# Supplementary material for: Rubbery organic frameworks (ROFs) toward ultrapermeable CO2-selective membranes
Source: Sci Adv. 2024 Nov 13;10(46):eadq5024. doi: 10.1126/sciadv.adq5024 (PMC11559614; doi:10.1126/sciadv.adq5024)
Supplement: Supplementary file 2 — Data S1 and S2 [file sciadv.adq5024_data_s1_and_s2.zip]

Archive with 2 entries (2 files):
- adq5024_data_s1.data
- adq5024_data_s2.data
