# Supplementary material for: Rubbery organic frameworks (ROFs) toward ultrapermeable CO2-selective membranes
Source: Sci Adv. 2024 Nov 13;10(46):eadq5024. doi: 10.1126/sciadv.adq5024 (PMC11559614; doi:10.1126/sciadv.adq5024)
Supplement: Supplementary file 2 — Data S1 and S2 [file sciadv.adq5024_data_s1_and_s2.zip › adq5024_data_s1.data]

LAMMPS data file
T5a polymer

   6753 atoms
   6858 bonds
   8718 angles
   9195 dihedrals
   1755 impropers

  12 atom types
  13 bond types
  20 angle types
  19 dihedral types
   6 improper types

   -13.849160861    40.693639139 xlo xhi
    -9.038627731    45.504172269 ylo yhi
    -8.816767765    45.726032235 zlo zhi

Masses

   1  14.010000 # N2 of T5 polymer
   2  16.010000 # Oc of T5 polymer
   3  14.010000 # CH2 of T5 polymer
   4  13.010000 # CH=o of T5 polymer
   5  13.010000 # CH= of T5 polymer
   6  13.010000 # CH of T5 polymer
   7  15.010000 # CH3 of T5 polymer
   8  12.010000 # CAL of T5 polymer
   9  13.010000 # CA of T5 polymer
  10  16.010000 # O= of T5 polymer
  11  14.010000 # Nh of T5 polymer
  12   1.008000 # hn of T5 polymer

Pair Coeffs # lj/cut/coul/long

   1   0.0941000000   3.3842000000 # N2
   2   0.1090000000   2.8000000000 # Oc
   3   0.0914000000   3.9500000000 # CH2
   4   0.0934000000   3.7300000000 # CH=o
   5   0.0934000000   3.7300000000 # CH=
   6   0.0199000000   4.6800000000 # CH
   7   0.1950000000   3.7500000000 # CH3
   8   0.0417000000   3.8800000000 # CAL
   9   0.1003500000   3.6950000000 # CA
  10   0.1570000000   3.0500000000 # O=
  11   0.1150000000   3.5200000000 # Nh
  12   0.0100000000   1.1065000000 # hn

Bond Coeffs # harmonic

   1   259.9000     1.4660 # N2-CH
   2   518.7000     1.2820 # N2-CH=
   3   284.8000     1.4320 # Oc-CH
   4   284.8000     1.4320 # Oc-CH2
   5   232.5000     1.5380 # CH2-CH
   6   398.4000     1.3850 # CH=o-CAL
   7   635.2000     1.2250 # CH=o-O=
   8   398.4000     1.3850 # CH=-CAL
   9   232.5000     1.5380 # CH-CH3
  10   635.2000     1.2250 # CH=-O=
  11   378.6000     1.3980 # CAL-CA
  12   527.3000     1.0130 # Nh-hn
  13   263.8000     1.4620 # CH-Nh

Angle Coeffs # harmonic

   1    68.5000   115.3000 # CH=-N2-CH
   2    66.3000   112.4800 # CH2-Oc-CH
   3    66.3000   112.4800 # CH2-Oc-CH2
   4    85.3000   107.9700 # Oc-CH2-CH
   5     0.0000     0.0000 # CAL-CH=o-O=
   6    89.8000   126.0100 # N2-CH=-CAL
   7    64.9000   111.5100 # CH2-CH-CH3
   8    84.1000   108.8000 # N2-CH-CH2
   9    84.1000   108.8000 # N2-CH-CH3
  10    85.3000   107.9700 # Oc-CH-CH2
  11    85.3000   107.9700 # Oc-CH-CH3
  12    86.7000   123.9300 # CAL-CH=-O=
  13    68.9000   120.6000 # CH=-CAL-CA
  14    68.8000   120.0200 # CA-CAL-CA
  15    68.8000   120.0200 # CAL-CA-CAL
  16    68.9000   120.6000 # CH=o-CAL-CA
  17    46.1000   117.6800 # CH-Nh-hn
  18    39.0000   117.9500 # hn-Nh-hn
  19    83.2000   111.6100 # CH3-CH-Nh
  20    83.2000   111.6100 # CH2-CH-Nh

Dihedral Coeffs # opls

  1     0.0000   1   3 # CH=-N2-CH-CH3
  2     0.0000   1   3 # CH=-N2-CH-CH2
  3     4.1500  -1   2 # CH-N2-CH=-CAL
  4     0.3833   1   3 # CH2-Oc-CH-CH2
  5     0.3833   1   3 # CH2-Oc-CH-CH3
  6     0.3833   1   3 # CH-Oc-CH2-CH
  7     0.3833   1   3 # CH2-Oc-CH2-CH
  8     0.1556   1   3 # Oc-CH2-CH-CH3
  9     0.1556   1   3 # Oc-CH2-CH-N2
 10     0.1556   1   3 # Oc-CH2-CH-Oc
 11     0.7000  -1   2 # O=-CH=o-CAL-CA
 12     0.7000  -1   2 # N2-CH=-CAL-CA
 13     0.7000  -1   2 # O=-CH=-CAL-CA
 14     3.6250  -1   2 # CH=-CAL-CA-CAL
 15     3.6250  -1   2 # CA-CAL-CA-CAL
 16     3.6250  -1   2 # CH=o-CAL-CA-CAL
 17     0.0000   1   2 # CH3-CH-Nh-hn
 18     0.0000   1   2 # CH2-CH-Nh-hn
 19     0.1556   1   3 # Oc-CH2-CH-Nh

Improper Coeffs # cvff

    1     0.0000   0   0 # N2-CH-CH2-CH3
    2     0.0000   0   0 # Oc-CH-CH2-CH3
    3     0.0000   0   0 # CH=-CAL-CA-CA
    4     0.0000   0   0 # CH=o-CAL-CA-CA
    5     0.0000   0   0 # CH-Nh-hn-hn
    6     0.0000   0   0 # CH2-CH-CH3-Nh

Atoms # full

      1      1   1 -0.509900   -10.478142653    12.105180695    13.398789215   1   0   0 # N2
      2      1   1 -0.509900    31.751047412     6.437979836    20.976334150   0   0   0 # N2
      3      1   1 -0.509900    -7.035289833     8.463211010     9.489876288   1   0   0 # N2
      4      1   1 -0.509900    36.480249002     2.293092056    20.324640244   0   0   0 # N2
      5      1   1 -0.509900    -7.713106172     2.207327583    23.301498101   1   0   0 # N2
      6      1   1 -0.509900   -12.736384717    -1.837772930    22.737106071   1   0   0 # N2
      7      1   1 -0.509900    22.921661677    -1.044312769    -0.840863846   0   0   0 # N2
      8      1   1 -0.509900    27.091340374     8.369653245     4.357565192   0   0   0 # N2
      9      1   1 -0.509900    23.616672835    11.892063960     8.599656672   0   0   0 # N2
     10      1   1 -0.509900    22.548047385    11.863547284     2.097905821   0   0   0 # N2
     11      1   1 -0.509900    23.120273292    -6.847947488    -3.435678268   0   0   0 # N2
     12      1   1 -0.509900     9.280320142    36.985928868    35.152087785   0  -1  -1 # N2
     13      1   1 -0.509900     4.844372214    23.087885055    40.064653312   0  -1  -1 # N2
     14      1   1 -0.509900    10.351416504    20.040725219    42.633728560   0  -1  -1 # N2
     15      1   1 -0.509900    13.481692510    41.165546575    32.555269601   0  -1  -1 # N2
     16      1   1 -0.509900    19.580957202    30.988203081    17.459417748   0  -1  -1 # N2
     17      1   1 -0.509900    15.749060983    35.635867860    14.990262785   0  -1  -1 # N2
     18      1   1 -0.509900    17.147154372    17.764144527    30.494085656   0   0   0 # N2
     19      1   1 -0.509900    28.840073744    10.373507781    -6.025880575   0   0   1 # N2
     20      1   1 -0.509900    36.563582690    16.811702028    15.133763265   0   0   1 # N2
     21      1   1 -0.509900    31.704920340    16.867113452    18.959764061   0   0   1 # N2
     22      1   1 -0.509900    34.733844023    11.674890575    -8.411751265   0   0   1 # N2
     23      1   1 -0.509900   -11.559332416    -1.635715871    -3.152541033   1   0   1 # N2
     24      1   1 -0.509900   -10.275279881    -5.232686835    -8.310535358   1   0   1 # N2
     25      1   1 -0.509900    13.482038614    22.830311594    29.723492467   0   0   0 # N2
     26      1   1 -0.509900    -0.828019211    28.890445913    -3.277289517   0   0   0 # N2
     27      1   1 -0.509900     4.866607059    31.067267841    -1.344452114   0   0   0 # N2
     28      1   1 -0.509900    10.977477525    35.081530694    43.630789822   0   0   0 # N2
     29      1   1 -0.509900   -10.132081537    35.428258022    -2.633915911   0   0   1 # N2
     30      1   1 -0.509900    -9.634623058    35.855453040     3.619797773   0   0   1 # N2
     31      1   1 -0.509900     6.384749033    37.937229237    40.210657710   0   0   0 # N2
     32      1   1 -0.509900   -10.076950317    -0.506332671    38.123773930   0   1   0 # N2
     33      1   1 -0.509900    -7.545417904     3.484883295    42.323441419   0   1   0 # N2
     34      1   1 -0.509900    38.670166707    26.760150450    34.228347930  -1   0  -1 # N2
     35      1   1 -0.509900    26.633170704    33.820335120    20.209086405  -1   0  -1 # N2
     36      1   1 -0.509900    13.308947404    -8.993465598     1.617580407  -1   1  -1 # N2
     37      1   1 -0.509900    17.348736138    -6.850112151    -1.493810946  -1   1  -1 # N2
     38      1   1 -0.509900    22.471114769    35.801586465    25.556609987  -1   0  -1 # N2
     39      1   1 -0.509900    23.926634633     0.799957050    23.005532581  -1   1  -1 # N2
     40      1   1 -0.509900    17.644452881     1.096499545    26.527503606  -1   1  -1 # N2
     41      1   1 -0.509900    39.407522812    20.571364222    36.499016592  -1   0  -1 # N2
     42      1   1 -0.509900   -12.848558201    12.028038650    43.912431504   0   0  -1 # N2
     43      1   1 -0.509900    -5.259814530     2.168402923     3.737013277   0   0   0 # N2
     44      1   1 -0.509900     0.049872757     5.142641819     1.470592480   0   0   0 # N2
     45      1   1 -0.509900    -9.324469337     9.916924105    38.854351466   0   0  -1 # N2
     46      1   1 -0.509900    39.182976335    16.338285355    29.443543113  -1   0  -1 # N2
     47      1   1 -0.509900    39.002195960    10.069015696    30.988752975  -1   0  -1 # N2
     48      1   1 -0.509900    14.409809752    -4.130667374     2.616234045   0   1   0 # N2
     49      1   1 -0.509900    34.689371011     7.532058084     5.604990338   0   1   0 # N2
     50      1   1 -0.509900    33.748648008    22.741864164    13.184430748   0   1   0 # N2
     51      1   1 -0.509900    35.848160762    28.739709813    11.092667367   0   1   0 # N2
     52      1   1 -0.509900    32.355039324     4.692797045     0.281912171   0   1   0 # N2
     53      1   1 -0.509900    32.173619078    26.337393984    44.090002174   0   1  -1 # N2
     54      1   1 -0.509900    31.780031322    25.148397803    38.907851482   0   1  -1 # N2
     55      1   1 -0.509900    10.690614580    -4.518047991     8.176521708   0   1   0 # N2
     56      1   1 -0.509900    16.685811124    -3.148825852    27.923430494   0   1   0 # N2
     57      1   1 -0.509900    12.806204135    -7.846562263    26.965750644   0   1   0 # N2
     58      1   1 -0.509900    33.949869377    -0.545125020    38.646865004   0   1   0 # N2
     59      1   1 -0.509900    36.730654959     3.246254981    35.940605766   0   1   0 # N2
     60      1   1 -0.509900     3.497080495    -6.142669425    -6.194597795   0   1   1 # N2
     61      1   1 -0.509900     4.239765952     0.202763023    -4.443427177   0   1   1 # N2
     62      1   2 -0.450500    39.286224365    23.176104577     0.802341346   0   0   0 # Oc
     63      1   2 -0.450500   -13.128521604    23.399979624     2.792247404   1   0   0 # Oc
     64      1   2 -0.450500   -11.611845351    21.837737691     4.817188025   1   0   0 # Oc
     65      1   2 -0.450500   -12.117545625    18.313442015     5.439132511   1   0   0 # Oc
     66      1   2 -0.450500   -12.012508700    16.402146088     8.530250497   1   0   0 # Oc
     67      1   2 -0.450500   -10.682730993    14.935424071    11.708937020   1   0   0 # Oc
     68      1   2 -0.450500   -13.778321267     4.291945637    15.872413279   1   0   0 # Oc
     69      1   2 -0.450500    38.274842394     5.923693289    15.093398231   0   0   0 # Oc
     70      1   2 -0.450500    36.117623247     8.536458915    13.504882476   0   0   0 # Oc
     71      1   2 -0.450500    34.439064480    11.260353899    15.441867141   0   0   0 # Oc
     72      1   2 -0.450500    31.105165482    11.882461904    16.902164847   0   0   0 # Oc
     73      1   2 -0.450500    30.722220253     9.290894255    19.641803043   0   0   0 # Oc
     74      1   2 -0.450500    -7.375813882     6.368777868     7.019726846   1   0   0 # Oc
     75      1   2 -0.450500    -9.923198852     7.591626906     7.121565336   1   0   0 # Oc
     76      1   2 -0.450500   -12.266251558    10.416518267     7.296653938   1   0   0 # Oc
     77      1   2 -0.450500    39.470736450    11.149250845     4.966767434   0   0   0 # Oc
     78      1   2 -0.450500    38.431023033    13.826893086     2.716207908   0   0   0 # Oc
     79      1   2 -0.450500    37.734456522    16.881214095     1.853377952   0   0   0 # Oc
     80      1   2 -0.450500    31.123666160     1.577095097    13.857615996   0   0   0 # Oc
     81      1   2 -0.450500    28.331920903     2.855931352    11.745506825   0   0   0 # Oc
     82      1   2 -0.450500    27.125304603     5.495075544    10.797631148   0   0   0 # Oc
     83      1   2 -0.450500    24.597584315     4.996021665     8.336728942   0   0   0 # Oc
     84      1   2 -0.450500    24.108852127     3.032370123     5.204328688   0   0   0 # Oc
     85      1   2 -0.450500    23.222932670     1.558110543     2.031604255   0   0   0 # Oc
     86      1   2 -0.450500    39.919760202     1.079261356    19.754317079   0   0   0 # Oc
     87      1   2 -0.450500   -13.433871851    -1.252639511    17.138510153   1   0   0 # Oc
     88      1   2 -0.450500   -11.824943768    -3.176302216    15.507638796   1   0   0 # Oc
     89      1   2 -0.450500   -11.153146160    -3.309088088    11.860174314   1   0   0 # Oc
     90      1   2 -0.450500    -9.139934704    -1.230908825    11.453620558   1   0   0 # Oc
     91      1   2 -0.450500    -8.378861545    -0.799423199    14.069193963   1   0   0 # Oc
     92      1   2 -0.450500    -4.955336018     3.204251339    25.627048114   1   0   0 # Oc
     93      1   2 -0.450500    -5.490395542     2.031358164    28.807013512   1   0   0 # Oc
     94      1   2 -0.450500    -5.507345779    -1.418643814    30.293667126   1   0   0 # Oc
     95      1   2 -0.450500    -4.742902819    -4.236547851    30.461943568   1   0   0 # Oc
     96      1   2 -0.450500    -3.525670939    -7.609762177    31.185955501   1   0   0 # Oc
     97      1   2 -0.450500    -1.005711716    44.398421332    30.678332634   1  -1   0 # Oc
     98      1   2 -0.450500    39.228583138    -3.931712630    24.282097382   0   0   0 # Oc
     99      1   2 -0.450500    38.369700894    -6.027073034    22.041533725   0   0   0 # Oc
    100      1   2 -0.450500    39.648197417    -7.928311427    19.786046724   0   0   0 # Oc
    101      1   2 -0.450500   -11.771113703    -8.803730351    21.664031391   1   0   0 # Oc
    102      1   2 -0.450500   -11.848724703    44.753803992    25.119050612   1  -1   0 # Oc
    103      1   2 -0.450500   -13.123988822    43.094533423    27.381326379   1  -1   0 # Oc
    104      1   2 -0.450500    27.701594921    -1.805299831    45.108911499   0   0  -1 # Oc
    105      1   2 -0.450500    30.072675172     0.302142588    44.872187703   0   0  -1 # Oc
    106      1   2 -0.450500    29.523723735     2.545390205    -6.762329886   0   0   0 # Oc
    107      1   2 -0.450500    29.070761427     1.742757442    -3.232552262   0   0   0 # Oc
    108      1   2 -0.450500    28.163859914     2.933829300    -0.002798329   0   0   0 # Oc
    109      1   2 -0.450500    28.749711939     5.622126644     2.535249050   0   0   0 # Oc
    110      1   2 -0.450500    20.412046749    13.927535576    -0.432160001   0   0   0 # Oc
    111      1   2 -0.450500    16.892834861    13.361779097    -0.862153306   0   0   0 # Oc
    112      1   2 -0.450500    13.348918951    14.267306513    -0.968350568   0   0   0 # Oc
    113      1   2 -0.450500    11.278023758    17.250475583    -0.274698527   0   0   0 # Oc
    114      1   2 -0.450500     8.740849428    19.848146044     0.376908952   0   0   0 # Oc
    115      1   2 -0.450500     7.262883692    22.548824819    -1.596961869   0   0   0 # Oc
    116      1   2 -0.450500    23.377021628    43.777673171    -3.536729697   0  -1   0 # Oc
    117      1   2 -0.450500    22.419929141    43.023145673    -6.126873521   0  -1   0 # Oc
    118      1   2 -0.450500    23.067272105    42.707596524    44.823524304   0  -1  -1 # Oc
    119      1   2 -0.450500    22.751893245    41.791104334    41.695100321   0  -1  -1 # Oc
    120      1   2 -0.450500    20.411282340    40.108114789    41.533945501   0  -1  -1 # Oc
    121      1   2 -0.450500    17.744562428    37.869114486    40.161332962   0  -1  -1 # Oc
    122      1   2 -0.450500     5.822385366    36.096304108    33.749053013   0  -1  -1 # Oc
    123      1   2 -0.450500     2.519590463    36.108616033    33.116966552   0  -1  -1 # Oc
    124      1   2 -0.450500     2.855099215    33.696520373    36.027171543   0  -1  -1 # Oc
    125      1   2 -0.450500     5.596055394    33.538227173    38.566074507   0  -1  -1 # Oc
    126      1   2 -0.450500     7.390860190    32.057625118    41.461734711   0  -1  -1 # Oc
    127      1   2 -0.450500     9.204992652    29.784227273    42.225829641   0  -1  -1 # Oc
    128      1   2 -0.450500     1.827090382    23.619333859    37.803645779   0  -1  -1 # Oc
    129      1   2 -0.450500     0.484788792    21.201492826    35.433648325   0  -1  -1 # Oc
    130      1   2 -0.450500    -0.160284995    17.547187807    35.557490104   0  -1  -1 # Oc
    131      1   2 -0.450500     1.016480288    16.622743393    32.835791215   0  -1  -1 # Oc
    132      1   2 -0.450500    -0.343561182    17.572117853    29.637022128   0  -1  -1 # Oc
    133      1   2 -0.450500    -0.738504503    18.317698772    26.627182823   0  -1  -1 # Oc
    134      1   2 -0.450500    10.271013390    17.059616802    43.564533106   0  -1  -1 # Oc
    135      1   2 -0.450500     7.737204722    14.500539856    43.240728098   0  -1  -1 # Oc
    136      1   2 -0.450500     4.735498323    12.399934591    43.062202555   0  -1  -1 # Oc
    137      1   2 -0.450500     4.069981798     8.942608815    43.865045874   0  -1  -1 # Oc
    138      1   2 -0.450500     2.686261602     5.569443334    43.071636978   0  -1  -1 # Oc
    139      1   2 -0.450500     2.478304491     3.881251731    39.780844846   0  -1  -1 # Oc
    140      1   2 -0.450500    13.295088160    40.819111724    29.491706483   0  -1  -1 # Oc
    141      1   2 -0.450500    11.346034080    37.699093989    29.582572297   0  -1  -1 # Oc
    142      1   2 -0.450500     9.127247802    35.798485038    29.399953844   0  -1  -1 # Oc
    143      1   2 -0.450500     7.663780492    32.761519764    28.251747758   0  -1  -1 # Oc
    144      1   2 -0.450500     9.162292828    30.625366781    25.498080344   0  -1  -1 # Oc
    145      1   2 -0.450500    10.802263833    31.602635507    22.431166202   0  -1  -1 # Oc
    146      1   2 -0.450500    23.081022295    29.806704256    17.782853974   0  -1  -1 # Oc
    147      1   2 -0.450500    26.588072791    30.114129333    18.522286174   0  -1  -1 # Oc
    148      1   2 -0.450500    29.838274975    29.890185670    20.407802550   0  -1  -1 # Oc
    149      1   2 -0.450500    30.423626344    30.525210508    24.079273692   0  -1  -1 # Oc
    150      1   2 -0.450500    32.120332122    33.106341053    23.270616184   0  -1  -1 # Oc
    151      1   2 -0.450500    33.680078423    34.966974972    21.507952165   0  -1  -1 # Oc
    152      1   2 -0.450500    15.687905453    39.283589547    14.041284338   0  -1  -1 # Oc
    153      1   2 -0.450500    13.782256051    42.067564430    13.917050943   0  -1  -1 # Oc
    154      1   2 -0.450500    14.452692005    41.703054186    11.109520355   0  -1  -1 # Oc
    155      1   2 -0.450500    17.207712630    39.761270463    10.018287800   0  -1  -1 # Oc
    156      1   2 -0.450500    20.520277296    38.243196137    10.226521520   0  -1  -1 # Oc
    157      1   2 -0.450500    23.699624304    36.416959788     9.602642065   0  -1  -1 # Oc
    158      1   2 -0.450500    23.368742994    14.607842257    11.196207032   0   0   0 # Oc
    159      1   2 -0.450500    23.153097351    16.070796293    13.921753263   0   0   0 # Oc
    160      1   2 -0.450500    21.242487911    16.409650205    16.364704194   0   0   0 # Oc
    161      1   2 -0.450500    18.361367402    16.624698274    18.710911342   0   0   0 # Oc
    162      1   2 -0.450500    15.719218471    17.934956377    20.141203103   0   0   0 # Oc
    163      1   2 -0.450500    17.709661288    19.307460417    23.044156979   0   0   0 # Oc
    164      1   2 -0.450500    15.775435763    15.530502307    33.323421064   0   0   0 # Oc
    165      1   2 -0.450500    16.629263886    13.096910937    35.648046700   0   0   0 # Oc
    166      1   2 -0.450500    18.189106352    11.847143666    38.066878663   0   0   0 # Oc
    167      1   2 -0.450500    21.571883378    13.323053067    37.796650133   0   0   0 # Oc
    168      1   2 -0.450500    24.918159484    12.933855598    38.767471076   0   0   0 # Oc
    169      1   2 -0.450500    27.566899473    12.716183492    39.866502970   0   0   0 # Oc
    170      1   2 -0.450500    27.612147748     9.309972542    -2.716932208   0   0   1 # Oc
    171      1   2 -0.450500    26.685602093    11.338861241     0.200178945   0   0   1 # Oc
    172      1   2 -0.450500    26.110628699    13.795669373     2.085258151   0   0   1 # Oc
    173      1   2 -0.450500    24.679324188    15.921571985     4.826924844   0   0   1 # Oc
    174      1   2 -0.450500    26.748879295    14.874300135     7.605349347   0   0   1 # Oc
    175      1   2 -0.450500    29.190529145    13.128788667     9.926034095   0   0   1 # Oc
    176      1   2 -0.450500    39.640466074    18.254184270    14.068497471   0   0   1 # Oc
    177      1   2 -0.450500   -13.294399873    20.597757057    11.791400551   1   0   1 # Oc
    178      1   2 -0.450500    39.619975067    22.861334257    13.135910921   0   0   1 # Oc
    179      1   2 -0.450500    36.797798969    23.097228096    15.498182631   0   0   1 # Oc
    180      1   2 -0.450500    35.371372690    25.475272625    17.835487298   0   0   1 # Oc
    181      1   2 -0.450500    34.535087645    25.303404954    21.489825143   0   0   1 # Oc
    182      1   2 -0.450500    29.652946954    18.259750427    21.850284566   0   0   1 # Oc
    183      1   2 -0.450500    28.914414966    20.728906320    24.599696100   0   0   1 # Oc
    184      1   2 -0.450500    27.427447552    22.414546616    26.472964847   0   0   1 # Oc
    185      1   2 -0.450500    28.403779378    20.877063078    29.644490379   0   0   1 # Oc
    186      1   2 -0.450500    27.413319302    19.591903566    32.878353807   0   0   1 # Oc
    187      1   2 -0.450500    27.847693908    18.825525192    35.654963734   0   0   1 # Oc
    188      1   2 -0.450500    35.438506751     9.549502702    -6.385666786   0   0   1 # Oc
    189      1   2 -0.450500    34.861523702     6.901662795    -6.034304456   0   0   1 # Oc
    190      1   2 -0.450500    34.165847011     3.268516003    -6.420277746   0   0   1 # Oc
    191      1   2 -0.450500    34.345438194    -0.291579943    -6.587355203   0   0   1 # Oc
    192      1   2 -0.450500    32.956760786    -1.936105046    -8.718076918   0   0   1 # Oc
    193      1   2 -0.450500    35.376489557    -0.634346046    44.836079942   0   0   0 # Oc
    194      1   2 -0.450500   -10.387587431    -1.776766449     0.419706425   1   0   1 # Oc
    195      1   2 -0.450500    -9.013988765    -3.514024715     2.217873116   1   0   1 # Oc
    196      1   2 -0.450500    -7.539570812    -6.124937359     2.712713531   1   0   1 # Oc
    197      1   2 -0.450500    -5.242904716    -8.892958041     2.043078470   1   0   1 # Oc
    198      1   2 -0.450500    -2.855585644    -8.348206954     0.568281125   1   0   1 # Oc
    199      1   2 -0.450500    -1.712956285    -5.240269571     2.265232003   1   0   1 # Oc
    200      1   2 -0.450500    -7.119005136    -5.411237473    45.127798568   1   0   0 # Oc
    201      1   2 -0.450500    -4.980201175    -3.306034952    45.629397994   1   0   0 # Oc
    202      1   2 -0.450500    -2.909387658    -4.827487543    44.374911147   1   0   0 # Oc
    203      1   2 -0.450500    -1.479681161    -7.635970089    45.548177120   1   0   0 # Oc
    204      1   2 -0.450500     1.999946421    -7.272447796    44.512201479   1   0   0 # Oc
    205      1   2 -0.450500     5.654394356    -6.636604480    44.400192210   1   0   0 # Oc
    206      1   2 -0.450500    -3.670044787    30.757807916    -4.716680417   0   0   0 # Oc
    207      1   2 -0.450500    -6.729257087    31.282525405    -4.485475296   0   0   0 # Oc
    208      1   2 -0.450500    -9.527796544    28.818108985    -5.268637053   0   0   0 # Oc
    209      1   2 -0.450500    -9.841528713    26.037640911    -6.483388652   0   0   0 # Oc
    210      1   2 -0.450500   -11.970845291    26.684097490    45.125508533   0   0  -1 # Oc
    211      1   2 -0.450500   -13.106664976    28.176186084    42.919213576   0   0  -1 # Oc
    212      1   2 -0.450500     5.777615409    34.841159546    -1.113686631   0   0   0 # Oc
    213      1   2 -0.450500     4.099164088    37.092074368    -1.527840575   0   0   0 # Oc
    214      1   2 -0.450500     3.588972864    38.006856839     1.949897256   0   0   0 # Oc
    215      1   2 -0.450500     6.648631903    39.568125864     3.123342763   0   0   0 # Oc
    216      1   2 -0.450500     9.774683004    40.377007260     4.886323554   0   0   0 # Oc
    217      1   2 -0.450500    11.737213493    41.364580982     6.714236403   0   0   0 # Oc
    218      1   2 -0.450500    10.298169886    24.851855753    28.941935030   0   0   0 # Oc
    219      1   2 -0.450500     6.872055079    25.783445388    29.862323245   0   0   0 # Oc
    220      1   2 -0.450500     8.492866138    27.238553361    32.156670571   0   0   0 # Oc
    221      1   2 -0.450500     9.956449564    27.962279614    34.396083978   0   0   0 # Oc
    222      1   2 -0.450500    11.984890303    30.769499842    35.843433215   0   0   0 # Oc
    223      1   2 -0.450500    12.618012978    33.677841165    35.895193269   0   0   0 # Oc
    224      1   2 -0.450500    12.746391418    33.508962488    -7.761089306   0   0   1 # Oc
    225      1   2 -0.450500    12.098252764    34.282387845    -4.638790812   0   0   1 # Oc
    226      1   2 -0.450500     8.409796194    33.801099812    -5.000499659   0   0   1 # Oc
    227      1   2 -0.450500     5.000473764    34.799018020    -5.900035373   0   0   1 # Oc
    228      1   2 -0.450500     1.648937305    34.866769001    -4.366000194   0   0   1 # Oc
    229      1   2 -0.450500    -0.791338965    35.302756072    -1.680723980   0   0   1 # Oc
    230      1   2 -0.450500   -12.878032203    33.898956998    -4.766250376   0   0   1 # Oc
    231      1   2 -0.450500    39.219808589    32.349922496    -4.787556396  -1   0   1 # Oc
    232      1   2 -0.450500    37.541235315    33.880337146    -1.792636767  -1   0   1 # Oc
    233      1   2 -0.450500    39.542327647    34.746197536     1.284911440  -1   0   1 # Oc
    234      1   2 -0.450500    40.018626725    32.475734465     4.146945529  -1   0   1 # Oc
    235      1   2 -0.450500    39.237661463    30.084488945     5.693884554  -1   0   1 # Oc
    236      1   2 -0.450500   -10.667466460    34.839671951     7.065161739   0   0   1 # Oc
    237      1   2 -0.450500   -12.505064490    33.043243920     9.642925273   0   0   1 # Oc
    238      1   2 -0.450500   -13.784546419    30.900806055    12.220698068   0   0   1 # Oc
    239      1   2 -0.450500   -12.629456304    27.631430948    13.059937744   0   0   1 # Oc
    240      1   2 -0.450500   -13.005005484    25.786808752    16.291315922   0   0   1 # Oc
    241      1   2 -0.450500   -11.870413239    22.323213814    16.836901724   0   0   1 # Oc
    242      1   2 -0.450500     3.271220221    40.009694427    40.661305529   0   0   0 # Oc
    243      1   2 -0.450500     0.101877458    40.733671230    42.251547333   0   0   0 # Oc
    244      1   2 -0.450500    -3.005154142    41.452702793    42.092447474   0   0   0 # Oc
    245      1   2 -0.450500    -4.357805856    41.192833569    39.386527292   0   0   0 # Oc
    246      1   2 -0.450500    -6.735652040    44.046323081    38.705022024   0   0   0 # Oc
    247      1   2 -0.450500    -6.182643743    -7.124543572    40.061358112   0   1   0 # Oc
    248      1   2 -0.450500   -12.808213430     1.229326248    37.730987314   0   1   0 # Oc
    249      1   2 -0.450500   -12.567540540     4.377568920    39.831506302   0   1   0 # Oc
    250      1   2 -0.450500    40.374582465     7.096711418    41.879591976  -1   1   0 # Oc
    251      1   2 -0.450500    38.051765975     9.394161215    40.119101801  -1   1   0 # Oc
    252      1   2 -0.450500    39.357927824    12.854133472    40.396787504  -1   1   0 # Oc
    253      1   2 -0.450500    39.214641252    15.822572554    42.658424400  -1   1   0 # Oc
    254      1   2 -0.450500    -7.498077787     5.734193169    45.414087091   0   1   0 # Oc
    255      1   2 -0.450500    -5.847850002     7.916921536    -8.041161666   0   1   1 # Oc
    256      1   2 -0.450500    -7.043359888    10.904539072    -8.748409045   0   1   1 # Oc
    257      1   2 -0.450500    -7.694914626    12.464235721    43.502287403   0   1   0 # Oc
    258      1   2 -0.450500    -8.748616389    15.842266782    44.729946129   0   1   0 # Oc
    259      1   2 -0.450500    -8.540413885    17.410144092    -6.429650065   0   1   1 # Oc
    260      1   2 -0.450500    35.610174177    26.633446912    32.924528589  -1   0  -1 # Oc
    261      1   2 -0.450500    32.997892958    24.226035213    34.064445234  -1   0  -1 # Oc
    262      1   2 -0.450500    31.398993712    24.910905564    31.611117141  -1   0  -1 # Oc
    263      1   2 -0.450500    30.787004100    27.316669753    28.891340911  -1   0  -1 # Oc
    264      1   2 -0.450500    28.816774361    29.295696135    28.575773669  -1   0  -1 # Oc
    265      1   2 -0.450500    29.114194877    32.948141847    29.125237257  -1   0  -1 # Oc
    266      1   2 -0.450500    28.483598682    34.325549163    17.064733335  -1   0  -1 # Oc
    267      1   2 -0.450500    28.403514418    35.403360649    14.251572653  -1   0  -1 # Oc
    268      1   2 -0.450500    27.192293221    38.275642412    12.322158867  -1   0  -1 # Oc
    269      1   2 -0.450500    25.388165392    40.149834481     9.687287606  -1   0  -1 # Oc
    270      1   2 -0.450500    23.663774068    41.434014702     7.584825069  -1   0  -1 # Oc
    271      1   2 -0.450500    21.682345917    41.821684399     5.759787774  -1   0  -1 # Oc
    272      1   2 -0.450500     9.803348548    -8.153765130     2.368445004  -1   1  -1 # Oc
    273      1   2 -0.450500     8.785922214    -5.473938896     1.833165880  -1   1  -1 # Oc
    274      1   2 -0.450500    10.924720444    -2.634876578     2.565201697  -1   1  -1 # Oc
    275      1   2 -0.450500     9.218652927    -0.726875432     0.676994140  -1   1  -1 # Oc
    276      1   2 -0.450500     9.182944657     0.436496531    -2.828475390  -1   1  -1 # Oc
    277      1   2 -0.450500     9.561640187     2.208431458    -5.395898228  -1   1  -1 # Oc
    278      1   2 -0.450500    15.780161647    -4.627115870    -3.252710180  -1   1  -1 # Oc
    279      1   2 -0.450500    12.964872929    -5.548063848    -4.142403376  -1   1  -1 # Oc
    280      1   2 -0.450500    12.806993888    -8.206269384    -5.767275780  -1   1  -1 # Oc
    281      1   2 -0.450500    12.433832817    45.286118231    45.212432241  -1   0  -2 # Oc
    282      1   2 -0.450500    11.270054644    42.187235018    43.855264187  -1   0  -2 # Oc
    283      1   2 -0.450500     8.441565045    41.268252502    43.749661745  -1   0  -2 # Oc
    284      1   2 -0.450500    21.542642520    38.041961274    27.548487017  -1   0  -1 # Oc
    285      1   2 -0.450500    23.645366587    40.206524684    27.782505747  -1   0  -1 # Oc
    286      1   2 -0.450500    20.635807529    42.080579473    27.360140011  -1   0  -1 # Oc
    287      1   2 -0.450500    16.862633850    41.838473323    27.063030950  -1   0  -1 # Oc
    288      1   2 -0.450500    17.022692641    44.923642512    26.659490624  -1   0  -1 # Oc
    289      1   2 -0.450500    18.830594137    -6.877739448    25.045522285  -1   1  -1 # Oc
    290      1   2 -0.450500    24.922554708     3.880271263    23.075639925  -1   1  -1 # Oc
    291      1   2 -0.450500    24.875613016     6.574740642    24.295355876  -1   1  -1 # Oc
    292      1   2 -0.450500    21.890639572     7.794929655    22.758466712  -1   1  -1 # Oc
    293      1   2 -0.450500    21.999676171     9.354606189    19.323854274  -1   1  -1 # Oc
    294      1   2 -0.450500    24.796614057    10.766504161    20.317697160  -1   1  -1 # Oc
    295      1   2 -0.450500    27.441468286    11.445990440    21.665948628  -1   1  -1 # Oc
    296      1   2 -0.450500    15.510033784     3.355151947    25.555402062  -1   1  -1 # Oc
    297      1   2 -0.450500    15.133893225     6.272578347    24.755357856  -1   1  -1 # Oc
    298      1   2 -0.450500    18.660257143     7.434354545    24.502911149  -1   1  -1 # Oc
    299      1   2 -0.450500    19.222508377     6.730250163    27.496536776  -1   1  -1 # Oc
    300      1   2 -0.450500    16.634981181     8.561682949    29.612667409  -1   1  -1 # Oc
    301      1   2 -0.450500    15.591705680    11.830514782    28.471145115  -1   1  -1 # Oc
    302      1   2 -0.450500   -12.846570953    18.364554044    36.724057671   0   0  -1 # Oc
    303      1   2 -0.450500   -10.054702726    20.696223365    36.195142809   0   0  -1 # Oc
    304      1   2 -0.450500    -8.852245538    23.548762953    37.556655992   0   0  -1 # Oc
    305      1   2 -0.450500    -6.700631830    24.606863537    40.354282068   0   0  -1 # Oc
    306      1   2 -0.450500    -7.895264470    21.932431939    41.369176460   0   0  -1 # Oc
    307      1   2 -0.450500    -9.287445615    18.309022772    41.843239139   0   0  -1 # Oc
    308      1   2 -0.450500   -11.646146948    10.242116457    -8.227001302   0   0   0 # Oc
    309      1   2 -0.450500    -9.547864055     8.598912637    -5.598627759   0   0   0 # Oc
    310      1   2 -0.450500    -8.177591815     9.540731330    -2.315286229   0   0   0 # Oc
    311      1   2 -0.450500    -8.094989602    13.204778926    -2.059807376   0   0   0 # Oc
    312      1   2 -0.450500    -6.425607421    13.151323472     0.496772070   0   0   0 # Oc
    313      1   2 -0.450500    -4.537249937    11.146483432     2.956576388   0   0   0 # Oc
    314      1   2 -0.450500    -8.997433635     1.328079811     4.353027523   0   0   0 # Oc
    315      1   2 -0.450500   -12.312161508     1.705481035     3.000396596   0   0   0 # Oc
    316      1   2 -0.450500   -13.186426626     2.282200592    -0.564772269   0   0   0 # Oc
    317      1   2 -0.450500   -13.255421528     4.397514523    -3.127109310   0   0   0 # Oc
    318      1   2 -0.450500    38.063332796     4.665390855    -3.143679904  -1   0   0 # Oc
    319      1   2 -0.450500    37.384910946     6.716267736    -0.182948042  -1   0   0 # Oc
    320      1   2 -0.450500     3.524520594     5.927298395     0.594790453   0   0   0 # Oc
    321      1   2 -0.450500     6.417683877     7.725033201    -0.682737276   0   0   0 # Oc
    322      1   2 -0.450500     7.289679383     7.875029151     2.534862143   0   0   0 # Oc
    323      1   2 -0.450500     6.246177611     9.054537501     5.934993478   0   0   0 # Oc
    324      1   2 -0.450500     8.385942488     7.137220443     7.162658159   0   0   0 # Oc
    325      1   2 -0.450500     9.536447000     4.598754747     6.308288435   0   0   0 # Oc
    326      1   2 -0.450500   -11.027122661     7.977633504    37.657261948   0   0  -1 # Oc
    327      1   2 -0.450500   -12.326929902     8.064453079    34.699449644   0   0  -1 # Oc
    328      1   2 -0.450500   -11.817985633    11.716829570    34.752763951   0   0  -1 # Oc
    329      1   2 -0.450500   -12.722912021    15.162629048    33.501379815   0   0  -1 # Oc
    330      1   2 -0.450500    -9.975743493    14.555725844    31.873334228   0   0  -1 # Oc
    331      1   2 -0.450500    -7.751466214    12.298757357    30.057637074   0   0  -1 # Oc
    332      1   2 -0.450500    40.106347826    19.727842472    30.557013493  -1   0  -1 # Oc
    333      1   2 -0.450500    39.547538336    22.478726574    31.152666838  -1   0  -1 # Oc
    334      1   2 -0.450500    36.572867796    23.098776545    29.083904201  -1   0  -1 # Oc
    335      1   2 -0.450500    34.088997796    21.202529429    27.241007825  -1   0  -1 # Oc
    336      1   2 -0.450500    33.924654428    21.266058991    23.553406706  -1   0  -1 # Oc
    337      1   2 -0.450500    35.064809974    18.778794530    24.605918804  -1   0  -1 # Oc
    338      1   2 -0.450500    36.252594515     7.950542525    32.340916583  -1   0  -1 # Oc
    339      1   2 -0.450500    34.231408206     5.828118138    31.357407952  -1   0  -1 # Oc
    340      1   2 -0.450500    35.491491904     3.094337971    29.027585740  -1   0  -1 # Oc
    341      1   2 -0.450500    36.553886535     1.964050992    26.574077619  -1   0  -1 # Oc
    342      1   2 -0.450500    34.272371365    -0.181011519    26.091010904  -1   0  -1 # Oc
    343      1   2 -0.450500    31.145848451     1.896611680    25.530526223  -1   0  -1 # Oc
    344      1   2 -0.450500    17.525606345    -4.142890865     1.710442002   0   1   0 # Oc
    345      1   2 -0.450500    21.248202508    -4.560784656     1.940055193   0   1   0 # Oc
    346      1   2 -0.450500    24.304032764    -3.568033284     0.258643023   0   1   0 # Oc
    347      1   2 -0.450500    27.216606402    -2.551497270     0.506207982   0   1   0 # Oc
    348      1   2 -0.450500    27.217748960    -0.294828445     3.556673213   0   1   0 # Oc
    349      1   2 -0.450500    27.350660792     0.714114337     6.503597243   0   1   0 # Oc
    350      1   2 -0.450500    36.761848630     8.737264776     8.608076996   0   1   0 # Oc
    351      1   2 -0.450500    38.615659175    11.042183955    10.685654521   0   1   0 # Oc
    352      1   2 -0.450500    38.205078284    12.337672323    13.362800076   0   1   0 # Oc
    353      1   2 -0.450500    38.005097992    14.635872194    11.400438918   0   1   0 # Oc
    354      1   2 -0.450500    38.332194170    16.844293270     8.497707909   0   1   0 # Oc
    355      1   2 -0.450500    38.858008631    20.479768071     8.767591452   0   1   0 # Oc
    356      1   2 -0.450500    32.302610209    21.627655336    16.413026576   0   1   0 # Oc
    357      1   2 -0.450500    32.133350708    21.563990155    19.573412360   0   1   0 # Oc
    358      1   2 -0.450500    29.296330852    23.850022654    19.662325226   0   1   0 # Oc
    359      1   2 -0.450500    29.166098955    26.339347185    16.945183951   0   1   0 # Oc
    360      1   2 -0.450500    28.882132503    27.581911664    14.344860325   0   1   0 # Oc
    361      1   2 -0.450500    29.276384699    29.864280587    11.630423147   0   1   0 # Oc
    362      1   2 -0.450500    35.500465040    32.166909324    12.676475815   0   1   0 # Oc
    363      1   2 -0.450500    36.435303329    34.873459428    13.688373697   0   1   0 # Oc
    364      1   2 -0.450500    37.120540684    36.605822688    10.454065417   0   1   0 # Oc
    365      1   2 -0.450500    39.554707633    37.372172390     8.162108125   0   1   0 # Oc
    366      1   2 -0.450500    39.026028020    39.782863341     7.078551759   0   1   0 # Oc
    367      1   2 -0.450500   -13.729861909    42.248781541     9.342675007   1   1   0 # Oc
    368      1   2 -0.450500    32.271782442     6.978456395    -1.830834978   0   1   0 # Oc
    369      1   2 -0.450500    31.173138623    10.424493305    -1.486763581   0   1   0 # Oc
    370      1   2 -0.450500    31.103826657    13.594319284    -1.844585884   0   1   0 # Oc
    371      1   2 -0.450500    31.004438645    14.184839214    -5.504841781   0   1   0 # Oc
    372      1   2 -0.450500    32.969473319    16.281865460    -7.748943414   0   1   0 # Oc
    373      1   2 -0.450500    34.815294318    17.102097784    43.790372406   0   1  -1 # Oc
    374      1   2 -0.450500    31.998791145    26.269484907    -7.262564968   0   1   0 # Oc
    375      1   2 -0.450500    32.039563308    23.830441012    -6.188927409   0   1   0 # Oc
    376      1   2 -0.450500    32.417337293    20.070188973    -5.672714991   0   1   0 # Oc
    377      1   2 -0.450500    34.969721212    19.228429835    -3.013132271   0   1   0 # Oc
    378      1   2 -0.450500    37.032522737    19.749458541    -0.969731337   0   1   0 # Oc
    379      1   2 -0.450500    35.689231116    22.149131156    -0.273818296   0   1   0 # Oc
    380      1   2 -0.450500    33.926389909    26.890511576    37.246983032   0   1  -1 # Oc
    381      1   2 -0.450500    35.602004754    29.043494188    38.455792169   0   1  -1 # Oc
    382      1   2 -0.450500    35.835509157    32.654776433    37.479982208   0   1  -1 # Oc
    383      1   2 -0.450500    36.633294602    35.581464161    35.434888428   0   1  -1 # Oc
    384      1   2 -0.450500    39.143227613    36.690140061    34.838114454   0   1  -1 # Oc
    385      1   2 -0.450500   -12.787935253    34.266058153    33.876046572   1   1  -1 # Oc
    386      1   2 -0.450500     8.382271072    -3.174376960    10.876779303   0   1   0 # Oc
    387      1   2 -0.450500     7.327204366    -2.047535157    14.149233440   0   1   0 # Oc
    388      1   2 -0.450500     8.274553077    -0.854345554    16.758696990   0   1   0 # Oc
    389      1   2 -0.450500     9.899566774    -4.192725773    17.340302292   0   1   0 # Oc
    390      1   2 -0.450500    12.469465769    -4.000891792    15.846559374   0   1   0 # Oc
    391      1   2 -0.450500    14.628619223    -5.064263762    18.016930174   0   1   0 # Oc
    392      1   2 -0.450500    19.743600281    -2.300537392    29.819688058   0   1   0 # Oc
    393      1   2 -0.450500    21.851476445     0.618578655    28.901244754   0   1   0 # Oc
    394      1   2 -0.450500    24.086872683     2.465919080    29.403616951   0   1   0 # Oc
    395      1   2 -0.450500    24.170910234     2.506071972    32.347226504   0   1   0 # Oc
    396      1   2 -0.450500    23.481966117     4.021438622    35.111407204   0   1   0 # Oc
    397      1   2 -0.450500    26.654244258     5.237543808    36.444147226   0   1   0 # Oc
    398      1   2 -0.450500     9.430467755    -7.427597995    27.234710598   0   1   0 # Oc
    399      1   2 -0.450500     7.396395849    -5.485490634    29.513225983   0   1   0 # Oc
    400      1   2 -0.450500     7.396557065    -4.050654966    32.024874091   0   1   0 # Oc
    401      1   2 -0.450500     8.623379578    -4.892155085    35.426972691   0   1   0 # Oc
    402      1   2 -0.450500     7.287195198    -3.935358694    38.687950786   0   1   0 # Oc
    403      1   2 -0.450500     6.843011253    -3.381275520    42.319304018   0   1   0 # Oc
    404      1   2 -0.450500    35.048949091    -3.938624079    39.892943854   0   1   0 # Oc
    405      1   2 -0.450500    33.384138285    -5.743645598    41.013601999   0   1   0 # Oc
    406      1   2 -0.450500    30.679284352    -6.000180400    43.573052018   0   1   0 # Oc
    407      1   2 -0.450500    28.968544348    -6.210392329    -7.670863228   0   1   1 # Oc
    408      1   2 -0.450500    30.809329620    -7.718882814    -4.947931111   0   1   1 # Oc
    409      1   2 -0.450500    32.196690680    -6.465882889    -2.671443660   0   1   1 # Oc
    410      1   2 -0.450500    38.397218698     5.920078126    36.013995723   0   1   0 # Oc
    411      1   2 -0.450500    36.539930739     8.340147436    36.565247672   0   1   0 # Oc
    412      1   2 -0.450500    33.707130480     9.239215087    36.812463114   0   1   0 # Oc
    413      1   2 -0.450500    32.108446626    11.649352121    36.118625713   0   1   0 # Oc
    414      1   2 -0.450500    32.660902162    12.848604396    39.604837418   0   1   0 # Oc
    415      1   2 -0.450500    33.797122530    10.462875971    42.113791004   0   1   0 # Oc
    416      1   2 -0.450500     0.548799175    -8.395480046    -5.553400783   0   1   1 # Oc
    417      1   2 -0.450500    -2.805179030    45.010557847    -4.961477216   0   0   1 # Oc
    418      1   2 -0.450500    -5.667386232    42.735163613    -4.535212873   0   0   1 # Oc
    419      1   2 -0.450500    -6.804667166    42.654489278    -7.198181798   0   0   1 # Oc
    420      1   2 -0.450500    -7.084499356    42.242384066    44.357148201   0   0   0 # Oc
    421      1   2 -0.450500   -10.383893753    43.352058953    42.761282272   0   0   0 # Oc
    422      1   2 -0.450500     3.911369744     3.950243317    -3.737305604   0   1   1 # Oc
    423      1   2 -0.450500     1.814674634     5.298940596    -5.118456766   0   1   1 # Oc
    424      1   2 -0.450500    -1.745465034     4.741124509    -4.592768786   0   1   1 # Oc
    425      1   2 -0.450500    -4.621303216     2.809445603    -3.473635104   0   1   1 # Oc
    426      1   2 -0.450500    -8.247576553     2.702715397    -4.236626964   0   1   1 # Oc
    427      1   2 -0.450500    -9.886902120     1.892236562    -7.349922589   0   1   1 # Oc
    428      1   3  0.079000    40.165508190    22.180493272     0.243177292   0   0   0 # CH2
    429      1   3  0.079000    40.182335763    24.170500981     3.002027882   0   0   0 # CH2
    430      1   3  0.079000   -11.002043641    22.616559611     3.788061295   1   0   0 # CH2
    431      1   3  0.079000   -12.273524762    19.706541659     5.585664034   1   0   0 # CH2
    432      1   3  0.079000   -11.576335072    17.346949312     7.586165765   1   0   0 # CH2
    433      1   3  0.079000   -11.599824775    15.528025504    10.842897256   1   0   0 # CH2
    434      1   3  0.079000   -12.521786326     4.755244598    15.294906464   1   0   0 # CH2
    435      1   3  0.079000    39.383850763     6.360884414    15.836490426   0   0   0 # CH2
    436      1   3  0.079000    37.088417615     8.138941066    14.506892248   0   0   0 # CH2
    437      1   3  0.079000    34.674078337     9.859246312    15.047893909   0   0   0 # CH2
    438      1   3  0.079000    32.161865145    11.568731603    15.972844767   0   0   0 # CH2
    439      1   3  0.079000    31.141001548    10.510763935    19.093361576   0   0   0 # CH2
    440      1   3  0.079000    -8.316701685     6.257480632     5.974889633   1   0   0 # CH2
    441      1   3  0.079000   -11.191780445     8.135809469     7.447246858   1   0   0 # CH2
    442      1   3  0.079000   -12.857154028    11.057851534     6.186412600   1   0   0 # CH2
    443      1   3  0.079000    39.431151426    12.488988600     4.634884773   0   0   0 # CH2
    444      1   3  0.079000    39.260831076    14.862009723     2.325024691   0   0   0 # CH2
    445      1   3  0.079000    38.361998325    17.783327529     2.804237769   0   0   0 # CH2
    446      1   3  0.079000    30.465691540     0.686993616    14.739955065   0   0   0 # CH2
    447      1   3  0.079000    29.046151088     2.561549882    12.887427024   0   0   0 # CH2
    448      1   3  0.079000    26.992391294     4.897334710    12.078305198   0   0   0 # CH2
    449      1   3  0.079000    25.826800425     5.608953991     8.709751215   0   0   0 # CH2
    450      1   3  0.079000    24.478287485     4.178079262     5.950005810   0   0   0 # CH2
    451      1   3  0.079000    23.805206418     1.645878430     3.276804151   0   0   0 # CH2
    452      1   3  0.079000    40.538884852     0.041124933    19.044219011   0   0   0 # CH2
    453      1   3  0.079000    40.576709066    -1.956974799    16.073328344   0   0   0 # CH2
    454      1   3  0.079000   -11.531883131    -2.673937242    14.134874161   1   0   0 # CH2
    455      1   3  0.079000   -11.356857553    -2.104065086    11.121295684   1   0   0 # CH2
    456      1   3  0.079000    -8.284914716    -2.111536752    12.070136312   1   0   0 # CH2
    457      1   3  0.079000    -8.120113060    -0.586477168    15.439659483   1   0   0 # CH2
    458      1   3  0.079000    -4.158277260     2.682191806    26.739782272   1   0   0 # CH2
    459      1   3  0.079000    -4.864155823     0.907559747    29.536522941   1   0   0 # CH2
    460      1   3  0.079000    -4.965035486    -2.266448337    29.192922952   1   0   0 # CH2
    461      1   3  0.079000    -4.831127319    -5.689659490    30.572438596   1   0   0 # CH2
    462      1   3  0.079000    -2.256844027    -8.290572144    31.318455454   1   0   0 # CH2
    463      1   3  0.079000    -1.040488758    43.119787284    30.229157056   1  -1   0 # CH2
    464      1   3  0.079000    38.810376475    -5.309335475    24.225630194   0   0   0 # CH2
    465      1   3  0.079000    37.698921825    -6.774018380    20.986937675   0   0   0 # CH2
    466      1   3  0.079000   -13.822334311    -7.769870151    20.753889111   1   0   0 # CH2
    467      1   3  0.079000   -12.285815240    -8.979511209    22.974936148   1   0   0 # CH2
    468      1   3  0.079000   -11.187355201    43.958114135    26.134608436   1  -1   0 # CH2
    469      1   3  0.079000   -13.553012356    42.331876910    28.542514485   1  -1   0 # CH2
    470      1   3  0.079000    26.757024858    -2.095544285    -8.368779766   0   0   0 # CH2
    471      1   3  0.079000    29.052200987    -0.080257239    43.918986264   0   0  -1 # CH2
    472      1   3  0.079000    30.079702261     1.454053762    -7.544077920   0   0   0 # CH2
    473      1   3  0.079000    28.574452621     1.804863248    -4.574419819   0   0   0 # CH2
    474      1   3  0.079000    29.111506005     2.451965966    -0.870461989   0   0   0 # CH2
    475      1   3  0.079000    28.770006006     4.967964582     1.304331431   0   0   0 # CH2
    476      1   3  0.079000    19.187441809    13.259829791    -0.234611920   0   0   0 # CH2
    477      1   3  0.079000    15.856374977    14.245708005    -1.292790491   0   0   0 # CH2
    478      1   3  0.079000    13.038046954    15.548726526    -0.456974826   0   0   0 # CH2
    479      1   3  0.079000    10.142506153    18.024593054    -0.697676118   0   0   0 # CH2
    480      1   3  0.079000     8.525009419    20.611367123    -0.791582131   0   0   0 # CH2
    481      1   3  0.079000     6.728745230    23.825359715    -1.190693139   0   0   0 # CH2
    482      1   3  0.079000    22.237571802    42.888222392    -3.706695954   0  -1   0 # CH2
    483      1   3  0.079000    22.688804251    42.448081632    -7.349889403   0  -1   0 # CH2
    484      1   3  0.079000    23.063402759    43.414823312    43.576454709   0  -1  -1 # CH2
    485      1   3  0.079000    22.615263448    40.471862506    42.336753627   0  -1  -1 # CH2
    486      1   3  0.079000    19.401823176    39.121335459    41.521814472   0  -1  -1 # CH2
    487      1   3  0.079000    16.803013171    37.893337205    39.093332745   0  -1  -1 # CH2
    488      1   3  0.079000     5.003401719    36.519666630    32.666096675   0  -1  -1 # CH2
    489      1   3  0.079000     2.373365102    35.553353053    34.448298744   0  -1  -1 # CH2
    490      1   3  0.079000     4.125401360    34.011795304    36.667636574   0  -1  -1 # CH2
    491      1   3  0.079000     6.065428471    32.494454397    39.390893697   0  -1  -1 # CH2
    492      1   3  0.079000     8.812418232    32.134924196    41.769745107   0  -1  -1 # CH2
    493      1   3  0.079000     9.967144392    28.743119790    42.885022740   0  -1  -1 # CH2
    494      1   3  0.079000     1.878318929    22.533483441    36.917717086   0  -1  -1 # CH2
    495      1   3  0.079000     0.293400355    19.909902439    36.083457403   0  -1  -1 # CH2
    496      1   3  0.079000     0.939402214    16.665450730    35.283968316   0  -1  -1 # CH2
    497      1   3  0.079000     0.422141622    16.257971904    31.584853338   0  -1  -1 # CH2
    498      1   3  0.079000    -0.752893125    18.840469633    29.105559597   0  -1  -1 # CH2
    499      1   3  0.079000    -0.276158001    16.951352505    26.597000494   0  -1  -1 # CH2
    500      1   3  0.079000     9.338794530    16.212331458    42.968443662   0  -1  -1 # CH2
    501      1   3  0.079000     6.861684430    13.541206944    43.717804207   0  -1  -1 # CH2
    502      1   3  0.079000     5.047119779    11.075101493    43.558812307   0  -1  -1 # CH2
    503      1   3  0.079000     3.165277263     7.963595877    43.276281275   0  -1  -1 # CH2
    504      1   3  0.079000     3.260059675     4.955232816    41.885242599   0  -1  -1 # CH2
    505      1   3  0.079000     2.129269740     2.541471850    39.388957884   0  -1  -1 # CH2
    506      1   3  0.079000    12.732037159    39.659162577    30.062127776   0  -1  -1 # CH2
    507      1   3  0.079000    10.188683435    37.810641078    30.432938609   0  -1  -1 # CH2
    508      1   3  0.079000     8.595263084    34.498449434    29.604075829   0  -1  -1 # CH2
    509      1   3  0.079000     7.668908571    32.172736044    26.923715104   0  -1  -1 # CH2
    510      1   3  0.079000     9.600322497    31.502111599    24.480329250   0  -1  -1 # CH2
    511      1   3  0.079000    11.978607978    31.380335259    21.541841499   0  -1  -1 # CH2
    512      1   3  0.079000    24.339077186    30.465927543    17.820783843   0  -1  -1 # CH2
    513      1   3  0.079000    27.755524549    29.363059792    19.029001772   0  -1  -1 # CH2
    514      1   3  0.079000    29.489139176    30.109435369    21.806122082   0  -1  -1 # CH2
    515      1   3  0.079000    30.278470803    31.953695413    24.307663789   0  -1  -1 # CH2
    516      1   3  0.079000    31.660977252    34.310105384    22.733112503   0  -1  -1 # CH2
    517      1   3  0.079000    34.570444860    34.573151754    20.370286516   0  -1  -1 # CH2
    518      1   3  0.079000    15.730274813    40.500416554    14.760783524   0  -1  -1 # CH2
    519      1   3  0.079000    13.099190054    41.236563719    13.013978173   0  -1  -1 # CH2
    520      1   3  0.079000    15.071002083    40.600452048    10.497375695   0  -1  -1 # CH2
    521      1   3  0.079000    18.500502766    39.501176667    10.557127485   0  -1  -1 # CH2
    522      1   3  0.079000    21.305364946    37.242333992     9.601965746   0  -1  -1 # CH2
    523      1   3  0.079000    24.495585432    36.923651161     8.481981223   0  -1  -1 # CH2
    524      1   3  0.079000    24.173280811    15.680334748    11.683522110   0   0   0 # CH2
    525      1   3  0.079000    23.149993895    17.058481180    14.966846509   0   0   0 # CH2
    526      1   3  0.079000    20.614734699    16.352818183    17.672370631   0   0   0 # CH2
    527      1   3  0.079000    16.999547069    16.143459665    18.691013312   0   0   0 # CH2
    528      1   3  0.079000    16.750712638    18.613973861    20.843750154   0   0   0 # CH2
    529      1   3  0.079000    17.698159265    20.705963837    22.764586610   0   0   0 # CH2
    530      1   3  0.079000    16.629176944    14.652866818    34.014011609   0   0   0 # CH2
    531      1   3  0.079000    16.038302306    12.380562477    36.750439280   0   0   0 # CH2
    532      1   3  0.079000    19.382010174    12.320557717    37.391654606   0   0   0 # CH2
    533      1   3  0.079000    22.674027600    13.552478747    38.610422147   0   0   0 # CH2
    534      1   3  0.079000    26.038120122    12.434076248    38.058783864   0   0   0 # CH2
    535      1   3  0.079000    28.166409410    12.392361557    41.131746901   0   0   0 # CH2
    536      1   3  0.079000    27.675377533    10.349224096    -1.756905024   0   0   1 # CH2
    537      1   3  0.079000    27.089089343    12.714860549     0.152305795   0   0   1 # CH2
    538      1   3  0.079000    26.192695395    14.641513263     3.290392536   0   0   1 # CH2
    539      1   3  0.079000    25.143697815    15.325350220     6.055159789   0   0   1 # CH2
    540      1   3  0.079000    28.056081454    14.578581208     8.167968775   0   0   1 # CH2
    541      1   3  0.079000    29.536946270    13.908398139    11.067444835   0   0   1 # CH2
    542      1   3  0.079000    40.285583715    18.543312508    12.826643353   0   0   1 # CH2
    543      1   3  0.079000   -13.099371461    22.034362112    11.873237138   1   0   1 # CH2
    544      1   3  0.079000    38.223931496    23.157518807    13.458878533   0   0   1 # CH2
    545      1   3  0.079000    36.342375251    24.405971844    15.963379582   0   0   1 # CH2
    546      1   3  0.079000    34.653756476    25.237778802    19.021220972   0   0   1 # CH2
    547      1   3  0.079000    35.113283484    24.340929746    22.381211164   0   0   1 # CH2
    548      1   3  0.079000    29.379939039    19.564826456    22.422475513   0   0   1 # CH2
    549      1   3  0.079000    28.043701255    21.716752291    24.074513764   0   0   1 # CH2
    550      1   3  0.079000    28.099429167    21.469954061    27.371286462   0   0   1 # CH2
    551      1   3  0.079000    27.855397240    20.791104348    30.977886062   0   0   1 # CH2
    552      1   3  0.079000    26.843270580    18.441585249    33.491485540   0   0   1 # CH2
    553      1   3  0.079000    27.924339997    19.624267065    36.914565960   0   0   1 # CH2
    554      1   3  0.079000    35.363940281     9.011725735    -5.044573041   0   0   1 # CH2
    555      1   3  0.079000    34.293112653     5.611328240    -5.746207952   0   0   1 # CH2
    556      1   3  0.079000    34.771152665     2.057650337    -6.842610877   0   0   1 # CH2
    557      1   3  0.079000    33.477657887    -1.369742863    -6.372418410   0   0   1 # CH2
    558      1   3  0.079000    33.532199005    -2.304282812    44.550430701   0   0   0 # CH2
    559      1   3  0.079000    36.485385237    -1.451033155    44.995479038   0   0   0 # CH2
    560      1   3  0.079000   -10.981336769    -2.327259391     1.601731027   1   0   1 # CH2
    561      1   3  0.079000    -7.812075931    -3.702443349     2.959630850   1   0   1 # CH2
    562      1   3  0.079000    -6.551272050    -7.150208115     2.979830218   1   0   1 # CH2
    563      1   3  0.079000    -4.860293405    44.746831698     1.039890904   1  -1   1 # CH2
    564      1   3  0.079000    -2.869244049    -7.064871513     1.209720332   1   0   1 # CH2
    565      1   3  0.079000    -0.769694758    -4.678935500     3.197151272   1   0   1 # CH2
    566      1   3  0.079000    -7.247534404    -4.152634317    45.695548154   1   0   0 # CH2
    567      1   3  0.079000    -3.984172883    -2.664048453    44.907827611   1   0   0 # CH2
    568      1   3  0.079000    -3.439076037    -5.839410057    45.301255080   1   0   0 # CH2
    569      1   3  0.079000    -0.434930117    -7.147888364    44.773919479   1   0   0 # CH2
    570      1   3  0.079000     3.288541124    -7.292247756    45.096818325   1   0   0 # CH2
    571      1   3  0.079000     6.314149979    -7.896455214    44.500369169   1   0   0 # CH2
    572      1   3  0.079000    -4.362109003    31.965660949    -4.271506272   0   0   0 # CH2
    573      1   3  0.079000    -7.616378126    30.112233173    -4.282496964   0   0   0 # CH2
    574      1   3  0.079000    -8.819542527    27.575141227    -4.900058603   0   0   0 # CH2
    575      1   3  0.079000   -11.137031502    26.235579446    -7.016230150   0   0   0 # CH2
    576      1   3  0.079000   -12.690791982    27.918908697    45.292722434   0   0  -1 # CH2
    577      1   3  0.079000   -13.530331149    27.583975082    41.677341552   0   0  -1 # CH2
    578      1   3  0.079000     6.027622786    35.935626511    -1.990087162   0   0   0 # CH2
    579      1   3  0.079000     3.338718113    37.786566194    -0.484254322   0   0   0 # CH2
    580      1   3  0.079000     4.991962827    38.120877513     2.143731592   0   0   0 # CH2
    581      1   3  0.079000     7.463635863    39.690140636     4.299236431   0   0   0 # CH2
    582      1   3  0.079000     9.324611406    41.017248786     6.087012972   0   0   0 # CH2
    583      1   3  0.079000    11.817517512    42.815300083     6.583901552   0   0   0 # CH2
    584      1   3  0.079000     9.097269354    24.678464028    29.690870816   0   0   0 # CH2
    585      1   3  0.079000     6.527011262    26.172905300    31.243253719   0   0   0 # CH2
    586      1   3  0.079000     8.718745159    26.376868175    33.297298586   0   0   0 # CH2
    587      1   3  0.079000    11.153794260    28.568542453    34.834823449   0   0   0 # CH2
    588      1   3  0.079000    12.517560764    31.505960505    34.715861187   0   0   0 # CH2
    589      1   3  0.079000    13.256472319    34.939863261    35.786938077   0   0   0 # CH2
    590      1   3  0.079000    13.266874147    34.454351059    -6.902720783   0   0   1 # CH2
    591      1   3  0.079000    10.903875921    33.485924502    -4.868677720   0   0   1 # CH2
    592      1   3  0.079000     7.348343425    34.701981580    -5.481422357   0   0   1 # CH2
    593      1   3  0.079000     3.684511494    34.286585195    -5.712400649   0   0   1 # CH2
    594      1   3  0.079000     1.096693248    35.414855643    -3.160996437   0   0   1 # CH2
    595      1   3  0.079000    -2.088878475    34.831974675    -1.136166705   0   0   1 # CH2
    596      1   3  0.079000   -13.182450836    32.986005460    -5.818389713   0   0   1 # CH2
    597      1   3  0.079000    38.842051677    33.320626932    -3.774663578  -1   0   1 # CH2
    598      1   3  0.079000    38.661746160    33.851153080    -0.883510716  -1   0   1 # CH2
    599      1   3  0.079000    39.433795452    33.591861790     2.146056914  -1   0   1 # CH2
    600      1   3  0.079000   -13.614626179    31.811644950     5.056532845   0   0   1 # CH2
    601      1   3  0.079000    39.970213170    28.833345192     5.381054997  -1   0   1 # CH2
    602      1   3  0.079000   -11.505078706    33.810182671     7.555899766   0   0   1 # CH2
    603      1   3  0.079000   -12.390320755    31.930306127    10.533709344   0   0   1 # CH2
    604      1   3  0.079000   -13.736369666    29.472838003    12.096536021   0   0   1 # CH2
    605      1   3  0.079000   -12.224380139    26.965441330    14.198502626   0   0   1 # CH2
    606      1   3  0.079000   -12.595700234    24.484882374    15.974896139   0   0   1 # CH2
    607      1   3  0.079000   -10.718648413    21.667541401    17.468179522   0   0   1 # CH2
    608      1   3  0.079000     2.316010150    39.978595486    41.637548036   0   0   0 # CH2
    609      1   3  0.079000    -0.650637208    41.862280703    42.857607785   0   0   0 # CH2
    610      1   3  0.079000    -2.903806113    40.370617030    41.222118364   0   0   0 # CH2
    611      1   3  0.079000    -5.009818984    42.440191934    39.693214250   0   0   0 # CH2
    612      1   3  0.079000    -6.125477863    45.327986142    38.744431236   0   0   0 # CH2
    613      1   3  0.079000    -6.891667862    -5.875152610    40.153712742   0   1   0 # CH2
    614      1   3  0.079000   -12.347693108     2.535909243    38.174025961   0   1   0 # CH2
    615      1   3  0.079000   -13.619854691     5.298655404    40.306375152   0   1   0 # CH2
    616      1   3  0.079000    39.927101910     8.092718253    40.913245824  -1   1   0 # CH2
    617      1   3  0.079000    37.975038702    10.822072834    40.267751161  -1   1   0 # CH2
    618      1   3  0.079000    39.044544380    13.397895302    41.676949813  -1   1   0 # CH2
    619      1   3  0.079000    40.162344056    15.632225526    43.661771783  -1   1   0 # CH2
    620      1   3  0.079000    -6.134647624     5.677430191    -8.644535984   0   1   1 # CH2
    621      1   3  0.079000    -6.178101034     9.007688996    -7.225790273   0   1   1 # CH2
    622      1   3  0.079000    -6.914306741    10.350790136    44.500712732   0   1   0 # CH2
    623      1   3  0.079000    -8.577260098    13.366460871    44.225872479   0   1   0 # CH2
    624      1   3  0.079000    -8.800319969    15.833586387    -8.390238334   0   1   1 # CH2
    625      1   3  0.079000    -7.537872167    16.659004698    -5.692676019   0   1   1 # CH2
    626      1   3  0.079000    34.852391993    26.012380523    33.986869278  -1   0  -1 # CH2
    627      1   3  0.079000    31.679247776    24.785850229    33.982851155  -1   0  -1 # CH2
    628      1   3  0.079000    30.620814272    25.883934440    30.915208257  -1   0  -1 # CH2
    629      1   3  0.079000    29.567227206    26.965256994    28.366984777  -1   0  -1 # CH2
    630      1   3  0.079000    28.845211198    30.544140387    27.986726259  -1   0  -1 # CH2
    631      1   3  0.079000    27.959393407    33.642655362    28.698590505  -1   0  -1 # CH2
    632      1   3  0.079000    29.409468004    35.261205374    16.525343835  -1   0  -1 # CH2
    633      1   3  0.079000    28.266568149    36.788055151    13.841487708  -1   0  -1 # CH2
    634      1   3  0.079000    25.993662236    38.838742507    11.637188793  -1   0  -1 # CH2
    635      1   3  0.079000    24.617322335    41.246993705    10.012744105  -1   0  -1 # CH2
    636      1   3  0.079000    23.436288405    40.496493286     6.547349508  -1   0  -1 # CH2
    637      1   3  0.079000    20.913121249    42.426523516     4.761589542  -1   0  -1 # CH2
    638      1   3  0.079000     8.930089228    -7.430337158     3.309635112  -1   1  -1 # CH2
    639      1   3  0.079000     9.466173117    -4.481269813     2.609488066  -1   1  -1 # CH2
    640      1   3  0.079000    11.207774751    -1.280922702     1.986685755  -1   1  -1 # CH2
    641      1   3  0.079000     9.709080968    -0.351047524    -0.636031525  -1   1  -1 # CH2
    642      1   3  0.079000     8.394745104     0.477735616    -3.992053748  -1   1  -1 # CH2
    643      1   3  0.079000    10.680462743     2.805814030    -4.730972891  -1   1  -1 # CH2
    644      1   3  0.079000    14.797793680    -5.155919737    -2.347130607  -1   1  -1 # CH2
    645      1   3  0.079000    11.870502829    -6.415894183    -4.317375868  -1   1  -1 # CH2
    646      1   3  0.079000    12.107893626    -8.413505917    -6.964511571  -1   1  -1 # CH2
    647      1   3  0.079000    12.143691322    43.896708815    45.236371515  -1   0  -2 # CH2
    648      1   3  0.079000    10.570292819    41.869264413    42.711110790  -1   0  -2 # CH2
    649      1   3  0.079000     7.494877480    41.758877570    42.864088280  -1   0  -2 # CH2
    650      1   3  0.079000    22.988450335    37.829137630    27.678051141  -1   0  -1 # CH2
    651      1   3  0.079000    22.630611721    41.142161968    28.084434389  -1   0  -1 # CH2
    652      1   3  0.079000    19.426562174    41.854636145    26.608925928  -1   0  -1 # CH2
    653      1   3  0.079000    16.329117310    42.677193567    26.076213851  -1   0  -1 # CH2
    654      1   3  0.079000    17.262213824    -8.531996547    25.786361857  -1   1  -1 # CH2
    655      1   3  0.079000    19.274459056    -5.585650044    25.232085922  -1   1  -1 # CH2
    656      1   3  0.079000    25.895590761     4.242094223    24.013544142  -1   1  -1 # CH2
    657      1   3  0.079000    23.677149466     6.484425610    23.560138291  -1   1  -1 # CH2
    658      1   3  0.079000    21.898560788     7.830686826    21.337141399  -1   1  -1 # CH2
    659      1   3  0.079000    23.377845496     9.339273636    18.828373612  -1   1  -1 # CH2
    660      1   3  0.079000    25.806370278     9.888903778    20.812786566  -1   1  -1 # CH2
    661      1   3  0.079000    27.043176677    12.577291111    20.970781789  -1   1  -1 # CH2
    662      1   3  0.079000    14.246920025     4.022213264    25.345945297  -1   1  -1 # CH2
    663      1   3  0.079000    16.428041914     6.289417171    24.185358259  -1   1  -1 # CH2
    664      1   3  0.079000    19.548640538     6.487842454    25.076043388  -1   1  -1 # CH2
    665      1   3  0.079000    18.733544365     7.879857968    28.292264813  -1   1  -1 # CH2
    666      1   3  0.079000    16.423544763     9.678111080    28.727464248  -1   1  -1 # CH2
    667      1   3  0.079000    14.729693421    12.937361155    28.201173928  -1   1  -1 # CH2
    668      1   3  0.079000   -12.148663580    19.621766743    36.863104800   0   0  -1 # CH2
    669      1   3  0.079000    -9.290731774    20.974466103    37.447310217   0   0  -1 # CH2
    670      1   3  0.079000    -7.614906081    23.880120425    38.247922988   0   0  -1 # CH2
    671      1   3  0.079000    -6.083051047    23.398394028    40.944945789   0   0  -1 # CH2
    672      1   3  0.079000    -8.238678152    20.670795108    42.077582151   0   0  -1 # CH2
    673      1   3  0.079000   -10.711685476    18.348572148    42.129688372   0   0  -1 # CH2
    674      1   3  0.079000   -10.719033267    10.300449908    -7.132088721   0   0   0 # CH2
    675      1   3  0.079000    -9.855594429     9.048332935    -4.319868917   0   0   0 # CH2
    676      1   3  0.079000    -7.852612252    10.913856519    -2.570457256   0   0   0 # CH2
    677      1   3  0.079000    -7.880686470    14.179787114    -1.069754432   0   0   0 # CH2
    678      1   3  0.079000    -5.189111670    12.587699089     1.044674436   0   0   0 # CH2
    679      1   3  0.079000    -4.856571916    10.849329881     4.325072339   0   0   0 # CH2
    680      1   3  0.079000    -9.929851812     1.820648976     3.395911508   0   0   0 # CH2
    681      1   3  0.079000   -12.300725726     1.449372966     1.604259987   0   0   0 # CH2
    682      1   3  0.079000   -12.545415852     3.576107651    -0.873703628   0   0   0 # CH2
    683      1   3  0.079000    40.217544489     3.539723678    -3.513659949  -1   0   0 # CH2
    684      1   3  0.079000    38.351039903     5.635994612    -2.101690212  -1   0   0 # CH2
    685      1   3  0.079000    36.261126601     7.267108180     0.411204876  -1   0   0 # CH2
    686      1   3  0.079000     4.152479008     7.018734630    -0.014530878   0   0   0 # CH2
    687      1   3  0.079000     7.008991071     8.723204180     0.237570416   0   0   0 # CH2
    688      1   3  0.079000     7.042976148     8.875160720     3.556387184   0   0   0 # CH2
    689      1   3  0.079000     7.227226087     9.361429001     6.945675710   0   0   0 # CH2
    690      1   3  0.079000     9.662226079     6.777589199     7.513839122   0   0   0 # CH2
    691      1   3  0.079000     8.394678721     4.450005557     5.405980536   0   0   0 # CH2
    692      1   3  0.079000   -11.873282845     7.070712342    36.961927430   0   0  -1 # CH2
    693      1   3  0.079000   -11.762118439     9.318869360    35.088342177   0   0  -1 # CH2
    694      1   3  0.079000   -12.571767727    12.777174481    34.214224081   0   0  -1 # CH2
    695      1   3  0.079000   -12.334623674    15.110955292    32.123776476   0   0  -1 # CH2
    696      1   3  0.079000    -9.674646759    13.557593723    30.968087733   0   0  -1 # CH2
    697      1   3  0.079000    -7.828656761    12.787850476    28.734881936   0   0  -1 # CH2
    698      1   3  0.079000   -13.788886439    20.450402083    31.569301048   0   0  -1 # CH2
    699      1   3  0.079000    38.212110735    22.405845862    30.815441435  -1   0  -1 # CH2
    700      1   3  0.079000    35.936472779    21.873998728    28.848890327  -1   0  -1 # CH2
    701      1   3  0.079000    34.552881679    21.681001567    25.952517822  -1   0  -1 # CH2
    702      1   3  0.079000    35.011784792    20.507004549    23.049195079  -1   0  -1 # CH2
    703      1   3  0.079000    34.238108981    17.816864084    25.135679070  -1   0  -1 # CH2
    704      1   3  0.079000    34.967889900     7.664051411    32.890205339  -1   0  -1 # CH2
    705      1   3  0.079000    35.290501245     5.011016811    30.745611465  -1   0  -1 # CH2
    706      1   3  0.079000    36.396640392     3.752625586    28.121918378  -1   0  -1 # CH2
    707      1   3  0.079000    36.733250432     0.559785014    26.640137902  -1   0  -1 # CH2
    708      1   3  0.079000    33.603292567     1.021109294    25.661571455  -1   0  -1 # CH2
    709      1   3  0.079000    30.907018207     2.179484933    24.158570738  -1   0  -1 # CH2
    710      1   3  0.079000    18.764989719    -4.735138131     1.222117695   0   1   0 # CH2
    711      1   3  0.079000    21.993177082    -3.687790591     1.122751256   0   1   0 # CH2
    712      1   3  0.079000    25.451210856    -4.178733812    -0.316221083   0   1   0 # CH2
    713      1   3  0.079000    26.673151087    -1.547000132     1.390707516   0   1   0 # CH2
    714      1   3  0.079000    26.725070205    -0.949235807     4.718759259   0   1   0 # CH2
    715      1   3  0.079000    28.028817238     1.790740102     5.783601817   0   1   0 # CH2
    716      1   3  0.079000    37.202024836    10.001761826     9.164731428   0   1   0 # CH2
    717      1   3  0.079000    39.407872720    10.922202577    11.815137344   0   1   0 # CH2
    718      1   3  0.079000    37.892993190    13.701353991    13.662995068   0   1   0 # CH2
    719      1   3  0.079000    37.538999406    15.575296106    10.398611882   0   1   0 # CH2
    720      1   3  0.079000    38.740109393    18.112327816     8.976263887   0   1   0 # CH2
    721      1   3  0.079000    39.641592032    21.556653351     8.208344358   0   1   0 # CH2
    722      1   3  0.079000    33.243409653    21.053145913    17.359011429   0   1   0 # CH2
    723      1   3  0.079000    30.841098292    22.018927851    19.303925130   0   1   0 # CH2
    724      1   3  0.079000    29.236712107    24.370341475    18.369658254   0   1   0 # CH2
    725      1   3  0.079000    29.581564006    25.760107761    15.648249621   0   1   0 # CH2
    726      1   3  0.079000    28.751017668    28.033656616    13.005982174   0   1   0 # CH2
    727      1   3  0.079000    29.664028075    31.280873730    11.596718240   0   1   0 # CH2
    728      1   3  0.079000    35.495818297    32.534446926    14.051421740   0   1   0 # CH2
    729      1   3  0.079000    36.326212230    35.207534606    12.295867058   0   1   0 # CH2
    730      1   3  0.079000    37.936626403    35.831484507     9.536193156   0   1   0 # CH2
    731      1   3  0.079000    38.813838073    37.468149041     6.975042116   0   1   0 # CH2
    732      1   3  0.079000    40.150764794    40.387548027     7.681101637   0   1   0 # CH2
    733      1   3  0.079000   -12.717265959    43.157480403     8.785026668   1   1   0 # CH2
    734      1   3  0.079000    31.409194203     8.045766680    -2.236865920   0   1   0 # CH2
    735      1   3  0.079000    31.282030448    11.453864895    -0.456887511   0   1   0 # CH2
    736      1   3  0.079000    31.479169438    13.529580268    -3.185997079   0   1   0 # CH2
    737      1   3  0.079000    32.066377881    15.109714784    -5.865234748   0   1   0 # CH2
    738      1   3  0.079000    33.222520378    16.218710312    45.407637788   0   1  -1 # CH2
    739      1   3  0.079000    34.636087075    18.321373374    43.072268588   0   1  -1 # CH2
    740      1   3  0.079000    32.494988116    26.154722830    -5.938005197   0   1   0 # CH2
    741      1   3  0.079000    31.977513697    22.591633568    -5.524407923   0   1   0 # CH2
    742      1   3  0.079000    33.623513000    19.853061486    -5.075108383   0   1   0 # CH2
    743      1   3  0.079000    35.370821728    18.191456346    -2.132129969   0   1   0 # CH2
    744      1   3  0.079000    36.477626970    19.947611689     0.331849084   0   1   0 # CH2
    745      1   3  0.079000    34.664823906    23.092526682    -0.606541443   0   1   0 # CH2
    746      1   3  0.079000    34.435241499    26.864132278    38.588476781   0   1  -1 # CH2
    747      1   3  0.079000    35.327480925    30.481334890    38.446906555   0   1  -1 # CH2
    748      1   3  0.079000    36.623922891    33.415947722    36.602817339   0   1  -1 # CH2
    749      1   3  0.079000    36.775037721    37.006532789    35.407399010   0   1  -1 # CH2
    750      1   3  0.079000    39.878405502    35.983571346    33.817928888   0   1  -1 # CH2
    751      1   3  0.079000   -11.892722297    34.879487099    32.990833258   1   1  -1 # CH2
    752      1   3  0.079000     8.290100666    -3.196094735    12.302771448   0   1   0 # CH2
    753      1   3  0.079000     6.796423196    -0.846098232    14.704968049   0   1   0 # CH2
    754      1   3  0.079000     9.243321541    -1.905608611    16.617944007   0   1   0 # CH2
    755      1   3  0.079000    10.280985228    -4.839033312    16.116953606   0   1   0 # CH2
    756      1   3  0.079000    13.207851845    -3.343306075    16.850821192   0   1   0 # CH2
    757      1   3  0.079000    14.359455859    -4.973197678    19.435035520   0   1   0 # CH2
    758      1   3  0.079000    20.753056151    -1.531711996    29.239832479   0   1   0 # CH2
    759      1   3  0.079000    21.827415493     2.046164965    28.688962439   0   1   0 # CH2
    760      1   3  0.079000    24.039802661     3.731440185    30.153086498   0   1   0 # CH2
    761      1   3  0.079000    22.895688283     2.827603847    32.928064641   0   1   0 # CH2
    762      1   3  0.079000    24.891874307     4.042846497    35.161590270   0   1   0 # CH2
    763      1   3  0.079000    27.993459190     5.026651871    35.861859147   0   1   0 # CH2
    764      1   3  0.079000     8.983278888    -6.940411359    28.521321653   0   1   0 # CH2
    765      1   3  0.079000     6.823663319    -4.184073794    29.645423975   0   1   0 # CH2
    766      1   3  0.079000     7.458547608    -4.870756184    33.194154952   0   1   0 # CH2
    767      1   3  0.079000     7.770758943    -4.231981394    36.379030324   0   1   0 # CH2
    768      1   3  0.079000     7.325224118    -4.404442821    40.037390585   0   1   0 # CH2
    769      1   3  0.079000     8.088071455    -3.006753204    42.899812315   0   1   0 # CH2
    770      1   3  0.079000    34.953529285    -5.258624992    39.435523986   0   1   0 # CH2
    771      1   3  0.079000    32.017689354    -6.057659212    41.515138836   0   1   0 # CH2
    772      1   3  0.079000    30.544341256    -5.792434481    45.032135769   0   1   0 # CH2
    773      1   3  0.079000    29.468484161    -7.242743533    -6.906867132   0   1   1 # CH2
    774      1   3  0.079000    32.215171486    -7.362549866    -4.769942390   0   1   1 # CH2
    775      1   3  0.079000    32.423017713    -6.140254779    -1.266100899   0   1   1 # CH2
    776      1   3  0.079000    38.485494052     7.272670888    35.515890446   0   1   0 # CH2
    777      1   3  0.079000    35.889344472     8.882736419    37.728447228   0   1   0 # CH2
    778      1   3  0.079000    32.318296567     9.122615989    36.619799640   0   1   0 # CH2
    779      1   3  0.079000    31.893213656    12.048619233    37.426191651   0   1   0 # CH2
    780      1   3  0.079000    32.661686156    11.719626082    40.451825654   0   1   0 # CH2
    781      1   3  0.079000    34.950316225     9.980768963    42.896720856   0   1   0 # CH2
    782      1   3  0.079000    -0.919450146    -8.226814124    -5.512531608   0   1   1 # CH2
    783      1   3  0.079000    -3.453159891    43.760052253    -4.967762489   0   0   1 # CH2
    784      1   3  0.079000    -7.062252677    42.855142261    -4.739495200   0   0   1 # CH2
    785      1   3  0.079000    -6.204869580    43.493121822    -8.200663373   0   0   1 # CH2
    786      1   3  0.079000    -8.121957186    43.155742815    43.983476404   0   0   0 # CH2
    787      1   3  0.079000   -10.098868128    44.533002630    42.026732047   0   0   0 # CH2
    788      1   3  0.079000     4.156787538     5.195733318    -4.504740348   0   1   1 # CH2
    789      1   3  0.079000     0.508717776     5.507580541    -4.533550104   0   1   1 # CH2
    790      1   3  0.079000    -2.661197248     3.633191868    -4.690483708   0   1   1 # CH2
    791      1   3  0.079000    -5.842136368     3.288553010    -4.092479504   0   1   1 # CH2
    792      1   3  0.079000    -8.529411843     2.760287294    -5.604024979   0   1   1 # CH2
    793      1   3  0.079000   -10.453570082     0.842796388    -8.081696227   0   1   1 # CH2
    794      1   4  0.221900    40.604096797    27.961200572    -5.052481366   0   0   0 # CH=o
    795      1   5  0.221900   -13.270993505    24.290759401    -1.467717533   1   0   0 # CH=
    796      1   6  0.474800    39.962321391    22.214162339    -1.257202770   0   0   0 # CH
    797      1   6  0.474800    39.092884761    23.332993653     2.307763384   0   0   0 # CH
    798      1   6  0.474800   -11.849508784    23.828478948     3.311261826   1   0   0 # CH
    799      1   6  0.474800   -11.244538810    20.439073368     4.639504066   1   0   0 # CH
    800      1   6  0.474800   -12.607327770    17.442196527     6.497668211   1   0   0 # CH
    801      1   6  0.474800   -10.978385495    15.822547801     9.416795590   1   0   0 # CH
    802      1   4  0.221900   -10.084150651    28.154035285    -1.682923346   1   0   0 # CH=o
    803      1   6  0.474800   -10.470266185    13.584685708    13.853252198   1   0   0 # CH
    804      1   5  0.221900    -9.687674523    11.573465705    12.566044212   1   0   0 # CH=
    805      1   5  0.221900   -11.959460980     7.009298288    13.055259721   1   0   0 # CH=
    806      1   6  0.474800   -12.531076649     4.666276509    13.787917653   1   0   0 # CH
    807      1   6  0.474800    39.994394018     5.204740175    16.660271431   0   0   0 # CH
    808      1   6  0.474800    37.757192275     6.770811058    14.020063471   0   0   0 # CH
    809      1   6  0.474800    35.550847775     9.858362538    13.791094340   0   0   0 # CH
    810      1   6  0.474800    33.590010727    11.526389638    16.548386237   0   0   0 # CH
    811      1   6  0.474800    30.578619874    10.719494573    17.655039943   0   0   0 # CH
    812      1   5  0.221900    -7.804429934     7.645583471    10.127543221   1   0   0 # CH=
    813      1   6  0.474800    30.785294892     7.553008554    21.388844946   0   0   0 # CH
    814      1   6  0.474800    -6.055294099     7.899166697     8.490705217   1   0   0 # CH
    815      1   6  0.474800    -9.779604857     6.353271799     6.481396979   1   0   0 # CH
    816      1   6  0.474800   -11.028319409     9.702384145     7.204205292   1   0   0 # CH
    817      1   6  0.474800    40.204439181    10.582320485     6.042390075   0   0   0 # CH
    818      1   6  0.474800    38.874240162    12.558519001     3.171566096   0   0   0 # CH
    819      1   6  0.474800    38.593658336    15.879374829     1.343030166   0   0   0 # CH
    820      1   6  0.474800    37.295617489    18.551358012     3.577693663   0   0   0 # CH
    821      1   5  0.221900    35.514115212    17.646838628     4.989660976   0   0   0 # CH=
    822      1   4  0.221900    35.590746507    13.191629139     6.928987899   0   0   0 # CH=o
    823      1   5  0.221900    31.835297614    16.379679458     8.073451824   0   0   0 # CH=
    824      1   5  0.221900    31.762496519     5.958383289    19.835358822   0   0   0 # CH=
    825      1   5  0.221900    32.632169366     1.844926719    17.024556834   0   0   0 # CH=
    826      1   6  0.474800    31.225865843     0.248323986    15.981331854   0   0   0 # CH
    827      1   6  0.474800    30.388626762     1.909538843    12.649503015   0   0   0 # CH
    828      1   6  0.474800    27.019782450     3.392057531    12.071950368   0   0   0 # CH
    829      1   6  0.474800    25.835792736     5.827563159    10.236266655   0   0   0 # CH
    830      1   6  0.474800    24.556020673     3.816699367     7.451918082   0   0   0 # CH
    831      1   6  0.474800    23.510892331     3.079816942     3.881786315   0   0   0 # CH
    832      1   5  0.221900    36.047929269     3.429159831    20.218998445   0   0   0 # CH=
    833      1   6  0.474800    37.945327037     2.103233702    20.717924605   0   0   0 # CH
    834      1   6  0.474800    40.391677300    -0.084368033    17.420243083   0   0   0 # CH
    835      1   6  0.474800   -13.277702576    -3.298737419    15.871775623   1   0   0 # CH
    836      1   6  0.474800   -11.999949638    -3.569861993    13.048246087   1   0   0 # CH
    837      1   6  0.474800    -9.968828691    -1.790752603    10.480228857   1   0   0 # CH
    838      1   6  0.474800    -7.480457166    -1.406438220    13.121646366   1   0   0 # CH
    839      1   6  0.474800    -9.351435910     0.076346347    16.046350325   1   0   0 # CH
    840      1   5  0.221900    -9.775302465    -0.567354253    18.378546300   1   0   0 # CH=
    841      1   5  0.221900    -7.531676750     1.543740122    22.242206599   1   0   0 # CH=
    842      1   5  0.221900   -11.775139696    -0.992791257    23.071788247   1   0   0 # CH=
    843      1   6  0.474800    -6.690177674     3.146416060    23.980527506   1   0   0 # CH
    844      1   6  0.474800    -4.587236809     2.960505655    28.207501247   1   0   0 # CH
    845      1   6  0.474800    -5.975595951    -0.080744037    29.907195286   1   0   0 # CH
    846      1   6  0.474800    -5.573902902    -3.651652483    29.418954312   1   0   0 # CH
    847      1   6  0.474800    -3.611355127    -6.204778094    31.381927531   1   0   0 # CH
    848      1   6  0.474800    -2.090668276    45.171063481    30.177470886   1  -1   0 # CH
    849      1   6  0.474800     0.099700211    42.298301753    30.879102493   1  -1   0 # CH
    850      1   5  0.221900    -0.114821481    40.233811907    29.631151106   1  -1   0 # CH=
    851      1   5  0.221900     0.658646613    36.186248210    26.647534073   1  -1   0 # CH=
    852      1   5  0.221900    -1.202954966    35.614956180    31.250686851   1  -1   0 # CH=
    853      1   6  0.474800   -13.700693521    -2.411008182    23.770171247   1   0   0 # CH
    854      1   6  0.474800    37.698572446    -5.760724419    23.229022497   0   0   0 # CH
    855      1   6  0.474800    38.655771513    -6.892116938    19.730429776   0   0   0 # CH
    856      1   6  0.474800   -12.716106948    -8.829384996    20.578627638   1   0   0 # CH
    857      1   6  0.474800   -11.217863466    44.868579732    23.794636335   1  -1   0 # CH
    858      1   6  0.474800   -11.917535551    43.929784764    27.501243796   1  -1   0 # CH
    859      1   6  0.474800    39.965891368    41.172900517    28.153643280   0  -1   0 # CH
    860      1   5  0.221900   -13.004702342    39.938568556    26.835146162   1  -1   0 # CH=
    861      1   4  0.221900    40.081855905    35.632862193    24.803409446   0  -1   0 # CH=o
    862      1   5  0.221900   -10.455329489    38.091477092    22.853595513   1  -1   0 # CH=
    863      1   6  0.474800    22.657922295     0.168595136     0.021411262   0   0   0 # CH
    864      1   5  0.221900    22.821160681    -0.890142385    -2.144828999   0   0   0 # CH=
    865      1   5  0.221900    25.638111287    -2.972417245    -5.754829765   0   0   0 # CH=
    866      1   6  0.474800    27.189476686    -1.605308524    -7.005005754   0   0   0 # CH
    867      1   6  0.474800    27.625820027    -0.546219259    44.375589290   0   0  -1 # CH
    868      1   6  0.474800    29.860965818     1.659650455    45.483150512   0   0  -1 # CH
    869      1   6  0.474800    29.611183966     2.660902859    -5.334010142   0   0   0 # CH
    870      1   6  0.474800    28.267299160     1.949645441    -2.071967950   0   0   0 # CH
    871      1   6  0.474800    28.352870495     3.438936268     1.331246125   0   0   0 # CH
    872      1   5  0.221900    22.362382521    -5.836558427    -3.256595355   0   0   0 # CH=
    873      1   6  0.474800    28.094926736     7.263976074     4.186497944   0   0   0 # CH
    874      1   5  0.221900    26.417566557     8.628511682     5.356404996   0   0   0 # CH=
    875      1   5  0.221900    22.992346016    11.897033774     7.463248986   0   0   0 # CH=
    876      1   6  0.474800    23.235075804    12.565396889     9.907081760   0   0   0 # CH
    877      1   5  0.221900    23.711970591    11.788805253     2.487813025   0   0   0 # CH=
    878      1   6  0.474800    21.957918154    12.302653896     0.766628350   0   0   0 # CH
    879      1   6  0.474800    18.192225662    13.821138035    -1.253108396   0   0   0 # CH
    880      1   6  0.474800    14.603878144    13.689889744    -0.585704799   0   0   0 # CH
    881      1   6  0.474800    11.688600812    16.073871298    -1.039914075   0   0   0 # CH
    882      1   6  0.474800    10.016014523    19.130719060     0.339538802   0   0   0 # CH
    883      1   6  0.474800     7.358447811    21.566261355    -0.518509385   0   0   0 # CH
    884      1   6  0.474800     6.603931295    24.623054206    -2.558866161   0   0   0 # CH
    885      1   5  0.221900     4.442054798    25.789269898    -2.651514934   0   0   0 # CH=
    886      1   5  0.221900     0.000783598    27.968364922    -3.568785624   0   0   0 # CH=
    887      1   5  0.221900     3.615724569    30.757239394    -1.431162850   0   0   0 # CH=
    888      1   6  0.474800    22.807425995    -8.267825723    -2.941070580   0   0   0 # CH
    889      1   6  0.474800    22.109006717    42.108223212    -5.078425536   0  -1   0 # CH
    890      1   6  0.474800    22.784431020    43.435500101    -8.542022469   0  -1   0 # CH
    891      1   6  0.474800    23.687308239    42.762244335    42.298133816   0  -1  -1 # CH
    892      1   6  0.474800    21.174182927    40.093296866    42.714227037   0  -1  -1 # CH
    893      1   6  0.474800    18.858202875    38.833642437    40.080397552   0  -1  -1 # CH
    894      1   6  0.474800    15.368933765    38.338742442    39.412105561   0  -1  -1 # CH
    895      1   5  0.221900    13.433695948    38.701901061    38.018862200   0  -1  -1 # CH=
    896      1   5  0.221900     9.939464853    37.754474458    34.392026238   0  -1  -1 # CH=
    897      1   6  0.474800     8.186571503    36.161168545    34.667218875   0  -1  -1 # CH
    898      1   6  0.474800     3.564867419    37.085627502    32.883739050   0  -1  -1 # CH
    899      1   6  0.474800     2.838023722    34.087423177    34.585557162   0  -1  -1 # CH
    900      1   6  0.474800     4.237418446    33.337089220    38.095432052   0  -1  -1 # CH
    901      1   6  0.474800     6.882010178    33.087021969    40.505414287   0  -1  -1 # CH
    902      1   6  0.474800     9.148120915    31.094020103    42.852373336   0  -1  -1 # CH
    903      1   6  0.474800    10.718323227    27.702396545    41.879203932   0  -1  -1 # CH
    904      1   5  0.221900     9.142784405    25.909269404    41.171356246   0  -1  -1 # CH=
    905      1   5  0.221900     5.634730779    22.240185490    40.612524939   0  -1  -1 # CH=
    906      1   6  0.474800     3.508457994    22.849879297    39.436252847   0  -1  -1 # CH
    907      1   6  0.474800     0.476408750    22.297765415    36.297540602   0  -1  -1 # CH
    908      1   6  0.474800    -0.045470983    18.903111753    35.014464526   0  -1  -1 # CH
    909      1   6  0.474800     0.794344582    15.826710623    34.040442198   0  -1  -1 # CH
    910      1   6  0.474800     0.622103521    17.542119085    30.756071377   0  -1  -1 # CH
    911      1   6  0.474800    -1.548246417    18.722981751    27.746848434   0  -1  -1 # CH
    912      1   6  0.474800     1.283537792    16.891301524    26.315834833   0  -1  -1 # CH
    913      1   5  0.221900     1.732240810    14.486267847    26.455279235   0  -1  -1 # CH=
    914      1   4  0.221900     2.717230694     9.593426048    26.850563184   0  -1  -1 # CH=o
    915      1   5  0.221900     4.501125679    12.726506439    30.416028616   0  -1  -1 # CH=
    916      1   5  0.221900    10.373020722    21.324258675    42.648269350   0  -1  -1 # CH=
    917      1   6  0.474800    11.447286914    19.132898721    43.232473999   0  -1  -1 # CH
    918      1   6  0.474800     8.544450476    15.306375508    44.019790918   0  -1  -1 # CH
    919      1   6  0.474800     5.706552649    13.381376109    42.634521943   0  -1  -1 # CH
    920      1   6  0.474800     3.670059941    10.321386191    43.622162036   0  -1  -1 # CH
    921      1   6  0.474800     3.540523018     6.547262399    43.730697183   0  -1  -1 # CH
    922      1   6  0.474800     1.952989589     4.434576550    41.006852232   0  -1  -1 # CH
    923      1   6  0.474800     2.660915023     1.334954902    40.182957041   0  -1  -1 # CH
    924      1   5  0.221900     2.443227047     0.179601439    42.295793406   0  -1  -1 # CH=
    925      1   4  0.221900     1.440670160    -2.905802559    -8.342938987   0  -1   0 # CH=o
    926      1   4  0.221900     0.613103218     1.863767539    -7.854466996   0  -1   0 # CH=o
    927      1   5  0.221900    13.852119282    40.880027623    33.713167501   0  -1  -1 # CH=
    928      1   6  0.474800    14.282075096    41.910149291    31.514234351   0  -1  -1 # CH
    929      1   6  0.474800    12.019750514    38.776194059    29.007825310   0  -1  -1 # CH
    930      1   6  0.474800     9.759821442    36.297407648    30.567903360   0  -1  -1 # CH
    931      1   6  0.474800     7.856666162    34.180267546    28.274525344   0  -1  -1 # CH
    932      1   6  0.474800     8.875689120    31.178322448    26.767620613   0  -1  -1 # CH
    933      1   6  0.474800    10.094172635    30.710915522    23.250285086   0  -1  -1 # CH
    934      1   6  0.474800    12.407041009    32.629749781    20.808209310   0  -1  -1 # CH
    935      1   5  0.221900    14.001088891    33.381702202    19.180585879   0  -1  -1 # CH=
    936      1   5  0.221900    18.389978165    30.873167847    17.860288194   0  -1  -1 # CH=
    937      1   5  0.221900    16.681007908    34.779569683    15.127118119   0  -1  -1 # CH=
    938      1   6  0.474800    20.577905265    29.969463054    17.838278534   0  -1  -1 # CH
    939      1   6  0.474800    25.413436564    29.416942783    18.257631932   0  -1  -1 # CH
    940      1   6  0.474800    28.879317463    30.354088263    19.448809696   0  -1  -1 # CH
    941      1   6  0.474800    30.714865891    30.098036623    22.763498178   0  -1  -1 # CH
    942      1   6  0.474800    31.592524213    32.695497823    24.506643453   0  -1  -1 # CH
    943      1   6  0.474800    32.290444806    34.608431131    21.340014901   0  -1  -1 # CH
    944      1   6  0.474800    35.428897531    33.278920754    20.833316198   0  -1  -1 # CH
    945      1   5  0.221900    34.554384030    31.524304856    19.428375096   0  -1  -1 # CH=
    946      1   4  0.221900    37.175725397    29.682964614    15.454432812   0  -1  -1 # CH=o
    947      1   4  0.221900    32.703739785    27.731259983    16.620328717   0  -1  -1 # CH=o
    948      1   6  0.474800    15.770321679    36.864266010    14.079995216   0  -1  -1 # CH
    949      1   6  0.474800    14.400983948    41.286932975    15.043502479   0  -1  -1 # CH
    950      1   6  0.474800    13.122372408    41.736304038    11.592176514   0  -1  -1 # CH
    951      1   6  0.474800    16.553798834    40.956467184    10.370940992   0  -1  -1 # CH
    952      1   6  0.474800    19.290619100    38.577286571     9.625000612   0  -1  -1 # CH
    953      1   6  0.474800    22.665674481    37.226414410    10.310833747   0  -1  -1 # CH
    954      1   6  0.474800    24.764057445    35.721129628     7.504347033   0  -1  -1 # CH
    955      1   5  0.221900    26.419520367    36.156768993     5.684893960   0  -1  -1 # CH=
    956      1   5  0.221900    29.639601049    36.599389038     1.781721022   0  -1  -1 # CH=
    957      1   5  0.221900    24.640427694    37.193872742     1.134002786   0  -1  -1 # CH=
    958      1   6  0.474800    23.409370665    16.656038538    12.640465576   0   0   0 # CH
    959      1   6  0.474800    22.657076991    16.563044275    16.344991114   0   0   0 # CH
    960      1   6  0.474800    19.112924679    16.642909467    17.456732977   0   0   0 # CH
    961      1   6  0.474800    15.912005071    17.271889845    18.885258015   0   0   0 # CH
    962      1   6  0.474800    16.602295336    18.666812374    22.394577798   0   0   0 # CH
    963      1   6  0.474800    18.473434585    21.580709340    23.767833169   0   0   0 # CH
    964      1   5  0.221900    17.866379479    20.755800011    25.936168248   0   0   0 # CH=
    965      1   5  0.221900    16.184583454    18.399130935    29.984057373   0   0   0 # CH=
    966      1   6  0.474800    17.009731348    16.446233948    31.237734897   0   0   0 # CH
    967      1   6  0.474800    15.701850278    13.813157127    34.840387651   0   0   0 # CH
    968      1   6  0.474800    17.016071705    11.319855627    37.431980695   0   0   0 # CH
    969      1   6  0.474800    20.273997749    13.107705603    38.435882454   0   0   0 # CH
    970      1   6  0.474800    24.016666471    13.593975819    37.883052429   0   0   0 # CH
    971      1   6  0.474800    26.949700612    11.736456635    39.041174476   0   0   0 # CH
    972      1   6  0.474800    28.761213078    13.734687513    41.596333664   0   0   0 # CH
    973      1   5  0.221900    30.518540185    13.328560145    43.308399688   0   0   0 # CH=
    974      1   5  0.221900    28.754678570    11.158782151    -6.983387476   0   0   1 # CH=
    975      1   6  0.474800    27.822900362     9.951459485    -5.065503273   0   0   1 # CH
    976      1   5  0.221900    33.720676781    11.661726573    -7.661701694   0   0   1 # CH=
    977      1   6  0.474800    26.370100733    10.670194258    -1.030994074   0   0   1 # CH
    978      1   6  0.474800    27.301745527    13.259945125     1.623722125   0   0   1 # CH
    979      1   6  0.474800    24.766521815    15.156256495     3.635308491   0   0   1 # CH
    980      1   6  0.474800    26.601640137    15.716737674     6.509298866   0   0   1 # CH
    981      1   6  0.474800    27.908737774    13.472016696     9.293594857   0   0   1 # CH
    982      1   6  0.474800    30.487667264    13.085636308    12.026151223   0   0   1 # CH
    983      1   5  0.221900    32.085326625    14.399922278    13.288711064   0   0   1 # CH=
    984      1   5  0.221900    35.541417327    17.184468855    15.816138445   0   0   1 # CH=
    985      1   6  0.474800    37.936136651    17.343559104    15.413430520   0   0   1 # CH
    986      1   6  0.474800   -13.593059489    19.933553715    13.042839860   1   0   1 # CH
    987      1   6  0.474800    40.157229663    22.905750847    11.806531055   0   0   1 # CH
    988      1   6  0.474800    38.105006468    22.825525672    14.946445141   0   0   1 # CH
    989      1   6  0.474800    36.472720752    24.692006869    17.499465325   0   0   1 # CH
    990      1   6  0.474800    35.319486896    25.727139398    20.370012145   0   0   1 # CH
    991      1   6  0.474800    36.360690650    24.852011564    23.123790873   0   0   1 # CH
    992      1   5  0.221900    36.914070503    26.678842770    24.695821642   0   0   1 # CH=
    993      1   5  0.221900    38.035029518    29.760098030    28.608064610   0   0   1 # CH=
    994      1   4  0.221900    33.279959292    29.270741325    27.253696791   0   0   1 # CH=o
    995      1   5  0.221900    31.265095365    16.180473025    17.965243721   0   0   1 # CH=
    996      1   6  0.474800    31.089156515    16.973829471    20.368057990   0   0   1 # CH
    997      1   6  0.474800    29.028743014    19.533949937    23.935174983   0   0   1 # CH
    998      1   6  0.474800    27.889630758    22.762123199    25.147473407   0   0   1 # CH
    999      1   6  0.474800    27.797355625    21.898881333    28.810898576   0   0   1 # CH
   1000      1   6  0.474800    27.999021698    19.344951826    31.610025921   0   0   1 # CH
   1001      1   6  0.474800    26.552053695    18.649880316    35.005672353   0   0   1 # CH
   1002      1   6  0.474800    28.298398345    21.147306266    36.829486602   0   0   1 # CH
   1003      1   5  0.221900    30.542012011    20.797275158    35.985042299   0   0   1 # CH=
   1004      1   4  0.221900    34.734765517    22.976599621    37.912154415   0   0   1 # CH=o
   1005      1   4  0.221900    35.046785202    19.933806064    34.058602959   0   0   1 # CH=o
   1006      1   6  0.474800    36.149885883    11.453844025    -7.883451479   0   0   1 # CH
   1007      1   6  0.474800    34.387729341     7.855050290    -5.063480217   0   0   1 # CH
   1008      1   6  0.474800    34.761288177     4.542329371    -6.791061911   0   0   1 # CH
   1009      1   6  0.474800    34.250019315     0.957203531    -5.900424807   0   0   1 # CH
   1010      1   6  0.474800    33.560815019    -2.435129386    -7.504647810   0   0   1 # CH
   1011      1   6  0.474800    34.368928627    -1.183985703    43.986320355   0   0   0 # CH
   1012      1   6  0.474800    37.496827380    -0.782937250    -8.661188722   0   0   1 # CH
   1013      1   5  0.221900    39.413777857    -1.434252712    -7.198371152   0   0   1 # CH=
   1014      1   5  0.221900   -11.257422120    -2.556963857    -3.983178223   1   0   1 # CH=
   1015      1   6  0.474800   -10.750937632    -1.300321259    -1.965905758   1   0   1 # CH
   1016      1   6  0.474800    -9.977025262    -2.542612629     2.722031263   1   0   1 # CH
   1017      1   6  0.474800    -6.950666637    -4.831928302     2.362155613   1   0   1 # CH
   1018      1   6  0.474800    -6.584298955    -8.365721644     1.992863931   1   0   1 # CH
   1019      1   6  0.474800    -3.358890974    44.919466843     1.054650036   1  -1   1 # CH
   1020      1   6  0.474800    -1.528865797    -6.621109402     1.939155951   1   0   1 # CH
   1021      1   6  0.474800    -1.168460357    -3.260121202     3.523732293   1   0   1 # CH
   1022      1   5  0.221900    -3.487826380    -3.716865273     4.439278037   1   0   1 # CH=
   1023      1   5  0.221900    -7.696344254    -5.141815420     6.700836397   1   0   1 # CH=
   1024      1   4  0.221900    -5.017254031    -1.425903974     8.680178356   1   0   1 # CH=o
   1025      1   5  0.221900   -11.438657544    -4.722965467    -8.557026867   1   0   1 # CH=
   1026      1   6  0.474800    -9.566519430    -6.285697853    45.362381244   1   0   0 # CH
   1027      1   6  0.474800    -6.268940676    -3.144027546    44.970991371   1   0   0 # CH
   1028      1   6  0.474800    -2.627806590    -3.503403415    44.881358862   1   0   0 # CH
   1029      1   6  0.474800    -2.886924108    -7.366910507    45.277262878   1   0   0 # CH
   1030      1   6  0.474800     0.868525512    -7.838495516    45.184766498   1   0   0 # CH
   1031      1   6  0.474800     4.262954375    -6.791137373    44.013419459   1   0   0 # CH
   1032      1   6  0.474800     7.869232107    -7.604994801    44.724136362   1   0   0 # CH
   1033      1   5  0.221900     7.549383401    -6.562438581    -7.612517625   1   0   1 # CH=
   1034      1   5  0.221900     6.625587108    -3.378133563    -3.676212754   1   0   1 # CH=
   1035      1   4  0.221900    10.914308071    -3.045506434    -6.247756628   1   0   1 # CH=o
   1036      1   5  0.221900    14.513589221    23.131949296    29.084631339   0   0   0 # CH=
   1037      1   6  0.474800    12.251660737    23.686640339    29.977468379   0   0   0 # CH
   1038      1   6  0.474800    -2.136585303    28.949451867    -4.002768226   0   0   0 # CH
   1039      1   6  0.474800    -5.667367491    31.541144092    -3.511539989   0   0   0 # CH
   1040      1   6  0.474800    -8.630133594    29.935414149    -5.461882102   0   0   0 # CH
   1041      1   6  0.474800    -9.559727785    26.262662035    -5.136105854   0   0   0 # CH
   1042      1   6  0.474800   -10.848089595    26.281058025    -8.556398060   0   0   0 # CH
   1043      1   6  0.474800   -13.759438733    28.082014340    44.180567912   0   0  -1 # CH
   1044      1   6  0.474800   -13.285474788    26.086424886    41.664963144   0   0  -1 # CH
   1045      1   5  0.221900    40.607658472    25.706769890    39.377113793  -1   0  -1 # CH=
   1046      1   5  0.221900    38.427926699    25.578203103    34.666278300  -1   0  -1 # CH=
   1047      1   5  0.221900    38.916096055    21.326900949    37.379526856  -1   0  -1 # CH=
   1048      1   6  0.474800     5.426884931    32.351917077    -0.809822703   0   0   0 # CH
   1049      1   6  0.474800     5.476997813    37.291286380    -1.522676947   0   0   0 # CH
   1050      1   6  0.474800     3.231511936    37.115280002     0.925475789   0   0   0 # CH
   1051      1   6  0.474800     5.306566681    39.307269045     3.174244190   0   0   0 # CH
   1052      1   6  0.474800     8.831394611    40.264875779     3.816787948   0   0   0 # CH
   1053      1   6  0.474800    10.434158179    40.909782166     7.183308749   0   0   0 # CH
   1054      1   6  0.474800    13.026870025    43.238574694     5.755484128   0   0   0 # CH
   1055      1   5  0.221900    13.158202141    -8.942610787     6.354730911   0   1   0 # CH=
   1056      1   5  0.221900    14.578717627    -5.221874222     3.166176534   0   1   0 # CH=
   1057      1   5  0.221900    11.172582952    -4.298830309     6.989837866   0   1   0 # CH=
   1058      1   6  0.474800     8.128341477    25.881694814    29.215496929   0   0   0 # CH
   1059      1   6  0.474800     7.152282262    27.531603383    31.833108014   0   0   0 # CH
   1060      1   6  0.474800    10.089746060    26.617063792    33.944102710   0   0   0 # CH
   1061      1   6  0.474800    10.799946990    29.970374920    35.506706431   0   0   0 # CH
   1062      1   6  0.474800    12.109775729    33.041622970    34.723485076   0   0   0 # CH
   1063      1   6  0.474800    13.809968143    35.378263875    37.142693386   0   0   0 # CH
   1064      1   5  0.221900    11.756965708    35.226613408    38.482149138   0   0   0 # CH=
   1065      1   5  0.221900    10.343270382    36.085034708    43.261004915   0   0   0 # CH=
   1066      1   6  0.474800    11.196633242    34.777373562    45.092040553   0   0   0 # CH
   1067      1   6  0.474800    13.284293046    33.874209996    -5.465942194   0   0   1 # CH
   1068      1   6  0.474800     9.622481153    34.404819772    -4.485769979   0   0   1 # CH
   1069      1   6  0.474800     6.101677567    33.864375220    -5.839499494   0   0   1 # CH
   1070      1   6  0.474800     2.943609775    35.322347211    -4.723706791   0   0   1 # CH
   1071      1   6  0.474800    -0.189736805    34.641447077    -2.775886447   0   0   1 # CH
   1072      1   6  0.474800    -2.711813364    35.911971451    -0.234619426   0   0   1 # CH
   1073      1   5  0.221900    -5.111534911    35.794243178    -0.668693895   0   0   1 # CH=
   1074      1   5  0.221900   -10.072961319    35.025820530    -1.481801582   0   0   1 # CH=
   1075      1   6  0.474800   -11.325428656    35.312877300    -3.480980089   0   0   1 # CH
   1076      1   6  0.474800    39.844534038    32.853700595    -5.971722848  -1   0   1 # CH
   1077      1   6  0.474800    37.652095439    32.882346314    -2.837957668  -1   0   1 # CH
   1078      1   6  0.474800    38.633268265    34.994081028     0.219340774  -1   0   1 # CH
   1079      1   6  0.474800    40.328816684    33.640069733     3.430932220  -1   0   1 # CH
   1080      1   6  0.474800    40.197168820    31.063411945     6.162128578  -1   0   1 # CH
   1081      1   6  0.474800    39.005312405    27.721113812     4.716814966  -1   0   1 # CH
   1082      1   5  0.221900    37.334137127    27.697236257     6.449201434  -1   0   1 # CH=
   1083      1   5  0.221900    34.553670545    23.396050188     6.853299998  -1   0   1 # CH=
   1084      1   4  0.221900    33.368146000    27.595567510     9.453220476  -1   0   1 # CH=o
   1085      1   5  0.221900    -8.405174029    35.948455661     3.228117938   0   0   1 # CH=
   1086      1   6  0.474800   -10.091943552    36.127792750     5.067875383   0   0   1 # CH
   1087      1   6  0.474800   -11.406044468    33.777583929     9.114387027   0   0   1 # CH
   1088      1   6  0.474800    40.691420966    31.655366482    10.937610172  -1   0   1 # CH
   1089      1   6  0.474800   -12.781082749    29.008784095    13.199736978   0   0   1 # CH
   1090      1   6  0.474800   -13.396891853    26.607262899    15.180722470   0   0   1 # CH
   1091      1   6  0.474800   -12.357071310    23.594341380    17.253442891   0   0   1 # CH
   1092      1   6  0.474800    -9.430318719    21.985922218    16.636889694   0   0   1 # CH
   1093      1   5  0.221900    -7.661874171    21.203064860    18.324827189   0   0   1 # CH=
   1094      1   5  0.221900    -9.157921649    24.909038708    21.528765158   0   0   1 # CH=
   1095      1   4  0.221900   -10.403242948    19.984796667    22.228235030   0   0   1 # CH=o
   1096      1   5  0.221900     7.364074203    37.624003733    39.418355192   0   0   0 # CH=
   1097      1   6  0.474800     5.209134088    38.755184130    39.922630760   0   0   0 # CH
   1098      1   6  0.474800     1.209192450    41.013824713    41.348407584   0   0   0 # CH
   1099      1   6  0.474800    -1.901568947    42.375238460    42.102975494   0   0   0 # CH
   1100      1   6  0.474800    -4.127094902    40.194213956    40.341747186   0   0   0 # CH
   1101      1   6  0.474800    -5.993022275    42.804154173    38.505001496   0   0   0 # CH
   1102      1   6  0.474800    -6.834988143    -8.387197956    39.892106505   0   1   0 # CH
   1103      1   6  0.474800    -5.890332778    -4.849798522    40.796627408   0   1   0 # CH
   1104      1   5  0.221900    -5.969214879    -2.407489677    40.954310426   0   1   0 # CH=
   1105      1   5  0.221900   -10.037565509     0.108601321    39.180829417   0   1   0 # CH=
   1106      1   6  0.474800   -11.332486936    -0.828284367    37.413854761   0   1   0 # CH
   1107      1   6  0.474800   -13.132285523     3.098769947    39.383251871   0   1   0 # CH
   1108      1   6  0.474800   -13.086085259     6.320146275    41.338340531   0   1   0 # CH
   1109      1   6  0.474800    38.461939480     8.509354144    41.158879266  -1   1   0 # CH
   1110      1   6  0.474800    39.421956477    11.451814439    40.294466616  -1   1   0 # CH
   1111      1   6  0.474800    39.436123555    14.929069513    41.574479773  -1   1   0 # CH
   1112      1   6  0.474800    39.622291458    16.177540310    44.967503966  -1   1   0 # CH
   1113      1   5  0.221900    40.132850509    16.153723166    -7.161405066  -1   1   1 # CH=
   1114      1   4  0.221900   -10.262902296    13.621245900    -5.629970734   0   1   1 # CH=o
   1115      1   5  0.221900   -13.781789646    15.032014850    -2.358992316   0   1   1 # CH=
   1116      1   5  0.221900    -6.880119523     2.429137539    42.432643319   0   1   0 # CH=
   1117      1   6  0.474800    -7.241934712     4.793755933    43.079745804   0   1   0 # CH
   1118      1   6  0.474800    -5.949695870     6.666958950    -7.440306479   0   1   1 # CH
   1119      1   6  0.474800    -6.144707626    10.416406408    -7.765017974   0   1   1 # CH
   1120      1   6  0.474800    -7.956124448    11.050316485    43.592923238   0   1   0 # CH
   1121      1   6  0.474800    -8.005013531    14.814572742    43.995920508   0   1   0 # CH
   1122      1   6  0.474800    -8.414888642    17.248415642    -7.862224810   0   1   1 # CH
   1123      1   6  0.474800    -7.314931135    17.242992352    -4.230530742   0   1   1 # CH
   1124      1   5  0.221900    -6.424915386    19.272764388    -5.181173436   0   1   1 # CH=
   1125      1   4  0.221900    -4.313993091    22.920374004    -2.493345907   0   1   1 # CH=o
   1126      1   5  0.221900    -5.521719915    23.739363604    -7.263013213   0   1   1 # CH=
   1127      1   6  0.474800    37.993714158    27.445915212    33.104187201  -1   0  -1 # CH
   1128      1   6  0.474800    34.099093959    24.738691566    33.335701590  -1   0  -1 # CH
   1129      1   6  0.474800    30.843572424    24.392704056    32.816062599  -1   0  -1 # CH
   1130      1   6  0.474800    31.428123707    26.299582490    29.593255928  -1   0  -1 # CH
   1131      1   6  0.474800    29.182226848    28.267888369    27.645773629  -1   0  -1 # CH
   1132      1   6  0.474800    28.909343777    31.525363770    29.244890661  -1   0  -1 # CH
   1133      1   6  0.474800    28.351952785    34.693436152    27.607214835  -1   0  -1 # CH
   1134      1   5  0.221900    27.451949627    34.244334208    25.502734525  -1   0  -1 # CH=
   1135      1   5  0.221900    25.680773250    33.445029939    20.906829052  -1   0  -1 # CH=
   1136      1   6  0.474800    27.005451852    33.595694780    18.780293360  -1   0  -1 # CH
   1137      1   6  0.474800    29.609922876    35.010466993    15.008492685  -1   0  -1 # CH
   1138      1   6  0.474800    27.043381224    36.995072126    12.887156554  -1   0  -1 # CH
   1139      1   6  0.474800    26.474832649    39.770131419    10.560722307  -1   0  -1 # CH
   1140      1   6  0.474800    23.379933673    41.180128695     9.020002091  -1   0  -1 # CH
   1141      1   6  0.474800    22.870681953    41.140906437     5.301737450  -1   0  -1 # CH
   1142      1   6  0.474800    19.741563685    43.292068360     5.390923672  -1   0  -1 # CH
   1143      1   5  0.221900    18.970341549    44.713956512     3.607624952  -1   0  -1 # CH=
   1144      1   5  0.221900    14.212141049    44.686090776     1.857937200  -1   0  -1 # CH=
   1145      1   6  0.474800    11.826658165    45.345532596     1.634966515  -1   0  -1 # CH
   1146      1   6  0.474800     8.012492922    -6.484709271     2.465309760  -1   1  -1 # CH
   1147      1   6  0.474800    10.355911154    -3.584519055     1.686516338  -1   1  -1 # CH
   1148      1   6  0.474800     9.981343515    -0.307964963     1.864413778  -1   1  -1 # CH
   1149      1   6  0.474800     8.551072778     0.188684855    -1.569914781  -1   1  -1 # CH
   1150      1   6  0.474800     9.364517711     0.810571292    -5.238045174  -1   1  -1 # CH
   1151      1   6  0.474800    10.224742599     3.853341471    -3.632125782  -1   1  -1 # CH
   1152      1   5  0.221900    11.944310491     4.712312353    -2.144792312  -1   1  -1 # CH=
   1153      1   5  0.221900    14.413431917     8.919974782    -2.999128741  -1   1  -1 # CH=
   1154      1   4  0.221900    13.902239066     7.145528376     1.691049642  -1   1  -1 # CH=o
   1155      1   5  0.221900    17.976092179    -7.734028147    -0.876557173  -1   1  -1 # CH=
   1156      1   6  0.474800    17.830701567    -6.078458542    -2.710147455  -1   1  -1 # CH
   1157      1   6  0.474800    13.325436642    -4.935923636    -2.830196692  -1   1  -1 # CH
   1158      1   6  0.474800    12.184419284    -7.866750100    -4.454095102  -1   1  -1 # CH
   1159      1   6  0.474800    13.115891509    -8.749832287    -8.134272494  -1   1  -1 # CH
   1160      1   6  0.474800    11.744063741    43.552553065    43.801389281  -1   0  -2 # CH
   1161      1   6  0.474800     9.559913474    40.776487517    43.020282386  -1   0  -2 # CH
   1162      1   6  0.474800     6.325648163    42.569778062    43.509466279  -1   0  -2 # CH
   1163      1   5  0.221900     5.318235833    43.159015264    41.352707860  -1   0  -2 # CH=
   1164      1   5  0.221900     2.429782577    42.995473232    37.180397077  -1   0  -2 # CH=
   1165      1   5  0.221900     0.888564985    -8.719486964    41.017712785  -1   1  -2 # CH=
   1166      1   5  0.221900    22.713967349    35.408498712    24.357710595  -1   0  -1 # CH=
   1167      1   6  0.474800    21.030317693    36.131001153    25.995900641  -1   0  -1 # CH
   1168      1   6  0.474800    23.774182758    38.996096094    28.426524805  -1   0  -1 # CH
   1169      1   6  0.474800    21.846076940    41.489307263    26.811030644  -1   0  -1 # CH
   1170      1   6  0.474800    18.215346140    42.008993916    27.606454732  -1   0  -1 # CH
   1171      1   6  0.474800    15.837310903    44.094758568    26.522229294  -1   0  -1 # CH
   1172      1   6  0.474800    18.643397187    -7.818682457    26.106628738  -1   1  -1 # CH
   1173      1   6  0.474800    19.280263583    -4.924450088    23.898122009  -1   1  -1 # CH
   1174      1   5  0.221900    20.388260354    -2.755564140    24.184873023  -1   1  -1 # CH=
   1175      1   5  0.221900    22.862588173     1.493277455    23.221446551  -1   1  -1 # CH=
   1176      1   6  0.474800    25.240582689     1.303542498    22.557791804  -1   1  -1 # CH
   1177      1   6  0.474800    25.378940102     5.347880055    24.903481143  -1   1  -1 # CH
   1178      1   6  0.474800    23.225149192     7.870398606    23.348431436  -1   1  -1 # CH
   1179      1   6  0.474800    21.692633674     9.271434605    20.731962072  -1   1  -1 # CH
   1180      1   6  0.474800    24.273597608    10.610080517    18.990291762  -1   1  -1 # CH
   1181      1   6  0.474800    26.455333966    10.465231903    22.058928868  -1   1  -1 # CH
   1182      1   6  0.474800    28.178874917    13.673175103    20.976265083  -1   1  -1 # CH
   1183      1   5  0.221900    26.992066531    15.736630405    20.313715520  -1   1  -1 # CH=
   1184      1   4  0.221900    29.091135428    19.102925922    17.226169781  -1   1  -1 # CH=o
   1185      1   4  0.221900    24.157588145    19.382639902    18.577199122  -1   1  -1 # CH=o
   1186      1   5  0.221900    18.610839778     1.603906794    25.911382114  -1   1  -1 # CH=
   1187      1   6  0.474800    16.726683303     1.999492708    27.324025573  -1   1  -1 # CH
   1188      1   6  0.474800    14.350041208     5.166302533    24.325454713  -1   1  -1 # CH
   1189      1   6  0.474800    17.282789543     7.414460363    24.838279104  -1   1  -1 # CH
   1190      1   6  0.474800    20.127991033     6.855300622    26.422895532  -1   1  -1 # CH
   1191      1   6  0.474800    17.348584306     7.493812372    28.993295712  -1   1  -1 # CH
   1192      1   6  0.474800    15.234367629    10.648205694    29.145211224  -1   1  -1 # CH
   1193      1   6  0.474800    15.396147440    14.048742613    27.465804222  -1   1  -1 # CH
   1194      1   5  0.221900    14.592038191    16.251223911    27.040409749  -1   1  -1 # CH=
   1195      1   4  0.221900    13.884244018    21.018669052    25.760098386  -1   1  -1 # CH=o
   1196      1   4  0.221900    11.035317342    18.917661894    29.263292473  -1   1  -1 # CH=o
   1197      1   6  0.474800    39.248179618    19.146930963    36.533291663  -1   0  -1 # CH
   1198      1   6  0.474800   -10.883700396    19.480171191    36.107346576   0   0  -1 # CH
   1199      1   6  0.474800    -9.562835019    22.430793424    38.155329560   0   0  -1 # CH
   1200      1   6  0.474800    -7.888091509    24.600689579    39.605531330   0   0  -1 # CH
   1201      1   6  0.474800    -6.784122139    22.617250390    42.023861805   0   0  -1 # CH
   1202      1   6  0.474800    -8.677849801    19.475065321    41.117859388   0   0  -1 # CH
   1203      1   6  0.474800   -11.674815412    17.905156081    41.029051623   0   0  -1 # CH
   1204      1   5  0.221900   -11.011202008    15.608666432    40.284493975   0   0  -1 # CH=
   1205      1   5  0.221900   -11.898111414    11.491784499    43.217346559   0   0  -1 # CH=
   1206      1   6  0.474800   -13.444918676    11.295331217    45.046318236   0   0  -1 # CH
   1207      1   6  0.474800   -10.425810892     8.841856099    -6.673330170   0   0   0 # CH
   1208      1   6  0.474800    -8.553249753     8.759762085    -3.495396343   0   0   0 # CH
   1209      1   6  0.474800    -8.542973205    11.956075441    -1.648238467   0   0   0 # CH
   1210      1   6  0.474800    -6.453531496    14.352380809    -0.324096162   0   0   0 # CH
   1211      1   6  0.474800    -5.647809624    11.436131022     1.996882633   0   0   0 # CH
   1212      1   6  0.474800    -3.712862651    10.050358675     5.060043427   0   0   0 # CH
   1213      1   5  0.221900    -3.646210431     8.013748675     3.688897613   0   0   0 # CH=
   1214      1   5  0.221900    -5.112813861     3.261465709     4.326783234   0   0   0 # CH=
   1215      1   5  0.221900    -0.789173738     4.321063831     1.909464023   0   0   0 # CH=
   1216      1   6  0.474800    -6.442883902     1.231002269     4.085269702   0   0   0 # CH
   1217      1   6  0.474800   -11.300703060     1.286800405     3.864532403   0   0   0 # CH
   1218      1   6  0.474800   -13.428582750     2.237151273     0.837392632   0   0   0 # CH
   1219      1   6  0.474800   -12.221544884     3.791938125    -2.315798204   0   0   0 # CH
   1220      1   6  0.474800    39.037491433     4.206459354    -4.172615379  -1   0   0 # CH
   1221      1   6  0.474800    37.162063492     5.706643985    -1.179363573  -1   0   0 # CH
   1222      1   6  0.474800    36.440833168     8.763257948     0.880493968  -1   0   0 # CH
   1223      1   5  0.221900    37.708053618     9.966382380    -0.621847014  -1   0   0 # CH=
   1224      1   4  0.221900    36.087153560    13.285378417    -3.982556698  -1   0   0 # CH=o
   1225      1   4  0.221900   -13.791697343    11.504293093    -4.432519579   0   0   0 # CH=o
   1226      1   6  0.474800     1.396951789     4.862751689     0.943039223   0   0   0 # CH
   1227      1   6  0.474800     5.648919506     6.691213646    -0.049225151   0   0   0 # CH
   1228      1   6  0.474800     8.001040059     8.297177114     1.278127299   0   0   0 # CH
   1229      1   6  0.474800     6.532139387     8.104787493     4.859293319   0   0   0 # CH
   1230      1   6  0.474800     7.847659216     8.272068434     7.873736801   0   0   0 # CH
   1231      1   6  0.474800    10.282769981     5.868411422     6.382175210   0   0   0 # CH
   1232      1   6  0.474800     8.457781717     3.199952667     4.565228553   0   0   0 # CH
   1233      1   5  0.221900     6.111834059     2.695547852     4.311056491   0   0   0 # CH=
   1234      1   4  0.221900     4.166748453    -1.604063339     5.733561235   0   0   0 # CH=o
   1235      1   4  0.221900     1.194404851     1.944399821     4.046730312   0   0   0 # CH=o
   1236      1   5  0.221900   -10.082217832    10.906506935    38.622123559   0   0  -1 # CH=
   1237      1   6  0.474800    -8.855068269     9.007303347    37.786369338   0   0  -1 # CH
   1238      1   6  0.474800   -11.731418233     6.921266190    35.417341447   0   0  -1 # CH
   1239      1   6  0.474800   -12.104273977    10.455979367    34.159297414   0   0  -1 # CH
   1240      1   6  0.474800   -12.017862201    14.188929368    34.419010070   0   0  -1 # CH
   1241      1   6  0.474800   -10.992771988    15.496051547    31.488531845   0   0  -1 # CH
   1242      1   6  0.474800    -8.137512010    13.138179667    31.178010354   0   0  -1 # CH
   1243      1   6  0.474800    -8.926225333    12.088338315    27.853958214   0   0  -1 # CH
   1244      1   5  0.221900   -11.314466051    11.907334792    28.619200716   0   0  -1 # CH=
   1245      1   5  0.221900    39.881842665    15.721220016    28.624360659  -1   0  -1 # CH=
   1246      1   5  0.221900    38.740979279    11.252418604    30.818471535  -1   0  -1 # CH=
   1247      1   6  0.474800    39.114145663    17.833027836    29.572044778  -1   0  -1 # CH
   1248      1   6  0.474800    40.018109442    21.657328314    32.196100213  -1   0  -1 # CH
   1249      1   6  0.474800    37.969488963    23.010483262    29.383606530  -1   0  -1 # CH
   1250      1   6  0.474800    34.445462210    21.895788722    28.459906350  -1   0  -1 # CH
   1251      1   6  0.474800    33.485395674    21.297201658    24.889007733  -1   0  -1 # CH
   1252      1   6  0.474800    34.860422388    19.024992122    23.249444084  -1   0  -1 # CH
   1253      1   6  0.474800    34.507277846    17.708667217    26.663882540  -1   0  -1 # CH
   1254      1   5  0.221900    32.310884198    17.706226194    27.762953995  -1   0  -1 # CH=
   1255      1   4  0.221900    27.497462210    17.666044948    28.835148736  -1   0  -1 # CH=o
   1256      1   4  0.221900    30.505557958    13.484730615    29.691845707  -1   0  -1 # CH=o
   1257      1   6  0.474800    38.197408594     9.000160998    31.582784320  -1   0  -1 # CH
   1258      1   6  0.474800    34.285961335     6.186052314    32.745986893  -1   0  -1 # CH
   1259      1   6  0.474800    34.608116099     3.879059389    29.862702361  -1   0  -1 # CH
   1260      1   6  0.474800    37.344616023     2.664909649    27.576874173  -1   0  -1 # CH
   1261      1   6  0.474800    35.730258129    -0.265231050    25.788496753  -1   0  -1 # CH
   1262      1   6  0.474800    32.085854089     0.861458932    25.992515464  -1   0  -1 # CH
   1263      1   6  0.474800    29.520306782     1.507540447    23.662056799  -1   0  -1 # CH
   1264      1   5  0.221900    29.392212641     2.223584868    21.380979290  -1   0  -1 # CH=
   1265      1   4  0.221900    27.422916404     6.686728218    19.729693732  -1   0  -1 # CH=o
   1266      1   4  0.221900    28.230975508     2.871527152    16.554391598  -1   0  -1 # CH=o
   1267      1   6  0.474800    15.139995046    -3.597335558     1.440945576   0   1   0 # CH
   1268      1   6  0.474800    19.865235545    -4.246631888     2.213470694   0   1   0 # CH
   1269      1   6  0.474800    23.404568098    -4.409227788     0.962204944   0   1   0 # CH
   1270      1   6  0.474800    26.539980239    -3.114227156    -0.565124694   0   1   0 # CH
   1271      1   6  0.474800    27.701469491    -1.157906705     2.468753255   0   1   0 # CH
   1272      1   6  0.474800    26.272174042     0.030160446     5.809633541   0   1   0 # CH
   1273      1   6  0.474800    29.203781705     2.246939322     6.704641291   0   1   0 # CH
   1274      1   5  0.221900    30.629752819     3.062386588     5.044784758   0   1   0 # CH=
   1275      1   5  0.221900    34.137887124     6.485253358     6.042931303   0   1   0 # CH=
   1276      1   6  0.474800    35.823168153     8.242198032     6.318901061   0   1   0 # CH
   1277      1   6  0.474800    38.296673888     9.740250486    10.186437996   0   1   0 # CH
   1278      1   6  0.474800    39.468132901    12.109655045    12.766053884   0   1   0 # CH
   1279      1   6  0.474800    37.160058554    14.401853643    12.471003351   0   1   0 # CH
   1280      1   6  0.474800    38.622473331    15.673684639     9.295766991   0   1   0 # CH
   1281      1   6  0.474800    38.344656791    19.280106123     8.102681635   0   1   0 # CH
   1282      1   6  0.474800    38.877978006    22.773306424     7.732977731   0   1   0 # CH
   1283      1   5  0.221900    37.397559767    23.020505700     9.617885551   0   1   0 # CH=
   1284      1   5  0.221900    33.813026107    24.003839781    12.917508322   0   1   0 # CH=
   1285      1   5  0.221900    36.710768793    27.831298355    11.345817486   0   1   0 # CH=
   1286      1   6  0.474800    32.684805850    22.213013019    14.000948316   0   1   0 # CH
   1287      1   6  0.474800    32.574468027    20.526027221    18.657523228   0   1   0 # CH
   1288      1   6  0.474800    30.577953282    23.433953422    20.005936671   0   1   0 # CH
   1289      1   6  0.474800    29.936200698    25.745959641    17.972238725   0   1   0 # CH
   1290      1   6  0.474800    28.670778985    26.165448080    14.511805884   0   1   0 # CH
   1291      1   6  0.474800    29.576195794    29.378041586    12.942160833   0   1   0 # CH
   1292      1   6  0.474800    30.394984360    31.736326196    10.320286042   0   1   0 # CH
   1293      1   5  0.221900    29.921069297    34.080549108     9.992674360   0   1   0 # CH=
   1294      1   5  0.221900    29.258413809    38.666068407     8.000411190   0   1   0 # CH=
   1295      1   5  0.221900    32.839543393    38.122827229    11.507606409   0   1   0 # CH=
   1296      1   6  0.474800    35.991496381    30.221849055    11.242590863   0   1   0 # CH
   1297      1   6  0.474800    35.370078787    34.035171339    14.224204185   0   1   0 # CH
   1298      1   6  0.474800    37.285380589    36.312301941    11.901823340   0   1   0 # CH
   1299      1   6  0.474800    39.426553676    36.416618826     9.260574137   0   1   0 # CH
   1300      1   6  0.474800    39.274081588    38.673885034     6.217277480   0   1   0 # CH
   1301      1   6  0.474800    39.791173964    41.558939823     8.590947180   0   1   0 # CH
   1302      1   6  0.474800   -12.889917902    44.679207536     8.880367202   1   1   0 # CH
   1303      1   5  0.221900   -12.340260358    -8.959116231    11.130266806   1   2   0 # CH=
   1304      1   4  0.221900    38.322761892    -8.350039050    14.181306878   0   2   0 # CH=o
   1305      1   5  0.221900   -11.354146529    -7.964671063    15.710561673   1   2   0 # CH=
   1306      1   5  0.221900    33.139698150     5.184882895     1.116856149   0   1   0 # CH=
   1307      1   6  0.474800    32.670875104     4.625632443    -1.239370288   0   1   0 # CH
   1308      1   6  0.474800    32.024522919     9.295740714    -1.402801221   0   1   0 # CH
   1309      1   6  0.474800    31.934821543    12.830314371    -0.946378188   0   1   0 # CH
   1310      1   6  0.474800    30.514413468    14.284337282    -4.150131588   0   1   0 # CH
   1311      1   6  0.474800    31.819063584    15.530258934    -7.335008218   0   1   0 # CH
   1312      1   6  0.474800    34.552638459    16.982443715    45.197394673   0   1  -1 # CH
   1313      1   6  0.474800    33.327728200    18.250938571    42.256587833   0   1  -1 # CH
   1314      1   5  0.221900    32.704778996    20.506749431    42.584505235   0   1  -1 # CH=
   1315      1   5  0.221900    31.742202945    25.136817765    44.233018778   0   1  -1 # CH=
   1316      1   5  0.221900    31.252302384    24.164847519    39.412599859   0   1  -1 # CH=
   1317      1   6  0.474800    32.200399079    27.521766541    45.016132171   0   1  -1 # CH
   1318      1   6  0.474800    31.801446780    24.917444307    -5.312427787   0   1   0 # CH
   1319      1   6  0.474800    32.318590843    21.284140671    -6.402145322   0   1   0 # CH
   1320      1   6  0.474800    33.641110199    19.183339957    -3.663175236   0   1   0 # CH
   1321      1   6  0.474800    36.848540330    18.461174002    -1.645356831   0   1   0 # CH
   1322      1   6  0.474800    35.254605505    20.854510376     0.214686342   0   1   0 # CH
   1323      1   6  0.474800    35.227851772    24.322121099    -1.349742823   0   1   0 # CH
   1324      1   5  0.221900    36.189613616    23.339073730    -3.282793981   0   1   0 # CH=
   1325      1   4  0.221900    37.710615441    19.987868416    -6.819600749   0   1   0 # CH=o
   1326      1   4  0.221900    34.474007786    23.379391857    -8.051550146   0   1   0 # CH=o
   1327      1   6  0.474800    31.599102826    25.716780551    37.548044163   0   1  -1 # CH
   1328      1   6  0.474800    34.634512751    28.295865580    39.192150173   0   1  -1 # CH
   1329      1   6  0.474800    36.356329804    31.318696349    37.689569051   0   1  -1 # CH
   1330      1   6  0.474800    36.090000254    34.868187781    36.598831662   0   1  -1 # CH
   1331      1   6  0.474800    37.923701241    37.366957266    34.466027145   0   1  -1 # CH
   1332      1   6  0.474800   -13.693381720    35.033706444    34.650813667   1   1  -1 # CH
   1333      1   6  0.474800   -11.161517944    33.937090115    31.973877546   1   1  -1 # CH
   1334      1   5  0.221900    -9.068891251    35.221209816    31.997392431   1   1  -1 # CH=
   1335      1   5  0.221900    -4.947498662    34.098581115    29.164571746   1   1  -1 # CH=
   1336      1   5  0.221900    -5.158504228    38.492427396    31.807663150   1   1  -1 # CH=
   1337      1   6  0.474800     9.511709019    -3.844539967     8.882244818   0   1   0 # CH
   1338      1   6  0.474800     7.209903572    -2.170414376    12.733487242   0   1   0 # CH
   1339      1   6  0.474800     6.996651196    -1.012529614    16.226123685   0   1   0 # CH
   1340      1   6  0.474800     8.821588452    -3.245345057    17.422830436   0   1   0 # CH
   1341      1   6  0.474800    11.752152374    -5.185675137    16.251479885   0   1   0 # CH
   1342      1   6  0.474800    14.600969535    -3.900355596    17.152746634   0   1   0 # CH
   1343      1   6  0.474800    15.685255940    -4.844204529    20.177827527   0   1   0 # CH
   1344      1   5  0.221900    14.970738075    -5.430372931    22.399751361   0   1   0 # CH=
   1345      1   5  0.221900    16.287085136    -3.002389064    26.718140195   0   1   0 # CH=
   1346      1   6  0.474800    17.505190218    -2.263267225    28.808673187   0   1   0 # CH
   1347      1   6  0.474800    20.666380181     0.053528168    29.539722136   0   1   0 # CH
   1348      1   6  0.474800    23.290926591     2.408994494    28.221885334   0   1   0 # CH
   1349      1   6  0.474800    24.798388509     3.456584298    31.503630786   0   1   0 # CH
   1350      1   6  0.474800    22.864636394     4.161638510    33.808073483   0   1   0 # CH
   1351      1   6  0.474800    25.537661308     5.412483499    35.624675391   0   1   0 # CH
   1352      1   6  0.474800    29.100519702     5.791349520    36.574250910   0   1   0 # CH
   1353      1   5  0.221900    30.634042260     4.143669001    37.184962564   0   1   0 # CH=
   1354      1   5  0.221900    33.343486757     0.484701856    39.027639423   0   1   0 # CH=
   1355      1   5  0.221900    35.584638818     3.840069807    35.840378458   0   1   0 # CH=
   1356      1   5  0.221900    12.748836377    -6.601087354    26.788677120   0   1   0 # CH=
   1357      1   6  0.474800    11.712503336    -8.668423827    27.595263740   0   1   0 # CH
   1358      1   6  0.474800     7.888329490    -5.888536596    28.256389352   0   1   0 # CH
   1359      1   6  0.474800     6.281652949    -4.028005263    31.139776803   0   1   0 # CH
   1360      1   6  0.474800     8.656246062    -4.399101834    34.057134213   0   1   0 # CH
   1361      1   6  0.474800     8.153638086    -4.690128634    37.804821319   0   1   0 # CH
   1362      1   6  0.474800     6.677596346    -3.303081769    40.857337994   0   1   0 # CH
   1363      1   6  0.474800     7.980735126    -1.744874078    43.814014035   0   1   0 # CH
   1364      1   5  0.221900     6.423774741    -2.767203795    45.394088859   0   1   0 # CH=
   1365      1   5  0.221900     3.328398956    -4.989515464    -5.680057173   0   1   1 # CH=
   1366      1   5  0.221900     4.043046924     0.061629164    -5.670963671   0   1   1 # CH=
   1367      1   6  0.474800    34.006952037    -1.805432354    39.425969119   0   1   0 # CH
   1368      1   6  0.474800    33.558870563    -5.780812756    39.596622108   0   1   0 # CH
   1369      1   6  0.474800    32.016740424    -5.831015595    43.089644681   0   1   0 # CH
   1370      1   6  0.474800    29.180211018    -6.319715496    45.437837403   0   1   0 # CH
   1371      1   6  0.474800    29.932958330    -6.748104293    -5.531935228   0   1   1 # CH
   1372      1   6  0.474800    32.710781636    -7.595687740    -3.335226805   0   1   1 # CH
   1373      1   6  0.474800    31.222812219    -5.138815038    -0.954074762   0   1   1 # CH
   1374      1   5  0.221900    29.839377283    -6.626715968     0.365180495   0   1   1 # CH=
   1375      1   4  0.221900    26.902200271    -4.791123054     4.089313970   0   1   1 # CH=o
   1376      1   5  0.221900    27.358313986    44.761553481     3.560734463   0   0   1 # CH=
   1377      1   6  0.474800    38.030130199     3.608022290    35.307087835   0   1   0 # CH
   1378      1   6  0.474800    37.980856936     8.284037112    36.598780529   0   1   0 # CH
   1379      1   6  0.474800    34.407987504     8.504849136    37.786367833   0   1   0 # CH
   1380      1   6  0.474800    31.763620667    10.276860442    35.713944533   0   1   0 # CH
   1381      1   6  0.474800    33.057604710    12.729280798    38.192379086   0   1   0 # CH
   1382      1   6  0.474800    34.064437936    11.450283054    41.083857949   0   1   0 # CH
   1383      1   6  0.474800    34.653097699     8.579568596    43.532356137   0   1   0 # CH
   1384      1   5  0.221900    36.315426055     8.029395211    45.221986023   0   1   0 # CH=
   1385      1   4  0.221900    40.013090482     7.929259174    -5.901253560   0   1   1 # CH=o
   1386      1   4  0.221900    40.033974759     4.677277237    44.971517654   0   1   0 # CH=o
   1387      1   6  0.474800     2.812497489    -7.360550600    -5.594945217   0   1   1 # CH
   1388      1   6  0.474800    -1.388178197    44.986103910    -4.836648847   0   0   1 # CH
   1389      1   6  0.474800    -4.957722076    43.917742563    -4.442541238   0   0   1 # CH
   1390      1   6  0.474800    -7.474624286    43.421959820    -6.133987796   0   0   1 # CH
   1391      1   6  0.474800    -5.951331532    42.826638433    45.003131214   0   0   0 # CH
   1392      1   6  0.474800    -9.194402665    42.558480753    42.985015590   0   0   0 # CH
   1393      1   6  0.474800   -11.402229852    45.388204794    41.831602703   0   0   0 # CH
   1394      1   5  0.221900   -13.159160978    -8.508995114    43.572458331   0   1   0 # CH=
   1395      1   5  0.221900   -13.759747452    45.430260343    -6.046552246   0   0   1 # CH=
   1396      1   4  0.221900    38.451035283    -5.432756295    -8.493092902  -1   1   1 # CH=o
   1397      1   6  0.474800     3.858388034     1.501483777    -3.728179423   0   1   1 # CH
   1398      1   6  0.474800     2.895297202     6.068742071    -4.575723998   0   1   1 # CH
   1399      1   6  0.474800    -0.563158255     4.687814209    -5.339151173   0   1   1 # CH
   1400      1   6  0.474800    -3.496508429     3.646237286    -3.362496364   0   1   1 # CH
   1401      1   6  0.474800    -6.989150803     2.371148013    -3.661281421   0   1   1 # CH
   1402      1   6  0.474800    -9.775114110     1.860408011    -5.942660900   0   1   1 # CH
   1403      1   6  0.474800   -10.181586899     1.070177119    44.968814418   0   1   0 # CH
   1404      1   5  0.221900   -12.029125012    -0.287230192    43.945820772   0   1   0 # CH=
   1405      1   4  0.221900   -10.912320305    -3.528592792    40.435112840   0   1   0 # CH=o
   1406      1   5  0.221900    38.841144668    -2.717191425    41.528767667  -1   1   0 # CH=
   1407      1   7 -0.078600   -10.408367731    14.595461833     8.815049132   1   0   0 # CH3
   1408      1   7 -0.078600   -13.081288415    16.188663635     5.818599105   1   0   0 # CH3
   1409      1   7 -0.078600    -9.801609010    20.177751356     5.014425734   1   0   0 # CH3
   1410      1   7 -0.078600   -11.063723621    24.681130487     2.261416197   1   0   0 # CH3
   1411      1   7 -0.078600    37.783892552    24.041901226     2.326803781   0   0   0 # CH3
   1412      1   7 -0.078600    40.642534784    21.065703962    -1.991951682   0   0   0 # CH3
   1413      1   7 -0.078600    29.131883693    10.913136855    17.672801562   0   0   0 # CH3
   1414      1   7 -0.078600    34.018823309    12.754329535    17.350664207   0   0   0 # CH3
   1415      1   7 -0.078600    34.730986721    10.320334079    12.623575269   0   0   0 # CH3
   1416      1   7 -0.078600    38.799261892     7.046056775    12.837416043   0   0   0 # CH3
   1417      1   7 -0.078600    39.070644109     4.279646861    17.494174135   0   0   0 # CH3
   1418      1   7 -0.078600   -11.963344598     3.297255787    13.235767976   1   0   0 # CH3
   1419      1   7 -0.078600    30.576109012     7.418023373    22.946036557   0   0   0 # CH3
   1420      1   7 -0.078600    -9.060362819    14.126158889    14.142507019   1   0   0 # CH3
   1421      1   7 -0.078600    -5.040412828     6.829981724     8.845106507   1   0   0 # CH3
   1422      1   7 -0.078600   -10.347789799     5.224271248     7.418836558   1   0   0 # CH3
   1423      1   7 -0.078600   -10.011866526    10.272556539     8.316393652   1   0   0 # CH3
   1424      1   7 -0.078600    40.107846327     9.080671706     5.814286127   0   0   0 # CH3
   1425      1   7 -0.078600    37.586049136    11.726597777     3.070961902   0   0   0 # CH3
   1426      1   7 -0.078600    37.940185942    15.118115905     0.194423401   0   0   0 # CH3
   1427      1   7 -0.078600    37.890905660    19.873797070     4.131715246   0   0   0 # CH3
   1428      1   7 -0.078600    21.995497138     3.368324303     3.924961767   0   0   0 # CH3
   1429      1   7 -0.078600    23.335452787     2.987856559     7.965636413   0   0   0 # CH3
   1430      1   7 -0.078600    25.635783323     7.325215386    10.588641766   0   0   0 # CH3
   1431      1   7 -0.078600    25.964762892     2.727592419    11.126853910   0   0   0 # CH3
   1432      1   7 -0.078600    31.319526418     2.545377371    11.655329633   0   0   0 # CH3
   1433      1   7 -0.078600    30.695897805    -1.021510355    16.692725230   0   0   0 # CH3
   1434      1   7 -0.078600    38.089031774     2.056831641    22.262625092   0   0   0 # CH3
   1435      1   7 -0.078600   -13.417137377     1.095484561    16.708403066   1   0   0 # CH3
   1436      1   7 -0.078600   -13.222136220    -4.096390030    17.143147683   1   0   0 # CH3
   1437      1   7 -0.078600   -11.725910770    -5.050217350    13.177719644   1   0   0 # CH3
   1438      1   7 -0.078600    -9.973109990    -0.760599784     9.212812714   1   0   0 # CH3
   1439      1   7 -0.078600    -6.371709690    -0.437890726    12.720470236   1   0   0 # CH3
   1440      1   7 -0.078600    -9.528818320     1.416859511    15.304699551   1   0   0 # CH3
   1441      1   7 -0.078600    -7.172952891     4.580241282    24.192221833   1   0   0 # CH3
   1442      1   7 -0.078600    -5.198769837     4.359688830    28.351893529   1   0   0 # CH3
   1443      1   7 -0.078600    -6.767524303     0.517432199    31.062006839   1   0   0 # CH3
   1444      1   7 -0.078600    -7.005373022    -3.740810785    29.933421043   1   0   0 # CH3
   1445      1   7 -0.078600    -3.789525957    -5.881845174    32.850381671   1   0   0 # CH3
   1446      1   7 -0.078600    -2.061885761    -8.861638491    28.663409171   1   0   0 # CH3
   1447      1   7 -0.078600     1.540370469    42.605806083    30.558866274   1  -1   0 # CH3
   1448      1   7 -0.078600    39.812780846    -1.260309941    23.948887324   0   0   0 # CH3
   1449      1   7 -0.078600    36.516824476    -4.827118604    23.063295972   0   0   0 # CH3
   1450      1   7 -0.078600    38.100918914    -7.173041506    18.309822330   0   0   0 # CH3
   1451      1   7 -0.078600   -13.136096893    44.286609973    20.146671851   1  -1   0 # CH3
   1452      1   7 -0.078600   -10.009922300    -8.694792412    23.916706878   1   0   0 # CH3
   1453      1   7 -0.078600   -12.236012778    45.324373179    27.961791946   1  -1   0 # CH3
   1454      1   7 -0.078600    39.427145750    40.697575000    29.465336418   0  -1   0 # CH3
   1455      1   7 -0.078600    27.075443830     3.077050765     2.083945995   0   0   0 # CH3
   1456      1   7 -0.078600    27.497467973     0.709465582    -1.622897242   0   0   0 # CH3
   1457      1   7 -0.078600    29.552239614     4.153884937    -4.943607218   0   0   0 # CH3
   1458      1   7 -0.078600    30.863099758     2.704950066    44.953664408   0   0  -1 # CH3
   1459      1   7 -0.078600    26.839384239    -0.748066270    43.129750568   0   0  -1 # CH3
   1460      1   7 -0.078600    28.522993989    -2.176753531    -6.455528578   0   0   0 # CH3
   1461      1   7 -0.078600    28.389885035     6.396389748     5.408205353   0   0   0 # CH3
   1462      1   7 -0.078600    23.352340603    11.725974160    11.106387120   0   0   0 # CH3
   1463      1   7 -0.078600    22.817321262    12.108270925    -0.420045585   0   0   0 # CH3
   1464      1   7 -0.078600    18.502025160    13.355190401    -2.652008814   0   0   0 # CH3
   1465      1   7 -0.078600    14.375762610    12.246598076    -0.814522670   0   0   0 # CH3
   1466      1   7 -0.078600    11.761576123    16.174255493    -2.531442426   0   0   0 # CH3
   1467      1   7 -0.078600    11.231954272    20.119647099     0.361333817   0   0   0 # CH3
   1468      1   7 -0.078600     6.009618010    20.901026481    -0.162286641   0   0   0 # CH3
   1469      1   7 -0.078600     7.948242237    25.169288134    -3.071265905   0   0   0 # CH3
   1470      1   7 -0.078600    21.426065664    -8.464848818    -2.525752791   0   0   0 # CH3
   1471      1   7 -0.078600    20.683267471    41.527658603    -5.347053169   0  -1   0 # CH3
   1472      1   7 -0.078600    21.465815978    44.300500346    -8.573553633   0  -1   0 # CH3
   1473      1   7 -0.078600    24.043712694    43.876163924    41.299125622   0  -1  -1 # CH3
   1474      1   7 -0.078600    20.574515497    41.089892941    43.700142804   0  -1  -1 # CH3
   1475      1   7 -0.078600    19.973520566    38.311232131    39.200249473   0  -1  -1 # CH3
   1476      1   7 -0.078600    14.653260054    37.373619554    40.444904019   0  -1  -1 # CH3
   1477      1   7 -0.078600     7.676009050    35.218781373    35.741839737   0  -1  -1 # CH3
   1478      1   7 -0.078600     3.101326418    37.868110112    31.637237254   0  -1  -1 # CH3
   1479      1   7 -0.078600     2.008877812    33.097867510    33.766784883   0  -1  -1 # CH3
   1480      1   7 -0.078600     3.182754736    33.872150163    39.085121475   0  -1  -1 # CH3
   1481      1   7 -0.078600     6.236123408    34.240296498    41.327339248   0  -1  -1 # CH3
   1482      1   7 -0.078600     8.146856045    31.156044443    44.098064696   0  -1  -1 # CH3
   1483      1   7 -0.078600    10.849154000    28.288908068    40.433394064   0  -1  -1 # CH3
   1484      1   7 -0.078600     2.412906814    22.632710030    40.515306420   0  -1  -1 # CH3
   1485      1   7 -0.078600    -0.076548929    23.443812273    35.474726360   0  -1  -1 # CH3
   1486      1   7 -0.078600    -1.373633893    19.353882822    34.216312264   0  -1  -1 # CH3
   1487      1   7 -0.078600     1.822609173    14.663053260    34.053113442   0  -1  -1 # CH3
   1488      1   7 -0.078600     2.041637280    17.780393758    30.196969954   0  -1  -1 # CH3
   1489      1   7 -0.078600    -2.048198417    20.159881885    27.452129911   0  -1  -1 # CH3
   1490      1   7 -0.078600     1.662572360    17.187157016    24.884595727   0  -1  -1 # CH3
   1491      1   7 -0.078600    11.734420922    19.350138106    44.731060656   0  -1  -1 # CH3
   1492      1   7 -0.078600     7.697974003    16.024871172    45.053561455   0  -1  -1 # CH3
   1493      1   7 -0.078600     4.923467257    14.736338176    42.450721505   0  -1  -1 # CH3
   1494      1   7 -0.078600     2.683196439    10.825347741    44.677244179   0  -1  -1 # CH3
   1495      1   7 -0.078600     3.312603296     6.388355835    45.287816936   0  -1  -1 # CH3
   1496      1   7 -0.078600     0.963166007     5.592367894    40.726514505   0  -1  -1 # CH3
   1497      1   7 -0.078600     2.378306161     0.159428752    39.265774576   0  -1  -1 # CH3
   1498      1   7 -0.078600    15.620736681    42.458755303    31.937516806   0  -1  -1 # CH3
   1499      1   7 -0.078600    12.921569101    38.129536215    28.021004343   0  -1  -1 # CH3
   1500      1   7 -0.078600    11.031977943    35.526355068    31.281946391   0  -1  -1 # CH3
   1501      1   7 -0.078600     6.520313615    34.935405649    28.145789399   0  -1  -1 # CH3
   1502      1   7 -0.078600     8.798839294    29.896117579    27.681546689   0  -1  -1 # CH3
   1503      1   7 -0.078600     8.984823115    30.018177929    22.409149025   0  -1  -1 # CH3
   1504      1   7 -0.078600    11.271320713    33.313716027    20.087877982   0  -1  -1 # CH3
   1505      1   7 -0.078600    20.617340327    28.782539928    16.946765431   0  -1  -1 # CH3
   1506      1   7 -0.078600    25.556075918    28.238776553    17.230259495   0  -1  -1 # CH3
   1507      1   7 -0.078600    29.687545616    31.073486918    18.284416743   0  -1  -1 # CH3
   1508      1   7 -0.078600    31.449109338    28.759102720    22.779536463   0  -1  -1 # CH3
   1509      1   7 -0.078600    32.662802602    31.803091329    25.160963684   0  -1  -1 # CH3
   1510      1   7 -0.078600    31.665492571    35.737273070    20.548512557   0  -1  -1 # CH3
   1511      1   7 -0.078600    36.841563475    33.595900345    21.178503155   0  -1  -1 # CH3
   1512      1   7 -0.078600    14.930108478    36.596322467    12.860034128   0  -1  -1 # CH3
   1513      1   7 -0.078600    14.742562163    42.253015783    16.143588215   0  -1  -1 # CH3
   1514      1   7 -0.078600    12.129596409    40.975227888    10.691951147   0  -1  -1 # CH3
   1515      1   7 -0.078600    16.829073531    42.163203552     9.360573620   0  -1  -1 # CH3
   1516      1   7 -0.078600    19.468373748    39.352985756     8.288703527   0  -1  -1 # CH3
   1517      1   7 -0.078600    22.602094726    36.711147525    11.747818437   0  -1  -1 # CH3
   1518      1   7 -0.078600    25.630233086    34.665708568     8.214698894   0  -1  -1 # CH3
   1519      1   7 -0.078600    21.213488532     0.415935721     0.055083826   0   0   0 # CH3
   1520      1   7 -0.078600    22.126549320    17.122865230    11.991671648   0   0   0 # CH3
   1521      1   7 -0.078600    23.507630558    15.369902522    16.795011746   0   0   0 # CH3
   1522      1   7 -0.078600    18.989065733    18.092150226    16.813087398   0   0   0 # CH3
   1523      1   7 -0.078600    14.557539893    16.792043909    18.388328312   0   0   0 # CH3
   1524      1   7 -0.078600    16.382769458    17.238551149    22.963272675   0   0   0 # CH3
   1525      1   7 -0.078600    19.996212607    21.212348766    23.907026706   0   0   0 # CH3
   1526      1   7 -0.078600    18.339756703    15.781617217    31.272571602   0   0   0 # CH3
   1527      1   7 -0.078600    14.707482904    12.977688377    33.989140833   0   0   0 # CH3
   1528      1   7 -0.078600    16.343500308    10.584681085    38.645675092   0   0   0 # CH3
   1529      1   7 -0.078600    19.678401134    14.487861840    38.789880304   0   0   0 # CH3
   1530      1   7 -0.078600    24.547970512    14.985357741    37.476200406   0   0   0 # CH3
   1531      1   7 -0.078600    27.890861360    10.869733411    38.222384534   0   0   0 # CH3
   1532      1   7 -0.078600    29.612811694    14.371368895    40.500781606   0   0   0 # CH3
   1533      1   7 -0.078600    26.762358893     9.079370095    -5.671434205   0   0   1 # CH3
   1534      1   7 -0.078600    25.604936018     9.325419010    -0.701598170   0   0   1 # CH3
   1535      1   7 -0.078600    28.029817313    12.216671772     2.558755921   0   0   1 # CH3
   1536      1   7 -0.078600    24.304937703    16.123244766     2.498562937   0   0   1 # CH3
   1537      1   7 -0.078600    26.795758311    17.207426515     6.866865541   0   0   1 # CH3
   1538      1   7 -0.078600    27.463436067    12.104480174     8.750616314   0   0   1 # CH3
   1539      1   7 -0.078600    29.775128785    11.722303981    12.388849257   0   0   1 # CH3
   1540      1   7 -0.078600    38.605993393    16.756748427    16.695014127   0   0   1 # CH3
   1541      1   7 -0.078600   -12.332091488    19.778974370    13.890105299   1   0   1 # CH3
   1542      1   7 -0.078600    40.473412532    24.324342579    11.222205442   0   0   1 # CH3
   1543      1   7 -0.078600    38.351320236    21.284682157    15.160216023   0   0   1 # CH3
   1544      1   7 -0.078600    37.912119897    25.222425343    17.920388047   0   0   1 # CH3
   1545      1   7 -0.078600    35.325144253    27.269321420    20.470897396   0   0   1 # CH3
   1546      1   7 -0.078600    37.065073142    23.677890161    23.819264186   0   0   1 # CH3
   1547      1   7 -0.078600    32.063945137    16.491282080    21.512921303   0   0   1 # CH3
   1548      1   7 -0.078600    29.870870597    18.504189003    24.827029349   0   0   1 # CH3
   1549      1   7 -0.078600    29.145001311    23.629943748    25.117962517   0   0   1 # CH3
   1550      1   7 -0.078600    28.513067979    23.299110064    28.958952225   0   0   1 # CH3
   1551      1   7 -0.078600    29.438565741    18.877674789    31.837863959   0   0   1 # CH3
   1552      1   7 -0.078600    25.793574477    17.490379515    35.642413165   0   0   1 # CH3
   1553      1   7 -0.078600    27.571159977    21.951348103    35.722108300   0   0   1 # CH3
   1554      1   7 -0.078600    36.856667067    12.820148576    -7.887923561   0   0   1 # CH3
   1555      1   7 -0.078600    32.938342325     8.413346601    -5.312350468   0   0   1 # CH3
   1556      1   7 -0.078600    34.448376886     5.011186476    -8.237373448   0   0   1 # CH3
   1557      1   7 -0.078600    34.871830363     0.921667456    -4.473417496   0   0   1 # CH3
   1558      1   7 -0.078600    33.003425477    -3.860740042    -7.159452336   0   0   1 # CH3
   1559      1   7 -0.078600    33.471220951     0.061027174    43.660457898   0   0   0 # CH3
   1560      1   7 -0.078600    38.004330983     0.533900325    45.420331137   0   0   0 # CH3
   1561      1   7 -0.078600   -10.847478752     0.215081233    -1.746607124   1   0   1 # CH3
   1562      1   7 -0.078600   -10.769798886    -2.872482411     3.957275380   1   0   1 # CH3
   1563      1   7 -0.078600    -6.707142839    -4.851632925     0.846708975   1   0   1 # CH3
   1564      1   7 -0.078600    -7.603422695    45.057323454     2.222227478   1  -1   1 # CH3
   1565      1   7 -0.078600    -2.559185391    43.837207512     0.277379534   1  -1   1 # CH3
   1566      1   7 -0.078600    -0.285155278    -6.913045891     1.021833149   1   0   1 # CH3
   1567      1   7 -0.078600    -0.049201290    -2.565946872     4.221030249   1   0   1 # CH3
   1568      1   7 -0.078600    -9.764971378    -6.082181684    43.841196593   1   0   0 # CH3
   1569      1   7 -0.078600    -6.863013876    -1.703256208    45.217237174   1   0   0 # CH3
   1570      1   7 -0.078600    -1.568427879    -2.872742927    43.971260726   1   0   0 # CH3
   1571      1   7 -0.078600    -3.749990120    -8.237841309    -8.317002547   1   0   1 # CH3
   1572      1   7 -0.078600     0.741454365    45.190235986    45.008556243   1  -1   0 # CH3
   1573      1   7 -0.078600     4.024678528    -5.380005835    43.556915160   1   0   0 # CH3
   1574      1   7 -0.078600     8.721586284    -8.911496183    44.566476950   1   0   0 # CH3
   1575      1   7 -0.078600    12.705428616    25.001306513    30.623923509   0   0   0 # CH3
   1576      1   7 -0.078600    -3.224608032    28.009749567    -3.464289035   0   0   0 # CH3
   1577      1   7 -0.078600    -6.192982717    32.629573919    -2.532407464   0   0   0 # CH3
   1578      1   7 -0.078600    -9.593301408    31.142279254    -5.853541701   0   0   0 # CH3
   1579      1   7 -0.078600    -8.620453481    25.146522046    -4.795610940   0   0   0 # CH3
   1580      1   7 -0.078600   -10.415716137    24.884451366    45.520238266   0   0  -1 # CH3
   1581      1   7 -0.078600    39.955176482    29.437900209    44.385170341  -1   0  -1 # CH3
   1582      1   7 -0.078600   -11.826363895    25.661977420    41.580525687   0   0  -1 # CH3
   1583      1   7 -0.078600     6.808536782    32.049455156    -0.190012993   0   0   0 # CH3
   1584      1   7 -0.078600     6.012173891    38.512040302    -2.398063289   0   0   0 # CH3
   1585      1   7 -0.078600     1.885845878    36.439145981     1.200005488   0   0   0 # CH3
   1586      1   7 -0.078600     4.529912736    40.574223984     2.908575980   0   0   0 # CH3
   1587      1   7 -0.078600     8.681798338    41.609753387     3.051889871   0   0   0 # CH3
   1588      1   7 -0.078600    10.612336923    39.437003969     7.587889497   0   0   0 # CH3
   1589      1   7 -0.078600    14.393965394    42.692667487     6.252686778   0   0   0 # CH3
   1590      1   7 -0.078600     7.867938321    25.993433914    27.691318567   0   0   0 # CH3
   1591      1   7 -0.078600     7.172084249    28.857586230    30.947942206   0   0   0 # CH3
   1592      1   7 -0.078600    10.359637582    25.553201227    34.969508637   0   0   0 # CH3
   1593      1   7 -0.078600    10.069911630    29.694121966    36.926885000   0   0   0 # CH3
   1594      1   7 -0.078600    10.508916233    33.338231282    34.697481325   0   0   0 # CH3
   1595      1   7 -0.078600    14.821868566    34.449466864    37.772443048   0   0   0 # CH3
   1596      1   7 -0.078600     9.888068275    34.330315752    -8.685653871   0   0   1 # CH3
   1597      1   7 -0.078600    14.664495283    34.124561492    -4.753858202   0   0   1 # CH3
   1598      1   7 -0.078600     9.579822702    34.724405672    -2.989415723   0   0   1 # CH3
   1599      1   7 -0.078600     6.192553340    33.107015666    -7.178808099   0   0   1 # CH3
   1600      1   7 -0.078600     2.726567694    36.750830585    -5.284816176   0   0   1 # CH3
   1601      1   7 -0.078600     0.131560198    33.244683976    -2.420280377   0   0   1 # CH3
   1602      1   7 -0.078600    -1.897194152    36.137653221     1.050941971   0   0   1 # CH3
   1603      1   7 -0.078600   -11.309444868    36.427392270    -4.494733775   0   0   1 # CH3
   1604      1   7 -0.078600    39.450249729    32.049480173    -7.234293266  -1   0   1 # CH3
   1605      1   7 -0.078600    36.287976180    32.806212953    -3.563849544  -1   0   1 # CH3
   1606      1   7 -0.078600    39.158015182    36.348286848    -0.248571402  -1   0   1 # CH3
   1607      1   7 -0.078600    40.200974754    34.933299541     4.327799938  -1   0   1 # CH3
   1608      1   7 -0.078600    39.468415876    32.114765588     7.097654595  -1   0   1 # CH3
   1609      1   7 -0.078600    38.498277264    28.067768769     3.346451911  -1   0   1 # CH3
   1610      1   7 -0.078600   -11.189823699    37.085309836     5.212746730   0   0   1 # CH3
   1611      1   7 -0.078600   -11.399958390    35.201906433     9.757904327   0   0   1 # CH3
   1612      1   7 -0.078600    39.866006495    32.947223489    11.485051272  -1   0   1 # CH3
   1613      1   7 -0.078600   -11.396558047    29.647481524    12.980783071   0   0   1 # CH3
   1614      1   7 -0.078600    39.875326622    26.129436509    14.471864830  -1   0   1 # CH3
   1615      1   7 -0.078600   -13.605337134    23.349432916    18.187592387   0   0   1 # CH3
   1616      1   7 -0.078600    -9.635323992    21.721678951    15.118929458   0   0   1 # CH3
   1617      1   7 -0.078600     4.515646737    38.330474953    38.623773037   0   0   0 # CH3
   1618      1   7 -0.078600     0.724873448    41.030981207    39.864571013   0   0   0 # CH3
   1619      1   7 -0.078600    -2.345551021    43.770490709    42.606415817   0   0   0 # CH3
   1620      1   7 -0.078600    -4.217398126    38.937585268    39.537951587   0   0   0 # CH3
   1621      1   7 -0.078600    -7.040015266    41.766938678    38.430508557   0   0   0 # CH3
   1622      1   7 -0.078600    -7.052537272    45.356875895    41.200365514   0   0   0 # CH3
   1623      1   7 -0.078600    -5.221720607    -5.368949153    42.101121176   0   1   0 # CH3
   1624      1   7 -0.078600   -12.429283463    -1.521096335    38.191969547   0   1   0 # CH3
   1625      1   7 -0.078600   -13.282746365     2.095196379    40.502497309   0   1   0 # CH3
   1626      1   7 -0.078600   -12.272249155     5.726995365    42.480026626   0   1   0 # CH3
   1627      1   7 -0.078600    37.458893202     7.314083953    41.173823494  -1   1   0 # CH3
   1628      1   7 -0.078600    40.188143358    11.249870857    38.982777138  -1   1   0 # CH3
   1629      1   7 -0.078600    38.797941089    15.518786765    40.230665154  -1   1   0 # CH3
   1630      1   7 -0.078600    39.194002311    17.606537640    44.884887441  -1   1   0 # CH3
   1631      1   7 -0.078600    -7.731527718     6.029547493    42.362693253   0   1   0 # CH3
   1632      1   7 -0.078600    -4.799399341     6.199545261    -6.475388716   0   1   1 # CH3
   1633      1   7 -0.078600    -6.525796335    11.307148152    -6.502541805   0   1   1 # CH3
   1634      1   7 -0.078600    -7.992489254    10.525204956    42.102667436   0   1   0 # CH3
   1635      1   7 -0.078600    -8.036842472    15.376373458    42.614844644   0   1   0 # CH3
   1636      1   7 -0.078600    -9.370795888    18.284806478    -8.453364336   0   1   1 # CH3
   1637      1   7 -0.078600    -8.512678906    17.207810486    -3.342310919   0   1   1 # CH3
   1638      1   7 -0.078600    38.270631902    26.916878876    31.711374613  -1   0  -1 # CH3
   1639      1   7 -0.078600    34.982265446    23.577205489    33.151616332  -1   0  -1 # CH3
   1640      1   7 -0.078600    30.686640104    22.821356033    32.745973443  -1   0  -1 # CH3
   1641      1   7 -0.078600    32.894522547    26.691977901    29.498904374  -1   0  -1 # CH3
   1642      1   7 -0.078600    28.137257028    27.912487667    26.608430704  -1   0  -1 # CH3
   1643      1   7 -0.078600    30.078015022    31.164031570    30.211944943  -1   0  -1 # CH3
   1644      1   7 -0.078600    28.585903666    36.048399300    28.235275241  -1   0  -1 # CH3
   1645      1   7 -0.078600    25.819339370    33.823602901    17.773122818  -1   0  -1 # CH3
   1646      1   7 -0.078600    29.851395134    33.558184812    14.549235773  -1   0  -1 # CH3
   1647      1   7 -0.078600    27.019592034    36.018397802    11.671109385  -1   0  -1 # CH3
   1648      1   7 -0.078600    27.310998496    40.922217076    11.058349517  -1   0  -1 # CH3
   1649      1   7 -0.078600    22.319627515    42.240916342     9.428792126  -1   0  -1 # CH3
   1650      1   7 -0.078600    22.667007778    40.013662634     4.279856331  -1   0  -1 # CH3
   1651      1   7 -0.078600    19.008638001    42.671386617     6.599700731  -1   0  -1 # CH3
   1652      1   7 -0.078600    11.440078676    43.877396398     1.744333504  -1   0  -1 # CH3
   1653      1   7 -0.078600     6.765479965    -5.954877540     3.227501655  -1   1  -1 # CH3
   1654      1   7 -0.078600    11.311573717    -4.510228574     0.952676425  -1   1  -1 # CH3
   1655      1   7 -0.078600     9.010147228    -0.407115821     3.023555266  -1   1  -1 # CH3
   1656      1   7 -0.078600     7.971323125     1.551731674    -1.104112934  -1   1  -1 # CH3
   1657      1   7 -0.078600     8.798069618     0.329000290    -6.588123035  -1   1  -1 # CH3
   1658      1   7 -0.078600     9.019144419     4.734457531    -3.917035064  -1   1  -1 # CH3
   1659      1   7 -0.078600    17.634422854    -6.978774457    -3.970462104  -1   1  -1 # CH3
   1660      1   7 -0.078600    13.108551618    -3.384222247    -3.051532142  -1   1  -1 # CH3
   1661      1   7 -0.078600    13.122381173    -8.487294696    -3.470779135  -1   1  -1 # CH3
   1662      1   7 -0.078600    13.947203728    -7.617857686    -8.571329710  -1   1  -1 # CH3
   1663      1   7 -0.078600    13.001048914    43.709195581    42.944788830  -1   0  -2 # CH3
   1664      1   7 -0.078600    10.056823991    39.679128517    43.916739954  -1   0  -2 # CH3
   1665      1   7 -0.078600     5.542569168    41.796438197    44.535572373  -1   0  -2 # CH3
   1666      1   7 -0.078600    20.242198234    34.822792270    25.900018279  -1   0  -1 # CH3
   1667      1   7 -0.078600    25.257010180    38.660988963    28.373805605  -1   0  -1 # CH3
   1668      1   7 -0.078600    22.445501134    42.301337465    25.664997104  -1   0  -1 # CH3
   1669      1   7 -0.078600    18.346088369    41.068270020    28.787805952  -1   0  -1 # CH3
   1670      1   7 -0.078600    15.095137286    44.227070125    27.809797131  -1   0  -1 # CH3
   1671      1   7 -0.078600    19.855640544    -8.722878502    26.334688503  -1   1  -1 # CH3
   1672      1   7 -0.078600    20.279636850    -5.452472784    22.890168544  -1   1  -1 # CH3
   1673      1   7 -0.078600    25.898858861     0.484112003    21.464760240  -1   1  -1 # CH3
   1674      1   7 -0.078600    26.429970978     5.878290552    25.849075071  -1   1  -1 # CH3
   1675      1   7 -0.078600    23.153447329     8.717523022    24.685026010  -1   1  -1 # CH3
   1676      1   7 -0.078600    20.317258381     9.848306291    20.815466411  -1   1  -1 # CH3
   1677      1   7 -0.078600    23.605203733    11.980803854    18.529324676  -1   1  -1 # CH3
   1678      1   7 -0.078600    27.302579026     9.401253478    22.794494089  -1   1  -1 # CH3
   1679      1   7 -0.078600    28.634132039    13.963488043    22.431426438  -1   1  -1 # CH3
   1680      1   7 -0.078600    17.212823000     3.346183939    28.018001302  -1   1  -1 # CH3
   1681      1   7 -0.078600    12.969205799     5.673892187    24.038276723  -1   1  -1 # CH3
   1682      1   7 -0.078600    16.672412871     8.765720878    24.545255268  -1   1  -1 # CH3
   1683      1   7 -0.078600    21.338526311     5.983371195    26.856703616  -1   1  -1 # CH3
   1684      1   7 -0.078600    17.538059650     6.447378020    30.079435384  -1   1  -1 # CH3
   1685      1   7 -0.078600    15.113951921    10.935465541    30.633374946  -1   1  -1 # CH3
   1686      1   7 -0.078600    16.876209192    14.118267205    27.620506439  -1   1  -1 # CH3
   1687      1   7 -0.078600    39.108720570    18.675519127    35.117256779  -1   0  -1 # CH3
   1688      1   7 -0.078600   -11.045780059    19.123649395    34.556682110   0   0  -1 # CH3
   1689      1   7 -0.078600   -11.007843074    22.886147260    38.227662388   0   0  -1 # CH3
   1690      1   7 -0.078600    -8.374887916    26.036265133    39.351999085   0   0  -1 # CH3
   1691      1   7 -0.078600    -7.250257771    23.411039018    43.225019611   0   0  -1 # CH3
   1692      1   7 -0.078600    -7.602639837    18.925817231    40.174645037   0   0  -1 # CH3
   1693      1   7 -0.078600   -13.097924200    18.388036928    41.135823119   0   0  -1 # CH3
   1694      1   7 -0.078600    40.484446786     9.964337107    44.645533085  -1   0  -1 # CH3
   1695      1   7 -0.078600    -9.858841977     7.952773935    -7.781096229   0   0   0 # CH3
   1696      1   7 -0.078600    -8.479504297     7.337062949    -2.957852272   0   0   0 # CH3
   1697      1   7 -0.078600   -10.078639606    11.819786909    -1.619925502   0   0   0 # CH3
   1698      1   7 -0.078600    -6.519863842    15.651036198     0.515774343   0   0   0 # CH3
   1699      1   7 -0.078600    -6.000233575    10.125645990     1.319964004   0   0   0 # CH3
   1700      1   7 -0.078600    -2.253411511    10.696060056     4.884463068   0   0   0 # CH3
   1701      1   7 -0.078600    -6.012481133     0.296830190     5.260959389   0   0   0 # CH3
   1702      1   7 -0.078600   -11.688278013     1.909179025     5.284409247   0   0   0 # CH3
   1703      1   7 -0.078600    39.746389733     1.575512711     0.944288346  -1   0   0 # CH3
   1704      1   7 -0.078600   -10.981205759     4.647794263    -2.604264162   0   0   0 # CH3
   1705      1   7 -0.078600    38.251692473     3.304267327    -5.119131518  -1   0   0 # CH3
   1706      1   7 -0.078600    37.109719638     4.326707715    -0.486416599  -1   0   0 # CH3
   1707      1   7 -0.078600    35.223608629     9.231492836     1.688904957  -1   0   0 # CH3
   1708      1   7 -0.078600     1.440730253     4.137605492    -0.413944471   0   0   0 # CH3
   1709      1   7 -0.078600     5.896182627     5.333174259    -0.724554020   0   0   0 # CH3
   1710      1   7 -0.078600     8.925786700     7.183107959     0.846913268   0   0   0 # CH3
   1711      1   7 -0.078600     5.365669524     7.212995164     4.559369110   0   0   0 # CH3
   1712      1   7 -0.078600     6.950951075     7.837284842     9.077988452   0   0   0 # CH3
   1713      1   7 -0.078600    11.727098732     5.536155450     6.752864109   0   0   0 # CH3
   1714      1   7 -0.078600     8.851343221     3.429123770     3.065970461   0   0   0 # CH3
   1715      1   7 -0.078600    -7.330239904     9.074272003    37.632804699   0   0  -1 # CH3
   1716      1   7 -0.078600   -12.433908088     5.606580661    34.988935375   0   0  -1 # CH3
   1717      1   7 -0.078600   -11.377651113    10.234262123    32.730285369   0   0  -1 # CH3
   1718      1   7 -0.078600   -12.045022927    14.619996801    35.845118993   0   0  -1 # CH3
   1719      1   7 -0.078600   -10.428286469    16.952657751    31.629805975   0   0  -1 # CH3
   1720      1   7 -0.078600    -7.967988300    12.346132780    32.526393676   0   0  -1 # CH3
   1721      1   7 -0.078600    -8.610240934    12.314952667    26.398023073   0   0  -1 # CH3
   1722      1   7 -0.078600    37.680621129    18.281728696    29.803516197  -1   0  -1 # CH3
   1723      1   7 -0.078600   -13.529349786    22.433227058    33.032606085   0   0  -1 # CH3
   1724      1   7 -0.078600    38.612954719    24.441562726    29.139804431  -1   0  -1 # CH3
   1725      1   7 -0.078600    33.491870400    21.276350667    29.461289293  -1   0  -1 # CH3
   1726      1   7 -0.078600    32.248363637    22.132808329    24.864825038  -1   0  -1 # CH3
   1727      1   7 -0.078600    35.926335914    18.205070505    22.424156379  -1   0  -1 # CH3
   1728      1   7 -0.078600    35.796192296    16.965556899    26.916697752  -1   0  -1 # CH3
   1729      1   7 -0.078600    39.101764474     7.994987790    32.171726513  -1   0  -1 # CH3
   1730      1   7 -0.078600    32.913798240     6.217812954    33.467299841  -1   0  -1 # CH3
   1731      1   7 -0.078600    33.846350545     2.856094776    30.690842893  -1   0  -1 # CH3
   1732      1   7 -0.078600    38.648657838     3.171127969    26.934535147  -1   0  -1 # CH3
   1733      1   7 -0.078600    36.223651694    -1.775522488    25.912252447  -1   0  -1 # CH3
   1734      1   7 -0.078600    31.925841233     0.967219517    27.514041388  -1   0  -1 # CH3
   1735      1   7 -0.078600    29.612649174     0.034148817    23.446897163  -1   0  -1 # CH3
   1736      1   7 -0.078600    15.510157782    -2.084027939     1.637156121   0   1   0 # CH3
   1737      1   7 -0.078600    19.770686558    -4.733481197     3.719327087   0   1   0 # CH3
   1738      1   7 -0.078600    24.010737125    -4.541748244     2.386327223   0   1   0 # CH3
   1739      1   7 -0.078600    27.682947074    -3.661356823    -1.430190074   0   1   0 # CH3
   1740      1   7 -0.078600    28.997919590    -0.629052967     1.870656830   0   1   0 # CH3
   1741      1   7 -0.078600    25.450405001    -0.567868194     6.909543708   0   1   0 # CH3
   1742      1   7 -0.078600    28.872599214     2.710429566     8.132162614   0   1   0 # CH3
   1743      1   7 -0.078600    36.303014402     9.417628684     5.414071135   0   1   0 # CH3
   1744      1   7 -0.078600    39.459889487     8.841997595     9.699716889   0   1   0 # CH3
   1745      1   7 -0.078600    40.433757638    11.800076729    13.862157484   0   1   0 # CH3
   1746      1   7 -0.078600    35.819563192    13.724548099    12.163730699   0   1   0 # CH3
   1747      1   7 -0.078600    38.729737523    14.429882479     8.407721168   0   1   0 # CH3
   1748      1   7 -0.078600    36.892400550    19.511219641     7.699938483   0   1   0 # CH3
   1749      1   7 -0.078600    39.879344384    23.580953283     7.007711511   0   1   0 # CH3
   1750      1   7 -0.078600    32.610063253    20.645540921    13.772555514   0   1   0 # CH3
   1751      1   7 -0.078600    33.594445031    19.636218183    19.368204557   0   1   0 # CH3
   1752      1   7 -0.078600    30.528161445    23.313156609    21.549970724   0   1   0 # CH3
   1753      1   7 -0.078600    29.955273957    26.759599881    19.104902402   0   1   0 # CH3
   1754      1   7 -0.078600    27.192944405    25.902301855    14.693872960   0   1   0 # CH3
   1755      1   7 -0.078600    31.165189206    29.116280348    13.179843695   0   1   0 # CH3
   1756      1   7 -0.078600    31.718963718    30.967896754    10.165224057   0   1   0 # CH3
   1757      1   7 -0.078600    35.711155006    30.978175250     9.919663073   0   1   0 # CH3
   1758      1   7 -0.078600    34.973374242    34.565565153    15.660064534   0   1   0 # CH3
   1759      1   7 -0.078600    37.076729145    37.591129080    12.666663627   0   1   0 # CH3
   1760      1   7 -0.078600    40.221475352    37.143459041    10.321008963   0   1   0 # CH3
   1761      1   7 -0.078600    38.393551769    38.816646142     4.928904573   0   1   0 # CH3
   1762      1   7 -0.078600    38.751941172    41.214811071     9.687742280   0   1   0 # CH3
   1763      1   7 -0.078600   -11.689787701    45.319779135     8.085448988   1   1   0 # CH3
   1764      1   7 -0.078600    32.789847725     3.164116892    -1.767442473   0   1   0 # CH3
   1765      1   7 -0.078600    33.489303874     9.662921758    -1.808936142   0   1   0 # CH3
   1766      1   7 -0.078600    32.243402757    13.775876447     0.163045643   0   1   0 # CH3
   1767      1   7 -0.078600    29.010926237    13.859870831    -4.047829669   0   1   0 # CH3
   1768      1   7 -0.078600    30.494171356    16.299958214    -7.625706086   0   1   0 # CH3
   1769      1   7 -0.078600    35.661240454    16.206114007    -8.729707771   0   1   0 # CH3
   1770      1   7 -0.078600    33.276469761    17.170388802    41.197698995   0   1  -1 # CH3
   1771      1   7 -0.078600    30.776634177    28.188986695    44.958520669   0   1  -1 # CH3
   1772      1   7 -0.078600    30.266940346    25.107865193    -5.204832973   0   1   0 # CH3
   1773      1   7 -0.078600    31.355441852    21.126796581    -7.639914287   0   1   0 # CH3
   1774      1   7 -0.078600    32.652821783    19.833566018    -2.759729024   0   1   0 # CH3
   1775      1   7 -0.078600    37.860473222    18.327331758    -2.755763382   0   1   0 # CH3
   1776      1   7 -0.078600    34.555756451    21.008814101     1.567457785   0   1   0 # CH3
   1777      1   7 -0.078600    34.549536169    25.653076759    -1.152704666   0   1   0 # CH3
   1778      1   7 -0.078600    30.124893240    26.180351368    37.229654474   0   1  -1 # CH3
   1779      1   7 -0.078600    34.936313002    28.230988720    40.683102827   0   1  -1 # CH3
   1780      1   7 -0.078600    37.583523745    31.225113820    38.588969556   0   1  -1 # CH3
   1781      1   7 -0.078600    34.621014631    34.976835391    36.538544567   0   1  -1 # CH3
   1782      1   7 -0.078600    38.126365373    38.890472538    34.395216512   0   1  -1 # CH3
   1783      1   7 -0.078600    40.269634609    34.054104179    35.703570437   0   1  -1 # CH3
   1784      1   7 -0.078600   -11.361173148    32.376187574    32.298227664   1   1  -1 # CH3
   1785      1   7 -0.078600     8.167093627    -4.258708707     8.205207794   0   1   0 # CH3
   1786      1   7 -0.078600     5.775212485    -2.538378772    12.164135840   0   1   0 # CH3
   1787      1   7 -0.078600     6.191132793     0.010332081    17.066127028   0   1   0 # CH3
   1788      1   7 -0.078600     8.343283959    -3.133970665    18.924382247   0   1   0 # CH3
   1789      1   7 -0.078600    15.334211358    -4.266585363    15.858869571   0   1   0 # CH3
   1790      1   7 -0.078600    16.572718330    -6.043835027    19.881966211   0   1   0 # CH3
   1791      1   7 -0.078600    16.975095627    -2.155234038    30.210412187   0   1   0 # CH3
   1792      1   7 -0.078600    20.583316871     0.259658256    31.069106065   0   1   0 # CH3
   1793      1   7 -0.078600    23.868997882     1.387175703    27.203067350   0   1   0 # CH3
   1794      1   7 -0.078600    26.275372036     3.084146866    31.299769458   0   1   0 # CH3
   1795      1   7 -0.078600    21.422072641     4.466227506    34.269355536   0   1   0 # CH3
   1796      1   7 -0.078600    24.557182143     6.071591591    36.681162346   0   1   0 # CH3
   1797      1   7 -0.078600    28.976406826     7.200378896    35.820343287   0   1   0 # CH3
   1798      1   7 -0.078600    11.728972426    -8.561800196    29.135768137   0   1   0 # CH3
   1799      1   7 -0.078600     6.831585959    -6.307559452    27.267350412   0   1   0 # CH3
   1800      1   7 -0.078600     5.609812394    -2.729174390    31.399588008   0   1   0 # CH3
   1801      1   7 -0.078600     9.966234459    -4.856250939    33.462560460   0   1   0 # CH3
   1802      1   7 -0.078600     9.622524005    -4.565233994    38.252114193   0   1   0 # CH3
   1803      1   7 -0.078600     5.131103135    -3.189611414    40.626008415   0   1   0 # CH3
   1804      1   7 -0.078600     9.349598795    -1.390227896    44.365076799   0   1   0 # CH3
   1805      1   7 -0.078600    32.665134185    -2.224596278    40.057265680   0   1   0 # CH3
   1806      1   7 -0.078600    33.298184082    -7.103868902    38.888282829   0   1   0 # CH3
   1807      1   7 -0.078600    33.099793630    -6.698099353    43.879996416   0   1   0 # CH3
   1808      1   7 -0.078600    28.048913372    -5.446064895    44.802066708   0   1   0 # CH3
   1809      1   7 -0.078600    28.790353785    -6.361239747    -4.523416723   0   1   1 # CH3
   1810      1   7 -0.078600    34.270175625    -7.643904046    -3.441815561   0   1   1 # CH3
   1811      1   7 -0.078600    31.787500247    -3.705345707    -1.094750995   0   1   1 # CH3
   1812      1   7 -0.078600    38.193249911     2.777480847    34.007005592   0   1   0 # CH3
   1813      1   7 -0.078600    38.451350418     9.702827447    36.227634296   0   1   0 # CH3
   1814      1   7 -0.078600    34.210850321     6.988947873    37.665228920   0   1   0 # CH3
   1815      1   7 -0.078600    32.310446062    10.194046659    34.257306834   0   1   0 # CH3
   1816      1   7 -0.078600    33.468669792    14.142422912    37.682391254   0   1   0 # CH3
   1817      1   7 -0.078600    34.615463069    12.809980832    41.628083093   0   1   0 # CH3
   1818      1   7 -0.078600    33.560453253     8.627200526    44.591823075   0   1   0 # CH3
   1819      1   7 -0.078600     3.419512715    -7.689182838    -4.220255008   0   1   1 # CH3
   1820      1   7 -0.078600    -0.861345057    44.935136453    -3.370590451   0   0   1 # CH3
   1821      1   7 -0.078600    -4.829125442    44.330970374    -2.954171414   0   0   1 # CH3
   1822      1   7 -0.078600    -9.017057554    43.272290514    -6.388751917   0   0   1 # CH3
   1823      1   7 -0.078600    -4.896492783    41.738926339    44.880744626   0   0   0 # CH3
   1824      1   7 -0.078600    -9.696089463    41.166767996    43.557507535   0   0   0 # CH3
   1825      1   7 -0.078600   -11.331176701    -8.120074530    40.652985206   0   1   0 # CH3
   1826      1   7 -0.078600     3.798279040     1.277707781    -2.233258064   0   1   1 # CH3
   1827      1   7 -0.078600     3.125362555     7.364765351    -5.399288489   0   1   1 # CH3
   1828      1   7 -0.078600    -0.737700838     5.029188419    -6.826160594   0   1   1 # CH3
   1829      1   7 -0.078600    -2.624333047     2.986509509    -2.224363780   0   1   1 # CH3
   1830      1   7 -0.078600    -7.325016609     2.578465046    -2.194807372   0   1   1 # CH3
   1831      1   7 -0.078600   -11.009485367     2.575614777    -5.228984089   0   1   1 # CH3
   1832      1   7 -0.078600   -10.659534898     2.439086810    44.530404356   0   1   0 # CH3
   1833      1   7 -0.078600    12.253258670    -6.367881367    15.386359673   0   1   0 # CH3
   1834      1   1 -0.509900    40.346641668    23.537037157    -1.939145070   0   0   0 # N2
   1835      1   1 -0.509900   -11.818271228     5.737358847    13.019157971   1   0   0 # N2
   1836      1   1 -0.509900    36.702143409    17.611181220     4.607853900   0   0   0 # N2
   1837      1   1 -0.509900    31.434370066     1.383957010    17.019295488   0   0   0 # N2
   1838      1   1 -0.509900    -9.123639874     0.125447487    17.546461724   1   0   0 # N2
   1839      1   1 -0.509900    -0.089219662    40.811851087    30.730209942   1  -1   0 # N2
   1840      1   1 -0.509900    40.398030538    39.999434863    27.385301783   0  -1   0 # N2
   1841      1   1 -0.509900    26.206815767    -1.860167204    -5.936452775   0   0   0 # N2
   1842      1   1 -0.509900     5.680015469    25.847278025    -2.357463233   0   0   0 # N2
   1843      1   1 -0.509900    14.707913153    38.748750975    38.135140619   0  -1  -1 # N2
   1844      1   1 -0.509900    10.126339689    26.342387393    41.806780587   0  -1  -1 # N2
   1845      1   1 -0.509900     1.785522675    15.649783012    26.902432840   0  -1  -1 # N2
   1846      1   1 -0.509900     2.266548474     1.230962940    41.628622806   0  -1  -1 # N2
   1847      1   1 -0.509900    13.656793443    32.506849617    20.005861402   0  -1  -1 # N2
   1848      1   1 -0.509900    35.566965673    32.198589326    19.832610862   0  -1  -1 # N2
   1849      1   1 -0.509900    25.228909711    36.018987879     6.080543638   0  -1  -1 # N2
   1850      1   1 -0.509900    17.676576708    21.657533449    25.014380443   0   0   0 # N2
   1851      1   1 -0.509900    29.310880912    13.409453688    42.925521170   0   0   0 # N2
   1852      1   1 -0.509900    30.996432598    13.801519391    13.257664018   0   0   1 # N2
   1853      1   1 -0.509900    36.082487129    25.833907604    24.202623001   0   0   1 # N2
   1854      1   1 -0.509900    29.779124527    21.286934140    36.902197709   0   0   1 # N2
   1855      1   1 -0.509900    38.782246655    -1.585566706    -8.327344733   0   0   1 # N2
   1856      1   1 -0.509900    -2.266131029    -3.423615640     4.554313069   1   0   1 # N2
   1857      1   1 -0.509900     8.195667479    -6.696666099    -8.677786816   1   0   1 # N2
   1858      1   1 -0.509900    40.489008209    25.389808982    40.610294495  -1   0  -1 # N2
   1859      1   1 -0.509900    13.177001832    44.704474515     5.460958232   0   0   0 # N2
   1860      1   1 -0.509900    12.753115116    35.879886269    38.106697573   0   0   0 # N2
   1861      1   1 -0.509900    -4.132192098    35.610221639     0.092798720   0   0   1 # N2
   1862      1   1 -0.509900    37.955991227    27.110112965     5.544052406  -1   0   1 # N2
   1863      1   1 -0.509900    -8.067957176    21.504242013    17.173416901   0   0   1 # N2
   1864      1   1 -0.509900    -6.547405319    -3.532006290    40.893589831   0   1   0 # N2
   1865      1   1 -0.509900    40.445781768    15.924550498    -8.376417592  -1   1   1 # N2
   1866      1   1 -0.509900    -6.852697694    18.623878887    -4.245849354   0   1   1 # N2
   1867      1   1 -0.509900    27.375241578    34.791195522    26.623406983  -1   0  -1 # N2
   1868      1   1 -0.509900    18.701040580    43.771698447     4.407507885  -1   0  -1 # N2
   1869      1   1 -0.509900    11.329769941     4.810536634    -3.249460767  -1   1  -1 # N2
   1870      1   1 -0.509900     5.307191260    43.122946564    42.594388332  -1   0  -2 # N2
   1871      1   1 -0.509900    19.307278571    -3.399840601    23.974394294  -1   1  -1 # N2
   1872      1   1 -0.509900    27.985459271    14.878358820    20.133916073  -1   1  -1 # N2
   1873      1   1 -0.509900    14.695650052    15.326119509    27.896292395  -1   1  -1 # N2
   1874      1   1 -0.509900   -11.741252460    16.352765810    41.014165629   0   0  -1 # N2
   1875      1   1 -0.509900    -3.699435850     8.584955869     4.820826289   0   0   0 # N2
   1876      1   1 -0.509900    36.584619052     9.713512591    -0.198247229  -1   0   0 # N2
   1877      1   1 -0.509900     7.232607141     2.354160749     4.727819431   0   0   0 # N2
   1878      1   1 -0.509900   -10.373487074    12.544955805    28.051340677   0   0  -1 # N2
   1879      1   1 -0.509900    33.406562640    17.101288689    27.505264528  -1   0  -1 # N2
   1880      1   1 -0.509900    28.922201080     2.282974224    22.543928319  -1   0  -1 # N2
   1881      1   1 -0.509900    30.092973373     3.293612519     6.167939186   0   1   0 # N2
   1882      1   1 -0.509900    38.034991464    23.500046770     8.682627971   0   1   0 # N2
   1883      1   1 -0.509900    30.746777402    33.176526054    10.311553349   0   1   0 # N2
   1884      1   1 -0.509900   -13.121812184    45.148348385    10.304159598   1   1   0 # N2
   1885      1   1 -0.509900    32.819981474    19.553300973    41.745321723   0   1  -1 # N2
   1886      1   1 -0.509900    35.313243676    24.174722088    -2.837078034   0   1   0 # N2
   1887      1   1 -0.509900    -9.674276380    34.162608746    31.733970595   1   1  -1 # N2
   1888      1   1 -0.509900    15.483652201    -4.563960243    21.608505467   0   1   0 # N2
   1889      1   1 -0.509900    30.451933087     5.265162542    36.653807502   0   1   0 # N2
   1890      1   1 -0.509900     6.896948061    -1.744219411    44.924391381   0   1   0 # N2
   1891      1   1 -0.509900    30.422056968    -5.467220992     0.258379878   0   1   1 # N2
   1892      1   1 -0.509900    35.819568814     7.803835285    44.068183149   0   1   0 # N2
   1893      1   1 -0.509900   -11.922872727    -8.539989202    43.141062610   0   1   0 # N2
   1894      1   1 -0.509900   -10.792677891     0.072020209    44.026811316   0   1   0 # N2
   1895      1   8  0.047800   -12.882042224    25.584216760    -2.209266309   1   0   0 # CAL
   1896      1   8  0.047800   -10.911265549     7.923456086    12.346080724   1   0   0 # CAL
   1897      1   8  0.047800    34.985763207    16.644808774     5.910037735   0   0   0 # CAL
   1898      1   8  0.047800    33.017727867     2.857113172    18.054013283   0   0   0 # CAL
   1899      1   8  0.047800    -9.704197742    -0.339566028    19.828943361   1   0   0 # CAL
   1900      1   8  0.047800    -0.182435240    38.765738541    29.417083280   1  -1   0 # CAL
   1901      1   8  0.047800   -12.726493312    38.805171051    25.877293332   1  -1   0 # CAL
   1902      1   8  0.047800    24.535796478    -3.141070080    -4.729739066   0   0   0 # CAL
   1903      1   8  0.047800    25.260364848     9.637657697     5.211090800   0   0   0 # CAL
   1904      1   8  0.047800     3.554053195    27.021628751    -2.397315948   0   0   0 # CAL
   1905      1   8  0.047800    12.836954357    38.884638233    36.720020337   0  -1  -1 # CAL
   1906      1   8  0.047800     8.690263250    24.473881141    41.326342414   0  -1  -1 # CAL
   1907      1   8  0.047800     2.432122317    13.314915679    27.146020282   0  -1  -1 # CAL
   1908      1   8  0.047800     1.962176248    -0.008958682    43.741557463   0  -1  -1 # CAL
   1909      1   8  0.047800    15.223542012    33.121736529    18.299540887   0  -1  -1 # CAL
   1910      1   8  0.047800    34.706414467    30.515401301    18.261557865   0  -1  -1 # CAL
   1911      1   8  0.047800    26.678132102    36.499789637     4.224784356   0  -1  -1 # CAL
   1912      1   8  0.047800    17.122808189    20.818213031    27.293114917   0   0   0 # CAL
   1913      1   8  0.047800    30.776030396    12.582248839    44.631425154   0   0   0 # CAL
   1914      1   8  0.047800    32.624497244    15.094645354    14.492403415   0   0   1 # CAL
   1915      1   8  0.047800    36.452426829    27.630279279    25.771818337   0   0   1 # CAL
   1916      1   8  0.047800    31.999618627    20.981723411    36.049317998   0   0   1 # CAL
   1917      1   8  0.047800   -13.846154764    -2.232328520    -6.868464453   1   0   1 # CAL
   1918      1   8  0.047800    -4.398817599    -3.658107205     5.641265341   1   0   1 # CAL
   1919      1   8  0.047800     8.011763759    -5.520654301    -6.611789501   1   0   1 # CAL
   1920      1   8  0.047800    39.963934684    24.956175801    38.180822425  -1   0  -1 # CAL
   1921      1   8  0.047800    13.080994957    -7.498307486     5.943842553   0   1   0 # CAL
   1922      1   8  0.047800    10.741367535    35.793148427    39.449253808   0   0   0 # CAL
   1923      1   8  0.047800    -6.516967730    35.679655770    -0.108857979   0   0   1 # CAL
   1924      1   8  0.047800    36.159546311    26.887639335     7.037629509  -1   0   1 # CAL
   1925      1   8  0.047800    -8.376382962    21.647213143    19.607465283   0   0   1 # CAL
   1926      1   8  0.047800    -6.871076328    -1.124706076    40.928374324   0   1   0 # CAL
   1927      1   8  0.047800   -13.530120172    15.587856880    -6.135712065   0   1   1 # CAL
   1928      1   8  0.047800    -5.854333564    20.669848085    -5.023835477   0   1   1 # CAL
   1929      1   8  0.047800    26.390824801    34.426571686    24.498656737  -1   0  -1 # CAL
   1930      1   8  0.047800    18.017938997    45.098325878     2.507010526  -1   0  -1 # CAL
   1931      1   8  0.047800    12.877860957     5.782224578    -1.647140437  -1   1  -1 # CAL
   1932      1   8  0.047800     4.079619724    43.684726919    40.571061255  -1   0  -2 # CAL
   1933      1   8  0.047800    20.478662713    -1.271339863    24.276139414  -1   1  -1 # CAL
   1934      1   8  0.047800    26.879584828    16.970222281    19.358032393  -1   1  -1 # CAL
   1935      1   8  0.047800    13.836223223    17.488057713    27.230837131  -1   1  -1 # CAL
   1936      1   8  0.047800   -11.161004708    14.092676133    40.406091515   0   0  -1 # CAL
   1937      1   8  0.047800    -3.360282440     6.559560572     3.536595105   0   0   0 # CAL
   1938      1   8  0.047800    38.022829561    10.934299242    -1.793913151  -1   0   0 # CAL
   1939      1   8  0.047800     4.950371272     1.762538847     4.498089805   0   0   0 # CAL
   1940      1   8  0.047800   -12.665236665    12.450465306    28.988860146   0   0  -1 # CAL
   1941      1   8  0.047800    31.191334074    16.986161419    28.402174659  -1   0  -1 # CAL
   1942      1   8  0.047800    28.824779613     3.121398699    20.278567506  -1   0  -1 # CAL
   1943      1   8  0.047800    31.613543237     4.063103745     4.486646891   0   1   0 # CAL
   1944      1   8  0.047800    36.650346052    24.028878393    10.460019002   0   1   0 # CAL
   1945      1   8  0.047800    30.263300354    35.556984646     9.971477177   0   1   0 # CAL
   1946      1   8  0.047800   -12.910518836    -8.663011790    12.460423986   1   2   0 # CAL
   1947      1   8  0.047800    32.309792502    21.923099683    42.272639478   0   1  -1 # CAL
   1948      1   8  0.047800    36.243213261    22.953560651    -4.767189448   0   1   0 # CAL
   1949      1   8  0.047800    -7.624377826    35.480105241    31.514110460   1   1  -1 # CAL
   1950      1   8  0.047800    14.906099920    -5.248343285    23.906998618   0   1   0 # CAL
   1951      1   8  0.047800    31.993607350     3.455799298    37.210610250   0   1   0 # CAL
   1952      1   8  0.047800     5.383922734    -2.656516257    -8.010630801   0   1   1 # CAL
   1953      1   8  0.047800    28.978823506    -6.819883319     1.609283864   0   1   1 # CAL
   1954      1   8  0.047800    37.530914755     7.396774901    -8.794842839   0   1   1 # CAL
   1955      1   8  0.047800   -13.543422325    -7.878908506    44.845325034   0   1   0 # CAL
   1956      1   8  0.047800   -12.529754244    -1.224843253    42.906429268   0   1   0 # CAL
   1957      1   9 -0.049200   -11.698586344    26.257887416    -1.776604252   1   0   0 # CA
   1958      1   9 -0.049200    -9.967571253     7.362205335    11.531896792   1   0   0 # CA
   1959      1   9 -0.049200    33.738891954    16.865505605     6.532325457   0   0   0 # CA
   1960      1   9 -0.049200    34.236338713     2.719058672    18.674051904   0   0   0 # CA
   1961      1   9 -0.049200   -10.766213144    -0.676594652    20.712525008   1   0   0 # CA
   1962      1   9 -0.049200    -0.587889884    37.891386851    30.465817573   1  -1   0 # CA
   1963      1   9 -0.049200   -11.629253050    38.802869221    25.001751820   1  -1   0 # CA
   1964      1   9 -0.049200    24.084010698    -2.035378447    -4.016290988   0   0   0 # CA
   1965      1   9 -0.049200    25.002107065    10.264762289     3.973596275   0   0   0 # CA
   1966      1   9 -0.049200     4.019448512    28.247843552    -1.914398242   0   0   0 # CA
   1967      1   9 -0.049200    13.498499909    39.737193724    35.804814157   0  -1  -1 # CA
   1968      1   9 -0.049200     9.560220003    23.498430805    41.863828402   0  -1  -1 # CA
   1969      1   9 -0.049200     3.178460096    13.559420453    28.291043798   0  -1  -1 # CA
   1970      1   9 -0.049200     1.586184240     1.081133532    44.527829369   0  -1  -1 # CA
   1971      1   9 -0.049200    15.350865473    33.874349247    17.116006220   0  -1  -1 # CA
   1972      1   9 -0.049200    33.702719018    29.638338986    17.947745517   0  -1  -1 # CA
   1973      1   9 -0.049200    25.663965489    36.557618848     3.349929694   0  -1  -1 # CA
   1974      1   9 -0.049200    16.353585559    21.957009817    27.645884626   0   0   0 # CA
   1975      1   9 -0.049200    32.068587027    12.384546809    45.106402088   0   0   0 # CA
   1976      1   9 -0.049200    31.798157598    15.180526932    15.648841884   0   0   1 # CA
   1977      1   9 -0.049200    37.365189121    28.303494655    26.572703601   0   0   1 # CA
   1978      1   9 -0.049200    32.771539319    20.354390207    35.095101376   0   0   1 # CA
   1979      1   9 -0.049200   -13.192485371    -2.993872456    -7.866722174   1   0   1 # CA
   1980      1   9 -0.049200    -4.200332121    -2.660688650     6.625299116   1   0   1 # CA
   1981      1   9 -0.049200     9.205719064    -4.790472851    -6.829771386   1   0   1 # CA
   1982      1   9 -0.049200    39.708922366    23.585410578    38.318853092  -1   0  -1 # CA
   1983      1   9 -0.049200    12.239297156    -6.583624829     6.539109444   0   1   0 # CA
   1984      1   9 -0.049200     9.559245308    36.356031808    39.079041094   0   0   0 # CA
   1985      1   9 -0.049200    -6.735301462    35.795366694     1.252146147   0   0   1 # CA
   1986      1   9 -0.049200    35.276192669    27.455487619     7.940183913  -1   0   1 # CA
   1987      1   9 -0.049200    -9.013993413    20.712587743    20.414746499   0   0   1 # CA
   1988      1   9 -0.049200    -6.495031533     0.025504426    41.661819093   0   1   0 # CA
   1989      1   9 -0.049200    40.588928116    15.604445056    -4.817343592  -1   1   1 # CA
   1990      1   9 -0.049200    -5.962643878    21.579765617    -6.030410391   0   1   1 # CA
   1991      1   9 -0.049200    25.139460768    34.938804430    24.898948043  -1   0  -1 # CA
   1992      1   9 -0.049200    18.379599705    -8.880541500     1.301903415  -1   1  -1 # CA
   1993      1   9 -0.049200    13.018017685     5.940962221    -0.313846707  -1   1  -1 # CA
   1994      1   9 -0.049200     3.149745289    44.620222151    41.071515376  -1   0  -2 # CA
   1995      1   9 -0.049200    19.487680688    -0.543787564    24.962341563  -1   1  -1 # CA
   1996      1   9 -0.049200    25.665114266    17.640728533    19.353545805  -1   1  -1 # CA
   1997      1   9 -0.049200    12.767084365    17.488136108    28.095203819  -1   1  -1 # CA
   1998      1   9 -0.049200   -10.685260481    13.191658683    39.398802503   0   0  -1 # CA
   1999      1   9 -0.049200    -2.417047791     6.074952082     2.654674001   0   0   0 # CA
   2000      1   9 -0.049200    39.261557615    10.909918882    -2.453229771  -1   0   0 # CA
   2001      1   9 -0.049200     3.647206968     2.244752946     4.236359689   0   0   0 # CA
   2002      1   9 -0.049200   -13.618291134    11.673303784    29.664318894   0   0  -1 # CA
   2003      1   9 -0.049200    31.271867501    15.622105799    28.714435998  -1   0  -1 # CA
   2004      1   9 -0.049200    28.691757791     2.614340776    18.969894288  -1   0  -1 # CA
   2005      1   9 -0.049200    31.893764152     4.250363942     3.113348268   0   1   0 # CA
   2006      1   9 -0.049200    37.017590140    25.435158114    10.494434849   0   1   0 # CA
   2007      1   9 -0.049200    31.318889744    36.118496970    10.753650178   0   1   0 # CA
   2008      1   9 -0.049200   -11.994674115    -8.527718063    13.475640240   1   2   0 # CA
   2009      1   9 -0.049200    31.946658435    22.319189050    40.957262387   0   1  -1 # CA
   2010      1   9 -0.049200    35.420085902    23.501586657    -5.718197474   0   1   0 # CA
   2011      1   9 -0.049200    -6.955069568    36.675791211    31.922686727   1   1  -1 # CA
   2012      1   9 -0.049200    14.054039337    -6.065403193    24.656178244   0   1   0 # CA
   2013      1   9 -0.049200    33.099574825     3.914289928    36.509810528   0   1   0 # CA
   2014      1   9 -0.049200     5.095797445    -1.448327032    -7.430370635   0   1   1 # CA
   2015      1   9 -0.049200    28.595214553    -8.108615820     2.033505618   0   1   1 # CA
   2016      1   9 -0.049200    38.172692343     6.329049627    45.105735110   0   1   0 # CA
   2017      1   9 -0.049200    40.107958946    -6.808567930    44.809352593  -1   1   0 # CA
   2018      1   9 -0.049200    40.676675071    -1.630453933    42.723802218  -1   1   0 # CA
   2019      1   8  0.189700   -11.353596194    27.500555953    -2.258823833   1   0   0 # CAL
   2020      1   8  0.047800    -8.891773422     8.139913591    11.008075762   1   0   0 # CAL
   2021      1   8  0.047800    33.094841666    15.995617073     7.343516614   0   0   0 # CAL
   2022      1   8  0.047800    34.651460355     3.573435186    19.644763995   0   0   0 # CAL
   2023      1   8  0.047800   -10.757711800    -0.395297842    22.076576370   1   0   0 # CAL
   2024      1   8  0.047800    -0.685797037    36.539478367    30.202826931   1  -1   0 # CAL
   2025      1   8  0.047800   -11.498112326    37.926672187    23.940646413   1  -1   0 # CAL
   2026      1   8  0.047800    23.087021456    -2.163287246    -3.027654316   0   0   0 # CAL
   2027      1   8  0.047800    24.146239504    11.381805192     3.864902978   0   0   0 # CAL
   2028      1   8  0.047800     3.217658850    29.382827545    -1.916950329   0   0   0 # CAL
   2029      1   8  0.047800    13.030870807    40.017119862    34.566377797   0  -1  -1 # CAL
   2030      1   8  0.047800     9.294787665    22.190231876    42.049057820   0  -1  -1 # CAL
   2031      1   8  0.047800     3.650480860    12.485716599    29.116314186   0  -1  -1 # CAL
   2032      1   8  0.189700     1.017259800     0.825941012    -8.782912518   0  -1   0 # CAL
   2033      1   8  0.047800    16.484920744    33.827682509    16.304337160   0  -1  -1 # CAL
   2034      1   8  0.189700    33.851552737    28.632527334    16.972534139   0  -1  -1 # CAL
   2035      1   8  0.047800    25.829189201    36.843053176     2.020125687   0  -1  -1 # CAL
   2036      1   8  0.047800    15.550038715    22.028565488    28.812702129   0   0   0 # CAL
   2037      1   8  0.047800    32.344759732    11.857969869    -8.186586864   0   0   1 # CAL
   2038      1   8  0.047800    32.133471465    16.057331476    16.706035893   0   0   1 # CAL
   2039      1   8  0.047800    37.017453484    29.117550644    27.642058996   0   0   1 # CAL
   2040      1   8  0.189700    34.169267187    20.560447383    35.082367930   0   0   1 # CAL
   2041      1   8  0.047800   -12.015759351    -3.677883640    -7.635323968   1   0   1 # CAL
   2042      1   8  0.189700    -5.195920007    -2.470890249     7.620174558   1   0   1 # CAL
   2043      1   8  0.189700     9.646499970    -3.781719322    -5.986027345   1   0   1 # CAL
   2044      1   8  0.047800    39.134814367    22.850436822    37.242924788  -1   0  -1 # CAL
   2045      1   8  0.047800    12.058247325    -5.264339083     6.148150584   0   1   0 # CAL
   2046      1   8  0.047800     8.623634467    36.908250663    39.993984032   0   0   0 # CAL
   2047      1   8  0.047800    -8.082027702    35.718500909     1.738269798   0   0   1 # CAL
   2048      1   8  0.189700    34.165055131    26.797267584     8.476026187  -1   0   1 # CAL
   2049      1   8  0.189700    -9.742377394    21.135293565    21.513894901   0   0   1 # CAL
   2050      1   8  0.047800    -7.262271802     1.186638398    41.593666898   0   1   0 # CAL
   2051      1   8  0.047800   -13.203742210    15.079640340    -3.746834829   0   1   1 # CAL
   2052      1   8  0.047800    -5.414364465    22.840414639    -6.039968092   0   1   1 # CAL
   2053      1   8  0.047800    24.097880687    34.930215750    23.981978417  -1   0  -1 # CAL
   2054      1   8  0.047800    17.454838079    -8.448788943     0.363264420  -1   1  -1 # CAL
   2055      1   8  0.189700    13.702111693     7.027723155     0.198435561  -1   1  -1 # CAL
   2056      1   8  0.047800     1.888155798    44.803335226    40.536908048  -1   0  -2 # CAL
   2057      1   8  0.047800    19.591451159     0.826840115    25.089482974  -1   1  -1 # CAL
   2058      1   8  0.189700    25.533166224    18.814949618    18.592407308  -1   1  -1 # CAL
   2059      1   8  0.189700    12.136205258    18.728287513    28.325355590  -1   1  -1 # CAL
   2060      1   8  0.047800   -10.578474740    11.823054278    39.682097279   0   0  -1 # CAL
   2061      1   8  0.047800    -2.107724014     4.720596177     2.463506458   0   0   0 # CAL
   2062      1   8  0.189700    39.480654795    11.647488311    -3.623047815  -1   0   0 # CAL
   2063      1   8  0.189700     2.545349669     1.420407621     4.349143410   0   0   0 # CAL
   2064      1   8  0.047800    39.684412386    12.149858212    30.031656887  -1   0  -1 # CAL
   2065      1   8  0.189700    30.240708983    14.909947657    29.336048702  -1   0  -1 # CAL
   2066      1   8  0.189700    28.190853561     3.438415981    17.963048734  -1   0  -1 # CAL
   2067      1   8  0.047800    32.867686672     5.051029703     2.627498746   0   1   0 # CAL
   2068      1   8  0.047800    36.356720593    26.351638745    11.323993063   0   1   0 # CAL
   2069      1   8  0.047800    31.702181452    37.477712142    10.665086185   0   1   0 # CAL
   2070      1   8  0.047800   -12.419320338    -8.181972621    14.761532916   1   2   0 # CAL
   2071      1   8  0.047800    31.572084401    23.666809261    40.764251792   0   1  -1 # CAL
   2072      1   8  0.189700    35.433834973    22.979017608    -7.024898976   0   1   0 # CAL
   2073      1   8  0.047800    -5.697658116    37.066066363    31.452806708   1   1  -1 # CAL
   2074      1   8  0.047800    13.889133300    -5.955464774    26.049201560   0   1   0 # CAL
   2075      1   8  0.047800    34.349308652     3.287073437    36.604665654   0   1   0 # CAL
   2076      1   8  0.047800     4.276185076    -1.299449689    -6.275382388   0   1   1 # CAL
   2077      1   8  0.047800    27.764558752    -8.354099895     3.124948598   0   1   1 # CAL
   2078      1   8  0.189700    39.357295858     5.780180878    45.633784128   0   1   0 # CAL
   2079      1   8  0.189700    39.511937334    -6.443118972    -8.501047922  -1   1   1 # CAL
   2080      1   8  0.047800    40.281115239    -2.524357214    41.748834722  -1   1   0 # CAL
   2081      1   9 -0.049200   -12.051961404    28.078782051    -3.257102687   1   0   0 # CA
   2082      1   9 -0.049200    -8.897606703     9.549219296    11.372679371   1   0   0 # CA
   2083      1   9 -0.049200    33.756591353    14.759336432     7.511155746   0   0   0 # CA
   2084      1   9 -0.049200    33.871675146     4.602711768    20.074825523   0   0   0 # CA
   2085      1   9 -0.049200    -9.715758699     0.379681026    22.558815679   1   0   0 # CA
   2086      1   9 -0.049200    -0.296241115    36.066277916    28.946528659   1  -1   0 # CA
   2087      1   9 -0.049200   -12.504281775    36.896932181    23.795606657   1  -1   0 # CA
   2088      1   9 -0.049200    22.556315613    -3.429263460    -2.730576710   0   0   0 # CA
   2089      1   9 -0.049200    23.551883054    11.840897941     4.983660394   0   0   0 # CA
   2090      1   9 -0.049200     1.942803572    29.288030373    -2.489535897   0   0   0 # CA
   2091      1   9 -0.049200    11.786628901    39.444355098    34.178649525   0  -1  -1 # CA
   2092      1   9 -0.049200     8.008650316    21.774935933    41.565136583   0  -1  -1 # CA
   2093      1   9 -0.049200     3.431709021    11.192789592    28.695040646   0  -1  -1 # CA
   2094      1   9 -0.049200     0.930286656    -0.452161409    -8.187093152   0  -1   0 # CA
   2095      1   9 -0.049200    17.441091773    32.867799961    16.559284718   0  -1  -1 # CA
   2096      1   9 -0.049200    35.029985861    28.642387530    16.155506432   0  -1  -1 # CA
   2097      1   9 -0.049200    27.126785814    36.940448572     1.484695289   0  -1  -1 # CA
   2098      1   9 -0.049200    15.610406470    20.857208243    29.587773078   0   0   0 # CA
   2099      1   9 -0.049200    31.259406812    11.378622847    -7.474318748   0   0   1 # CA
   2100      1   9 -0.049200    33.370453306    16.610571046    16.685105870   0   0   1 # CA
   2101      1   9 -0.049200    35.691731487    29.402790491    27.793965212   0   0   1 # CA
   2102      1   9 -0.049200    34.763362436    21.348327683    36.047348201   0   0   1 # CA
   2103      1   9 -0.049200   -11.400550383    -3.478258927    -6.391041992   1   0   1 # CA
   2104      1   9 -0.049200    -6.374516085    -3.185929406     7.561100270   1   0   1 # CA
   2105      1   9 -0.049200     8.751346564    -3.332592393    -5.008597438   1   0   1 # CA
   2106      1   9 -0.049200    38.698029826    23.568609010    36.084186068  -1   0  -1 # CA
   2107      1   9 -0.049200    12.811242840    -4.809051367     5.041324692   0   1   0 # CA
   2108      1   9 -0.049200     8.979413292    36.843301921    41.345022591   0   0   0 # CA
   2109      1   9 -0.049200    -9.158405028    35.555018454     0.811465724   0   0   1 # CA
   2110      1   9 -0.049200    33.905782407    25.514155556     7.977478348  -1   0   1 # CA
   2111      1   9 -0.049200    -9.820967237    22.498238484    21.880985177   0   0   1 # CA
   2112      1   9 -0.049200    -8.283584283     1.257592174    40.668119160   0   1   0 # CA
   2113      1   9 -0.049200   -12.022420638    14.384148169    -4.048821277   0   1   1 # CA
   2114      1   9 -0.049200    -4.836834735    23.375220252    -4.890158003   0   1   1 # CA
   2115      1   9 -0.049200    24.350086635    34.434609791    22.735520137  -1   0  -1 # CA
   2116      1   9 -0.049200    16.076869914    -8.719756481     0.569761562  -1   1  -1 # CA
   2117      1   9 -0.049200    14.254189714     7.967767392    -0.680588666  -1   1  -1 # CA
   2118      1   9 -0.049200     1.650080360    44.244628115    39.273841163  -1   0  -2 # CA
   2119      1   9 -0.049200    20.795654876     1.508402869    24.634875141  -1   1  -1 # CA
   2120      1   9 -0.049200    26.644485573    19.320909537    17.903727107  -1   1  -1 # CA
   2121      1   9 -0.049200    12.572326876    19.875203823    27.611566620  -1   1  -1 # CA
   2122      1   9 -0.049200   -11.022891225    11.308093656    40.903723245   0   0  -1 # CA
   2123      1   9 -0.049200    -2.993195224     3.743155825     2.955420574   0   0   0 # CA
   2124      1   9 -0.049200    38.480828053    12.501663806    -4.114994694  -1   0   0 # CA
   2125      1   9 -0.049200     2.655844629     0.156056603     4.883008460   0   0   0 # CA
   2126      1   9 -0.049200    39.340054748    13.462359102    29.726897957  -1   0  -1 # CA
   2127      1   9 -0.049200    28.978723462    15.567773350    29.429100529  -1   0  -1 # CA
   2128      1   9 -0.049200    27.847986369     4.745764521    18.248832748  -1   0  -1 # CA
   2129      1   9 -0.049200    33.550857267     5.815297742     3.576185801   0   1   0 # CA
   2130      1   9 -0.049200    35.367179681    25.830843984    12.180943991   0   1   0 # CA
   2131      1   9 -0.049200    31.031854916    38.246508770     9.705735881   0   1   0 # CA
   2132      1   9 -0.049200   -13.755151703    -8.010318391    15.042284322   1   2   0 # CA
   2133      1   9 -0.049200    31.598779620    24.584717112    41.825868484   0   1  -1 # CA
   2134      1   9 -0.049200    36.246207008    21.936638642    -7.392404699   0   1   0 # CA
   2135      1   9 -0.049200    -5.017699012    36.167504375    30.584252132   1   1  -1 # CA
   2136      1   9 -0.049200    14.679324599    -4.986281514    26.654930551   0   1   0 # CA
   2137      1   9 -0.049200    34.486021841     2.103664908    37.360139176   0   1   0 # CA
   2138      1   9 -0.049200     3.638156998    -2.449563543    -5.743852334   0   1   1 # CA
   2139      1   9 -0.049200    27.276920123    -7.249448561     3.831944678   0   1   1 # CA
   2140      1   9 -0.049200    39.922320151     6.240468703    -7.679176158   0   1   1 # CA
   2141      1   9 -0.049200    39.779205353    -7.149410866    -7.278254057  -1   1   1 # CA
   2142      1   9 -0.049200   -13.263783735    -3.312961510    41.084682015   0   1   0 # CA
   2143      1   9 -0.049200   -13.640671173    26.188327903    -3.276343420   1   0   0 # CA
   2144      1   9 -0.049200   -10.868714500     9.282660429    12.645395227   1   0   0 # CA
   2145      1   9 -0.049200    35.599853977    15.380532578     5.995408764   0   0   0 # CA
   2146      1   9 -0.049200    32.219378911     3.885951843    18.478153588   0   0   0 # CA
   2147      1   9 -0.049200    -8.603529302     0.304191111    20.408290708   1   0   0 # CA
   2148      1   9 -0.049200     0.119134421    38.239817533    28.126070501   1  -1   0 # CA
   2149      1   9 -0.049200   -13.639347791    37.703395366    25.831410149   1  -1   0 # CA
   2150      1   9 -0.049200    23.935771582    -4.329614749    -4.413286828   0   0   0 # CA
   2151      1   9 -0.049200    24.624289678    10.237945583     6.338282586   0   0   0 # CA
   2152      1   9 -0.049200     2.223190522    26.900340767    -2.683408974   0   0   0 # CA
   2153      1   9 -0.049200    11.650410019    38.234493809    36.256853023   0  -1  -1 # CA
   2154      1   9 -0.049200     7.391539572    24.049971575    41.019640550   0  -1  -1 # CA
   2155      1   9 -0.049200     2.333786122    11.984548546    26.674921897   0  -1  -1 # CA
   2156      1   9 -0.049200     1.886834453    -1.324914374    44.242875379   0  -1  -1 # CA
   2157      1   9 -0.049200    16.290938546    32.237238854    18.567681764   0  -1  -1 # CA
   2158      1   9 -0.049200    35.861443871    30.532250331    17.448060165   0  -1  -1 # CA
   2159      1   9 -0.049200    27.961620060    36.433924115     3.718496644   0  -1  -1 # CA
   2160      1   9 -0.049200    17.154901982    19.675644275    28.134719491   0   0   0 # CA
   2161      1   9 -0.049200    29.747105348    12.061456979    45.366321974   0   0   0 # CA
   2162      1   9 -0.049200    33.834497892    15.739571920    14.511156005   0   0   1 # CA
   2163      1   9 -0.049200    35.117114966    27.965399766    25.966984414   0   0   1 # CA
   2164      1   9 -0.049200    32.595388389    21.877821508    36.999186536   0   0   1 # CA
   2165      1   9 -0.049200   -13.131929461    -2.047219828    -5.678717332   1   0   1 # CA
   2166      1   9 -0.049200    -5.542810708    -4.433440126     5.672621732   1   0   1 # CA
   2167      1   9 -0.049200     7.211161128    -5.104058221    -5.506364089   1   0   1 # CA
   2168      1   9 -0.049200    39.686639898    25.595413964    36.992691064  -1   0  -1 # CA
   2169      1   9 -0.049200    13.728472458    -7.006892486     4.777571832   0   1   0 # CA
   2170      1   9 -0.049200    10.992529535    35.650195536    40.792063682   0   0   0 # CA
   2171      1   9 -0.049200    -7.618015135    35.566359616    -0.951969962   0   0   1 # CA
   2172      1   9 -0.049200    35.871870485    25.550331491     6.611849477  -1   0   1 # CA
   2173      1   9 -0.049200    -8.508147001    23.019082977    19.997201923   0   0   1 # CA
   2174      1   9 -0.049200    -7.941872550    -0.978003451    40.058310060   0   1   0 # CA
   2175      1   9 -0.049200   -12.300723426    14.938572481    -6.422158397   0   1   1 # CA
   2176      1   9 -0.049200    -5.319907309    21.174455856    -3.870171224   0   1   1 # CA
   2177      1   9 -0.049200    26.669508472    34.073639478    23.199580519  -1   0  -1 # CA
   2178      1   9 -0.049200    16.665113250    44.773185910     2.601671304  -1   0  -1 # CA
   2179      1   9 -0.049200    13.585851592     6.622456100    -2.486572643  -1   1  -1 # CA
   2180      1   9 -0.049200     3.786929926    43.124669712    39.279072751  -1   0  -2 # CA
   2181      1   9 -0.049200    21.526605527    -0.606352527    23.668903782  -1   1  -1 # CA
   2182      1   9 -0.049200    27.919343829    17.410589647    18.610769085  -1   1  -1 # CA
   2183      1   9 -0.049200    14.322617552    18.662523993    26.595882084  -1   1  -1 # CA
   2184      1   9 -0.049200   -11.639422649    13.494730888    41.633257852   0   0  -1 # CA
   2185      1   9 -0.049200    -4.243988867     5.591363045     4.052489842   0   0   0 # CA
   2186      1   9 -0.049200    37.028064733    11.711839586    -2.340635709  -1   0   0 # CA
   2187      1   9 -0.049200     5.097342296     0.441565228     4.905646644   0   0   0 # CA
   2188      1   9 -0.049200   -13.070706053    13.734345972    28.608794919   0   0  -1 # CA
   2189      1   9 -0.049200    29.958179689    17.603556636    28.465662645  -1   0  -1 # CA
   2190      1   9 -0.049200    28.299929779     4.439934393    20.575817885  -1   0  -1 # CA
   2191      1   9 -0.049200    32.397843401     4.810934214     5.355288818   0   1   0 # CA
   2192      1   9 -0.049200    35.542859204    23.619404875    11.205562062   0   1   0 # CA
   2193      1   9 -0.049200    29.681937152    36.427208570     9.024708174   0   1   0 # CA
   2194      1   9 -0.049200    40.257985722    -8.638046749    12.776797637   0   2   0 # CA
   2195      1   9 -0.049200    32.039556314    22.803611001    43.299908109   0   1  -1 # CA
   2196      1   9 -0.049200    37.061864567    21.834789925    -5.089331833   0   1   0 # CA
   2197      1   9 -0.049200    -6.927588785    34.597715801    30.692126460   1   1  -1 # CA
   2198      1   9 -0.049200    15.685415398    -4.292670969    24.605197107   0   1   0 # CA
   2199      1   9 -0.049200    32.130227978     2.352498890    38.061032800   0   1   0 # CA
   2200      1   9 -0.049200     4.888778743    -3.777267018    -7.282106641   0   1   1 # CA
   2201      1   9 -0.049200    28.443252252    -5.734468865     2.333112114   0   1   1 # CA
   2202      1   9 -0.049200    38.165548772     7.872968572    -7.642762483   0   1   1 # CA
   2203      1   9 -0.049200   -13.263761015    -8.580765326    -8.528273389   0   1   1 # CA
   2204      1   9 -0.049200   -11.625611045    -1.843236950    42.034410636   0   1   0 # CA
   2205      1   8  0.189700   -13.155025363    27.371669531    -3.891134354   1   0   0 # CAL
   2206      1   8  0.047800    -9.863479202    10.158165847    12.185281552   1   0   0 # CAL
   2207      1   8  0.189700    34.925880128    14.491818306     6.853133130   0   0   0 # CAL
   2208      1   8  0.047800    32.654426906     4.811698647    19.427196258   0   0   0 # CAL
   2209      1   8  0.047800    -8.658781595     0.750218404    21.697987220   1   0   0 # CAL
   2210      1   8  0.047800     0.160824988    36.849140023    27.878345791   1  -1   0 # CAL
   2211      1   8  0.189700   -13.518130097    36.777650723    24.781687486   1  -1   0 # CAL
   2212      1   8  0.047800    22.923586453    -4.511530992    -3.518605458   0   0   0 # CAL
   2213      1   8  0.047800    23.685800997    11.225063779     6.254415470   0   0   0 # CAL
   2214      1   8  0.047800     1.403316769    28.033556636    -2.853220380   0   0   0 # CAL
   2215      1   8  0.047800    11.180077388    38.478783995    34.936390977   0  -1  -1 # CAL
   2216      1   8  0.047800     7.005436371    22.672568978    41.153737668   0  -1  -1 # CAL
   2217      1   8  0.189700     2.851923375    10.938244973    27.418266838   0  -1  -1 # CAL
   2218      1   8  0.189700     1.460712412    -1.512102181    45.590824041   0  -1  -1 # CAL
   2219      1   8  0.047800    17.357271186    32.038914664    17.644303592   0  -1  -1 # CAL
   2220      1   8  0.189700    36.006716307    29.624363510    16.421805798   0  -1  -1 # CAL
   2221      1   8  0.047800    28.276150404    36.580549141     2.308887034   0  -1  -1 # CAL
   2222      1   8  0.047800    16.320138620    19.714720081    29.242881471   0   0   0 # CAL
   2223      1   8  0.047800    29.914649170    11.439218573    -7.947130613   0   0   1 # CAL
   2224      1   8  0.047800    34.245154808    16.500136235    15.596441901   0   0   1 # CAL
   2225      1   8  0.189700    34.718756462    28.886249340    26.966097453   0   0   1 # CAL
   2226      1   8  0.189700    33.955854825    22.115846324    36.969675920   0   0   1 # CAL
   2227      1   8  0.047800   -11.970279287    -2.736843693    -5.352254726   1   0   1 # CAL
   2228      1   8  0.047800    -6.526410230    -4.205427944     6.632681378   1   0   1 # CAL
   2229      1   8  0.047800     7.525403768    -3.958853450    -4.761447191   1   0   1 # CAL
   2230      1   8  0.047800    38.992656182    24.917466692    35.940888826  -1   0  -1 # CAL
   2231      1   8  0.047800    13.703969414    -5.697162927     4.327793116   0   1   0 # CAL
   2232      1   8  0.047800    10.090330306    36.226520480    41.774357633   0   0   0 # CAL
   2233      1   8  0.047800    -8.915701650    35.411342612    -0.550031081   0   0   1 # CAL
   2234      1   8  0.047800    34.763863807    24.801460221     7.135487037  -1   0   1 # CAL
   2235      1   8  0.047800    -9.099951559    23.486175437    21.158794262   0   0   1 # CAL
   2236      1   8  0.047800    -8.736397334     0.143656502    39.949819361   0   1   0 # CAL
   2237      1   8  0.189700   -11.544865932    14.368071363    -5.400025733   0   1   1 # CAL
   2238      1   8  0.189700    -4.850527647    22.488412076    -3.793967398   0   1   1 # CAL
   2239      1   8  0.047800    25.613917680    34.044267407    22.317624018  -1   0  -1 # CAL
   2240      1   8  0.047800    15.678808044    45.070262973     1.651347834  -1   0  -1 # CAL
   2241      1   8  0.047800    14.062259367     7.829151119    -2.032368522  -1   1  -1 # CAL
   2242      1   8  0.047800     2.657355113    43.454936642    38.603795362  -1   0  -2 # CAL
   2243      1   8  0.047800    21.724122279     0.787638824    23.866266825  -1   1  -1 # CAL
   2244      1   8  0.189700    27.848737222    18.629872276    17.940395731  -1   1  -1 # CAL
   2245      1   8  0.189700    13.628876222    19.863185361    26.741514692  -1   1  -1 # CAL
   2246      1   8  0.047800   -11.606042520    12.112155808    41.842312935   0   0  -1 # CAL
   2247      1   8  0.047800    -4.133167268     4.217012706     3.710337406   0   0   0 # CAL
   2248      1   8  0.189700    37.231720706    12.456577628    -3.459947837  -1   0   0 # CAL
   2249      1   8  0.189700     3.914301347    -0.267874275     5.226583421   0   0   0 # CAL
   2250      1   8  0.047800    40.173686325    14.282290246    28.947712010  -1   0  -1 # CAL
   2251      1   8  0.189700    28.856515818    16.881919394    28.927949047  -1   0  -1 # CAL
   2252      1   8  0.189700    27.830470004     5.223697893    19.552121705  -1   0  -1 # CAL
   2253      1   8  0.047800    33.337188284     5.752964864     4.995291960   0   1   0 # CAL
   2254      1   8  0.047800    34.943052224    24.499675219    12.094110836   0   1   0 # CAL
   2255      1   8  0.047800    30.001902913    37.774126209     8.926914757   0   1   0 # CAL
   2256      1   8  0.189700    39.811937139    -8.258869287    14.054077741   0   2   0 # CAL
   2257      1   8  0.047800    31.736222978    24.145565964    43.104688341   0   1  -1 # CAL
   2258      1   8  0.189700    37.049706758    21.324862426    -6.432133833   0   1   0 # CAL
   2259      1   8  0.047800    -5.649318023    34.959430085    30.170737828   1   1  -1 # CAL
   2260      1   8  0.047800    15.563930235    -4.123751917    26.000422735   0   1   0 # CAL
   2261      1   8  0.047800    33.356660428     1.679891856    38.137604141   0   1   0 # CAL
   2262      1   8  0.047800     3.918105989    -3.726624500    -6.273169561   0   1   1 # CAL
   2263      1   8  0.189700    27.570053491    -5.957956298     3.345073725   0   1   1 # CAL
   2264      1   8  0.189700    39.315644631     7.356521607    -7.081297798   0   1   1 # CAL
   2265      1   8  0.047800    40.604390254    -8.275553662    -7.270474048  -1   1   1 # CAL
   2266      1   8  0.189700   -11.950226221    -2.907023992    41.251374722   0   1   0 # CAL
   2267      1  10 -0.380200    -9.609813229    29.256947185    -1.927144584   1   0   0 # O=
   2268      1  10 -0.380200   -13.739159035    29.022905831    -5.550214593   1   0   0 # O=
   2269      1   3  0.079000   -11.264701181    14.540045491    12.912571092   1   0   0 # CH2
   2270      1   3  0.079000    31.127234529     8.992602365    20.994201620   0   0   0 # CH2
   2271      1   3  0.079000    -6.606023549     7.616004874     7.066869892   1   0   0 # CH2
   2272      1  10 -0.380200    35.258298240    12.164162710     7.518741465   0   0   0 # O=
   2273      1   3  0.079000    38.494193918     0.847293247    19.975575069   0   0   0 # CH2
   2274      1   3  0.079000    -6.135312692     2.499524681    25.270440700   1   0   0 # CH2
   2275      1   3  0.079000    40.140218035    -3.665987149    23.249935262   0   0   0 # CH2
   2276      1  10 -0.380200    40.115165416    34.830805865    23.923031363   0  -1   0 # O=
   2277      1   3  0.079000    23.306905113     0.254871639     1.438186906   0   0   0 # CH2
   2278      1   3  0.079000    27.626657396     6.449782687     2.943401888   0   0   0 # CH2
   2279      1   3  0.079000    21.270794301    13.684548875     0.721284675   0   0   0 # CH2
   2280      1   3  0.079000    23.270807186    45.171232358    -3.948787374   0  -1   0 # CH2
   2281      1   3  0.079000     6.867116010    36.908484240    34.168541251   0  -1  -1 # CH2
   2282      1   3  0.079000     3.078553978    23.907912825    38.368938697   0  -1  -1 # CH2
   2283      1  10 -0.380200     2.220459754     9.319956919    25.777559512   0  -1  -1 # O=
   2284      1   3  0.079000    11.262983129    17.712335936    42.785071164   0  -1  -1 # CH2
   2285      1  10 -0.380200     0.219715687     1.736653377    -6.671721021   0  -1   0 # O=
   2286      1  10 -0.380200     0.993921935    -3.200784395    -7.229449931   0  -1   0 # O=
   2287      1   3  0.079000    14.439990483    41.230921035    30.136515797   0  -1  -1 # CH2
   2288      1   3  0.079000    21.979517612    30.677360458    17.704372264   0  -1  -1 # CH2
   2289      1  10 -0.380200    32.744611813    26.884297138    15.771117283   0  -1  -1 # O=
   2290      1  10 -0.380200    37.468764695    28.998122795    14.484075389   0  -1  -1 # O=
   2291      1   3  0.079000    15.400047239    38.130720721    14.823984524   0  -1  -1 # CH2
   2292      1  10 -0.380200    24.741101856    37.339887666    -0.082379895   0  -1  -1 # O=
   2293      1   3  0.079000    23.878500675    13.958389016    10.020623901   0   0   0 # CH2
   2294      1   3  0.079000    16.274837022    16.632002194    32.577803886   0   0   0 # CH2
   2295      1   3  0.079000    28.535516575     9.439371518    -3.849146110   0   0   1 # CH2
   2296      1   3  0.079000    38.769999934    17.127568898    14.074765680   0   0   1 # CH2
   2297      1  10 -0.380200    32.891416834    30.047867699    28.053893520   0   0   1 # O=
   2298      1   3  0.079000    30.541919568    18.357331881    20.671790391   0   0   1 # CH2
   2299      1  10 -0.380200    36.216211519    20.297030930    33.845842693   0   0   1 # O=
   2300      1  10 -0.380200    35.896359741    23.148761161    38.005526756   0   0   1 # O=
   2301      1   3  0.079000    36.230268292    10.742978023    -6.529674802   0   0   1 # CH2
   2302      1   3  0.079000   -11.205659294    -2.073970561    -0.740627195   1   0   1 # CH2
   2303      1  10 -0.380200    -5.796737528    -1.322337599     9.610776952   1   0   1 # O=
   2304      1   3  0.079000    -8.052053516    -6.354161417    -8.815406654   1   0   1 # CH2
   2305      1  10 -0.380200    11.290146140    -1.993622859    -5.694156866   1   0   1 # O=
   2306      1   3  0.079000    -2.526991864    30.500463819    -3.976067160   0   0   0 # CH2
   2307      1   3  0.079000     5.348138181    33.631294196    -1.744465718   0   0   0 # CH2
   2308      1   3  0.079000    11.140294613    23.788590218    28.855163593   0   0   0 # CH2
   2309      1   3  0.079000    12.401809774    33.839185240    45.466621616   0   0   0 # CH2
   2310      1   3  0.079000   -11.504192022    33.916421315    -4.228382512   0   0   1 # CH2
   2311      1  10 -0.380200    32.393659326    27.206858495    10.044590148  -1   0   1 # O=
   2312      1   3  0.079000   -10.502972254    34.750582042     5.598780419   0   0   1 # CH2
   2313      1  10 -0.380200   -11.000228793    20.082086112    23.265983865   0   0   1 # O=
   2314      1   3  0.079000     4.271494069    39.079106202    41.099866778   0   0   0 # CH2
   2315      1   3  0.079000   -11.918052419     0.498834824    36.816986184   0   1   0 # CH2
   2316      1  10 -0.380200    -9.590890352    13.130151925    -4.739971554   0   1   1 # O=
   2317      1   3  0.079000    -7.852982472     4.641202228    44.579080915   0   1   0 # CH2
   2318      1  10 -0.380200    -3.955228358    24.026080437    -2.306485576   0   1   1 # O=
   2319      1   3  0.079000    36.479022754    27.741740626    33.184312175  -1   0  -1 # CH2
   2320      1   3  0.079000    28.165774148    34.520257729    18.462994786  -1   0  -1 # CH2
   2321      1   3  0.079000    11.165546438    -8.311351385     2.685179472  -1   1  -1 # CH2
   2322      1  10 -0.380200    14.479023035     7.970703317     2.308930145  -1   1  -1 # O=
   2323      1   3  0.079000    17.152839818    -4.695547392    -2.868641467  -1   1  -1 # CH2
   2324      1  10 -0.380200    -0.135312796    -8.295811064    40.499997226  -1   1  -2 # O=
   2325      1   3  0.079000    20.999162375    36.723571388    27.384420683  -1   0  -1 # CH2
   2326      1   3  0.079000    25.340148945     2.803152323    22.205575567  -1   1  -1 # CH2
   2327      1  10 -0.380200    23.906393823    20.408187302    18.008564815  -1   1  -1 # O=
   2328      1  10 -0.380200    29.158679567    20.048379930    16.476800603  -1   1  -1 # O=
   2329      1   3  0.079000    15.457703761     2.261517642    26.453844846  -1   1  -1 # CH2
   2330      1  10 -0.380200    10.414324955    19.949278506    29.396588385  -1   1  -1 # O=
   2331      1  10 -0.380200    13.195615879    21.992981687    25.672348765  -1   1  -1 # O=
   2332      1   3  0.079000    40.426040233    18.469349769    37.383035103  -1   0  -1 # CH2
   2333      1   3  0.079000   -12.591533681    11.256294605    -8.254149501   0   0   0 # CH2
   2334      1   3  0.079000    -7.779268480     2.058531978     4.388681746   0   0   0 # CH2
   2335      1  10 -0.380200   -12.769002097    11.037591566    -4.054425111   0   0   0 # O=
   2336      1  10 -0.380200    34.990634722    13.470850669    -3.413453689  -1   0   0 # O=
   2337      1   3  0.079000     2.150675407     6.208840046     0.794673555   0   0   0 # CH2
   2338      1  10 -0.380200     0.231292915     1.214912303     3.964440887   0   0   0 # O=
   2339      1  10 -0.380200     3.420378719    -2.574303375     5.796995283   0   0   0 # O=
   2340      1   3  0.079000    -9.636181351     7.659596947    37.891849815   0   0  -1 # CH2
   2341      1   3  0.079000    39.901605257    18.405647907    30.772429054  -1   0  -1 # CH2
   2342      1  10 -0.380200    29.749863563    12.602619813    30.090197576  -1   0  -1 # O=
   2343      1  10 -0.380200    26.500959740    17.112591830    29.261595695  -1   0  -1 # O=
   2344      1   3  0.079000    36.813025477     9.325530481    32.169485808  -1   0  -1 # CH2
   2345      1  10 -0.380200    28.115823803     3.523070587    15.525311309  -1   0  -1 # O=
   2346      1  10 -0.380200    27.079753050     7.527811922    18.969054348  -1   0  -1 # O=
   2347      1   3  0.079000    16.359078794    -4.362507461     0.911062282   0   1   0 # CH2
   2348      1   3  0.079000    35.605140493     8.605776475     7.833758100   0   1   0 # CH2
   2349      1   3  0.079000    32.897332796    22.547538777    15.530805728   0   1   0 # CH2
   2350      1   3  0.079000    35.206674587    30.745022837    12.441970065   0   1   0 # CH2
   2351      1  10 -0.380200    37.680078204    -7.912349143    15.096036477   0   2   0 # O=
   2352      1   3  0.079000    31.856223294     5.633348785    -2.065752679   0   1   0 # CH2
   2353      1   3  0.079000    32.751665819    27.236088351    -8.101674554   0   1   0 # CH2
   2354      1  10 -0.380200    34.052122514    22.606017638    45.630140007   0   1  -1 # O=
   2355      1  10 -0.380200    38.351310612    19.256952960    -6.082781073   0   1   0 # O=
   2356      1   3  0.079000    32.538454261    26.990879601    37.270185634   0   1  -1 # CH2
   2357      1   3  0.079000     9.482002954    -3.949940065    10.365342170   0   1   0 # CH2
   2358      1   3  0.079000    18.894895637    -2.878777789    28.850473472   0   1   0 # CH2
   2359      1   3  0.079000    10.233463736    -8.612297608    27.094123137   0   1   0 # CH2
   2360      1   3  0.079000    34.748910611    -3.013119277    38.819420941   0   1   0 # CH2
   2361      1  10 -0.380200    25.991360143    -4.997005246     4.863150269   0   1   1 # O=
   2362      1   3  0.079000    38.262737924     5.082483567    34.877958732   0   1   0 # CH2
   2363      1  10 -0.380200   -13.661824949     3.991125560    45.490128242   1   1   0 # O=
   2364      1  10 -0.380200    39.460701647     8.774994078    -5.284123667   0   1   1 # O=
   2365      1   3  0.079000     1.310015347    -7.191734509    -5.543811741   0   1   1 # CH2
   2366      1  10 -0.380200    37.787073242    -5.342129826    -7.487168051  -1   1   1 # O=
   2367      1   3  0.079000     4.615979920     2.800817722    -4.094530393   0   1   1 # CH2
   2368      1  10 -0.380200   -11.119510220    -4.338583029    39.545690210   0   1   0 # O=
   2369      2   1 -0.509900     8.615734371    21.012235772    13.620298110   0  -1   0 # N2
   2370      2   1 -0.509900     5.904428049    28.086968434    10.356023198   0  -1   0 # N2
   2371      2   1 -0.509900     9.446707929    15.715147057    17.267043085   0  -1   0 # N2
   2372      2   1 -0.509900     1.319140351    31.907242597     6.248963989   0  -1   0 # N2
   2373      2   1 -0.509900     5.110791485    27.900180302    41.906139740   0  -1  -1 # N2
   2374      2   1 -0.509900     7.614948709    23.209805786    -8.785940414   0  -1   0 # N2
   2375      2   1 -0.509900    -6.395557389    35.686643512    14.919972936   0  -1   0 # N2
   2376      2   1 -0.509900     2.706560004    42.757586272    17.031302093   0  -1   0 # N2
   2377      2   1 -0.509900     3.975642043    42.751561962    11.204754852   0  -1   0 # N2
   2378      2   1 -0.509900     1.932489730    -6.012530198    14.530089413   0   0   0 # N2
   2379      2   1 -0.509900   -10.518616902    37.025074302    18.245139520   0  -1   0 # N2
   2380      2   1 -0.509900    30.652279636    39.069816568    24.688147873  -1  -1   0 # N2
   2381      2   1 -0.509900    15.791307304    -4.246486203    11.738470094  -1   0   0 # N2
   2382      2   1 -0.509900    21.917111897    -3.480539419    10.615026028  -1   0   0 # N2
   2383      2   1 -0.509900    32.447157638    39.453756568    31.700243740  -1  -1   0 # N2
   2384      2   1 -0.509900    13.356634200    -4.287720058    31.063100150  -1   0   0 # N2
   2385      2   1 -0.509900    13.294332888    -8.041786295    34.390781047  -1   0   0 # N2
   2386      2   1 -0.509900    -2.661617007    17.631532960     0.922066239   0  -1   0 # N2
   2387      2   1 -0.509900    -4.992204562    -0.638424326    37.080025495   0  -1  -1 # N2
   2388      2   1 -0.509900    -3.172526768    42.533306322    20.239616628   0  -2  -1 # N2
   2389      2   1 -0.509900    -4.276328144    -7.017363294    16.694551342   0  -1  -1 # N2
   2390      2   1 -0.509900     0.051839572    -2.455438678    40.620846085   0  -1  -1 # N2
   2391      2   1 -0.509900    12.273886187    33.915604846    26.718895684   0  -2  -1 # N2
   2392      2   1 -0.509900    13.275744747    37.409934292    21.096911895   0  -2  -1 # N2
   2393      2   1 -0.509900    -7.559305594    21.258624922    -1.063895130   0  -1   0 # N2
   2394      2   1 -0.509900    14.780165800     1.918467130    30.382514331   0   0   0 # N2
   2395      2   1 -0.509900    11.730995310     6.012562973    28.618251482   0   0   0 # N2
   2396      2   1 -0.509900    37.070306415    15.480103033    35.942712841  -1  -1  -1 # N2
   2397      2   1 -0.509900    30.826302511     7.943933203    15.403698479  -1  -1  -1 # N2
   2398      2   1 -0.509900    35.227423793     3.145524613    14.935769752  -1  -1  -1 # N2
   2399      2   1 -0.509900    32.150171492    16.703174653    35.554377427  -1  -1  -1 # N2
   2400      2   1 -0.509900     7.261083373     5.118733369    36.318800171  -1  -1  -1 # N2
   2401      2   1 -0.509900     7.305849190     3.504553068    29.393019136  -1  -1  -1 # N2
   2402      2   1 -0.509900    24.617887705     2.905535186    -6.071557089   0   0   1 # N2
   2403      2   1 -0.509900    14.612031776    20.198442297    10.104910751   0   0   1 # N2
   2404      2   1 -0.509900     7.730267151    44.238505508    13.536086229   0   0   1 # N2
   2405      2   1 -0.509900     7.358901290    42.922887513     7.697278120   0   0   1 # N2
   2406      2   1 -0.509900    19.136278103    21.055197005    13.427698793   0   0   1 # N2
   2407      2   1 -0.509900    27.285790809    29.379338350    33.888237329   0   0   1 # N2
   2408      2   1 -0.509900    21.508572116    26.491989507    32.864159017   0   0   1 # N2
   2409      2   1 -0.509900    23.388723799     0.855187250    42.477303180   0   0   0 # N2
   2410      2   1 -0.509900     7.233459719     7.558454524    25.213888889   0   0   0 # N2
   2411      2   1 -0.509900     1.228357051    20.573279386     8.531216598   0   0   0 # N2
   2412      2   1 -0.509900    -0.652703548    15.646956983     8.649923007   0   0   0 # N2
   2413      2   1 -0.509900     6.383154212    13.901941642    26.317294767   0   0   0 # N2
   2414      2   1 -0.509900     5.951338804     9.710613618    40.320447633   0   0   0 # N2
   2415      2   1 -0.509900    -0.358855067     9.235784688    38.924713736   0   0   0 # N2
   2416      2   1 -0.509900    18.372276104    33.471661905    36.770266202   0   0   0 # N2
   2417      2   1 -0.509900    23.381307466    -1.451485043    36.413963067   0   1   0 # N2
   2418      2   1 -0.509900    15.000268982    18.192810044    -7.881894689   0   1   1 # N2
   2419      2   1 -0.509900    14.806692015    19.819597982    41.622498116   0   1   0 # N2
   2420      2   1 -0.509900    19.186866195    -1.053997055    41.368131287   0   1   0 # N2
   2421      2   1 -0.509900    16.519331281     7.016213364    13.554075490   0   1   1 # N2
   2422      2   1 -0.509900    20.684243234    11.390798631    13.897990227   0   1   1 # N2
   2423      2   1 -0.509900    15.743066421    33.735216955    32.454131612   0   0   0 # N2
   2424      2   1 -0.509900    21.296682767    -6.918968505    18.219909450   0   1   0 # N2
   2425      2   1 -0.509900    21.822701302    44.441001348    14.192094710   0   0   0 # N2
   2426      2   1 -0.509900    11.856884010    12.756141109     9.468728173   0   1   0 # N2
   2427      2   1 -0.509900     9.168538760     9.065578914    12.067573996   0   1   0 # N2
   2428      2   1 -0.509900    24.431883707    -7.646507639    -8.640728985   0   1   0 # N2
   2429      2   1 -0.509900    28.368584153    44.929414580    43.115136565   0   0  -1 # N2
   2430      2   2 -0.450500    12.895385232    23.905347602    22.989437891   0  -1   0 # Oc
   2431      2   2 -0.450500    12.364773095    25.667691453    20.875392255   0  -1   0 # Oc
   2432      2   2 -0.450500    12.721856141    28.458565277    18.485730566   0  -1   0 # Oc
   2433      2   2 -0.450500    14.386659566    28.266626065    16.020268065   0  -1   0 # Oc
   2434      2   2 -0.450500    13.129774134    25.809859850    13.696881649   0  -1   0 # Oc
   2435      2   2 -0.450500    11.291789836    22.868472981    12.944559118   0  -1   0 # Oc
   2436      2   2 -0.450500     0.350583626    19.142510885    17.659045092   0  -1   0 # Oc
   2437      2   2 -0.450500    -0.549796514    22.714472523    18.280802135   0  -1   0 # Oc
   2438      2   2 -0.450500     1.691790126    25.257250368    16.881783218   0  -1   0 # Oc
   2439      2   2 -0.450500     2.614442191    24.197514246    14.498734552   0  -1   0 # Oc
   2440      2   2 -0.450500     5.092938914    23.100388107    12.037095641   0  -1   0 # Oc
   2441      2   2 -0.450500     7.011882391    24.922212366    10.628768840   0  -1   0 # Oc
   2442      2   2 -0.450500     9.859532762    12.533213811    17.481258002   0  -1   0 # Oc
   2443      2   2 -0.450500     8.283934920    10.236917417    18.387506164   0  -1   0 # Oc
   2444      2   2 -0.450500    10.981261787     8.289061784    19.932957392   0  -1   0 # Oc
   2445      2   2 -0.450500    14.144001760     6.501468774    19.457723473   0  -1   0 # Oc
   2446      2   2 -0.450500    17.497205260     5.357377429    20.549304870   0  -1   0 # Oc
   2447      2   2 -0.450500    18.855812723     2.246612248    21.925417669   0  -1   0 # Oc
   2448      2   2 -0.450500    -1.335597017    24.570050727    12.437234188   0  -1   0 # Oc
   2449      2   2 -0.450500    -3.850496430    24.642189804    14.241003910   0  -1   0 # Oc
   2450      2   2 -0.450500    -6.551545147    25.401315156    13.728314292   0  -1   0 # Oc
   2451      2   2 -0.450500    -7.737727222    27.536244797    12.108904228   0  -1   0 # Oc
   2452      2   2 -0.450500    -6.046231001    29.727515447    12.734157417   0  -1   0 # Oc
   2453      2   2 -0.450500    -5.316679517    32.349109268    13.813377409   0  -1   0 # Oc
   2454      2   2 -0.450500     2.860400023    33.760720543     4.261394314   0  -1   0 # Oc
   2455      2   2 -0.450500     5.572028034    32.766291193     3.666240060   0  -1   0 # Oc
   2456      2   2 -0.450500     8.791661451    30.874370319     3.732863259   0  -1   0 # Oc
   2457      2   2 -0.450500    10.870524814    31.628163960     0.981256765   0  -1   0 # Oc
   2458      2   2 -0.450500    11.628421931    30.937773183    -1.695554060   0  -1   0 # Oc
   2459      2   2 -0.450500     8.560609469    29.342711992    -3.124877539   0  -1   0 # Oc
   2460      2   2 -0.450500     2.175398005    28.484820306    41.425275064   0  -1  -1 # Oc
   2461      2   2 -0.450500    -1.422926310    27.859858202    41.001407775   0  -1  -1 # Oc
   2462      2   2 -0.450500    -3.604482850    26.895721171    42.631527801   0  -1  -1 # Oc
   2463      2   2 -0.450500    -1.903618801    26.435315912    45.187631083   0  -1  -1 # Oc
   2464      2   2 -0.450500    -4.868725436    28.037229264    -7.936244695   0  -1   0 # Oc
   2465      2   2 -0.450500    -7.215493672    29.779246132    44.452233244   0  -1  -1 # Oc
   2466      2   2 -0.450500     6.549494565    19.695086410    45.633774969   0  -1  -1 # Oc
   2467      2   2 -0.450500     2.976337462    19.118512679    45.409495545   0  -1  -1 # Oc
   2468      2   2 -0.450500    -0.394962725    19.426953010    44.132768131   0  -1  -1 # Oc
   2469      2   2 -0.450500    -1.792000769    20.057212683    40.854307689   0  -1  -1 # Oc
   2470      2   2 -0.450500    -3.376659973    21.758877127    39.134637220   0  -1  -1 # Oc
   2471      2   2 -0.450500    -2.769807270    25.117551001    37.565750658   0  -1  -1 # Oc
   2472      2   2 -0.450500    -6.217829459    44.247299834    18.892457397   0  -1   0 # Oc
   2473      2   2 -0.450500    -7.578942418    43.116083930    22.078078379   0  -1   0 # Oc
   2474      2   2 -0.450500    -6.371108487    41.983381922    24.594173643   0  -1   0 # Oc
   2475      2   2 -0.450500    -2.866557863    42.968315093    25.536444664   0  -1   0 # Oc
   2476      2   2 -0.450500     0.006595961    42.651191326    23.325946867   0  -1   0 # Oc
   2477      2   2 -0.450500     2.675286593    42.022122379    20.733554485   0  -1   0 # Oc
   2478      2   2 -0.450500     1.447022838    -2.275134340    14.182129402   0   0   0 # Oc
   2479      2   2 -0.450500     1.671703483    -0.153379492    16.187343623   0   0   0 # Oc
   2480      2   2 -0.450500     2.142525795    -0.938012449    19.690967171   0   0   0 # Oc
   2481      2   2 -0.450500     4.262738468    -2.501395397    22.196889220   0   0   0 # Oc
   2482      2   2 -0.450500     6.692639830    -4.030402280    22.901191501   0   0   0 # Oc
   2483      2   2 -0.450500     8.637594148    -3.764489549    25.563792268   0   0   0 # Oc
   2484      2   2 -0.450500   -13.600082263    35.047711192    18.624744449   0  -1   0 # Oc
   2485      2   2 -0.450500    38.455312224    35.439884770    17.327135437  -1  -1   0 # Oc
   2486      2   2 -0.450500    38.132083401    38.361560027    18.203530820  -1  -1   0 # Oc
   2487      2   2 -0.450500    38.302587530    39.732904728    21.603636385  -1  -1   0 # Oc
   2488      2   2 -0.450500    38.190255948    43.210051110    22.936956491  -1  -1   0 # Oc
   2489      2   2 -0.450500    36.291950014    44.103406680    25.957442221  -1  -1   0 # Oc
   2490      2   2 -0.450500    28.859954514    38.472311766    21.390086234  -1  -1   0 # Oc
   2491      2   2 -0.450500    28.215972536    39.912686232    18.033319581  -1  -1   0 # Oc
   2492      2   2 -0.450500    25.998415261    40.999450046    16.393278163  -1  -1   0 # Oc
   2493      2   2 -0.450500    23.456462773    39.423114291    16.000658902  -1  -1   0 # Oc
   2494      2   2 -0.450500    19.941259766    40.591069135    15.892919969  -1  -1   0 # Oc
   2495      2   2 -0.450500    18.076970337    43.583799034    16.825447278  -1  -1   0 # Oc
   2496      2   2 -0.450500    12.562431778    -2.330853842    11.601701247  -1   0   0 # Oc
   2497      2   2 -0.450500    11.140968739     0.634219850    13.061307558  -1   0   0 # Oc
   2498      2   2 -0.450500     9.624392483     3.978827718    13.752204785  -1   0   0 # Oc
   2499      2   2 -0.450500     8.533338442     5.514787904    15.788236458  -1   0   0 # Oc
   2500      2   2 -0.450500     5.677006984     5.911046646    14.984893916  -1   0   0 # Oc
   2501      2   2 -0.450500     4.921944007     3.172600005    12.640502729  -1   0   0 # Oc
   2502      2   2 -0.450500    22.585437248    -0.967593742     8.347245660  -1   0   0 # Oc
   2503      2   2 -0.450500    19.880596441    -1.177547335     5.740831467  -1   0   0 # Oc
   2504      2   2 -0.450500    17.403553711     0.962317823     3.894297408  -1   0   0 # Oc
   2505      2   2 -0.450500    14.668671562     1.554180658     3.064354228  -1   0   0 # Oc
   2506      2   2 -0.450500    14.851858347     1.273186553    -0.518480291  -1   0   0 # Oc
   2507      2   2 -0.450500    14.445234252     0.664907348    -3.998448048  -1   0   0 # Oc
   2508      2   2 -0.450500    31.444907130    36.725135068    33.043407994  -1  -1   0 # Oc
   2509      2   2 -0.450500    28.919011299    35.324223674    33.858305230  -1  -1   0 # Oc
   2510      2   2 -0.450500    25.464137538    34.887009312    32.708412845  -1  -1   0 # Oc
   2511      2   2 -0.450500    22.722715204    36.680306078    30.916582893  -1  -1   0 # Oc
   2512      2   2 -0.450500    20.358532941    39.383251256    31.699293929  -1  -1   0 # Oc
   2513      2   2 -0.450500    20.642359170    42.883482181    32.291591383  -1  -1   0 # Oc
   2514      2   2 -0.450500    11.178207527    -1.200698230    30.859929231  -1   0   0 # Oc
   2515      2   2 -0.450500    10.221536818    -0.024020213    33.623918947  -1   0   0 # Oc
   2516      2   2 -0.450500    11.652824620     0.996259162    36.016954144  -1   0   0 # Oc
   2517      2   2 -0.450500    11.596427435     1.685268019    38.995043011  -1   0   0 # Oc
   2518      2   2 -0.450500    10.163180379     1.020336365    41.700837477  -1   0   0 # Oc
   2519      2   2 -0.450500     7.196795635     1.349757492    40.689476300  -1   0   0 # Oc
   2520      2   2 -0.450500    13.594197548    43.708576709    36.054983057  -1  -1   0 # Oc
   2521      2   2 -0.450500    15.377129129    43.046538532    39.142423860  -1  -1   0 # Oc
   2522      2   2 -0.450500    16.170529073    41.035606459    42.064503734  -1  -1   0 # Oc
   2523      2   2 -0.450500    15.433007384    39.078887495    45.056659315  -1  -1   0 # Oc
   2524      2   2 -0.450500    17.061351170    38.713242391    -7.049564674  -1  -1   1 # Oc
   2525      2   2 -0.450500    16.707175618    41.940904197    -5.247524508  -1  -1   1 # Oc
   2526      2   2 -0.450500     0.660728887    41.315341753    10.233753761   0  -1   0 # Oc
   2527      2   2 -0.450500    -2.153818776    38.950179279     9.951125051   0  -1   0 # Oc
   2528      2   2 -0.450500    -2.420983087    36.144527512     7.436630489   0  -1   0 # Oc
   2529      2   2 -0.450500    -3.380043505    34.131016164     4.620528754   0  -1   0 # Oc
   2530      2   2 -0.450500    -3.113634665    30.952466694     2.807720667   0  -1   0 # Oc
   2531      2   2 -0.450500    -2.627751229    27.428402434     3.305125180   0  -1   0 # Oc
   2532      2   2 -0.450500    -0.869315771    14.410583661     0.771262733   0  -1   0 # Oc
   2533      2   2 -0.450500     0.731296899    11.440416260    -0.648213518   0  -1   0 # Oc
   2534      2   2 -0.450500     2.454446204    10.918859727    -3.118103570   0  -1   0 # Oc
   2535      2   2 -0.450500    -0.034199845    10.408029432    -5.789312512   0  -1   0 # Oc
   2536      2   2 -0.450500    -1.586034749     9.293725602    45.608471376   0  -1  -1 # Oc
   2537      2   2 -0.450500    -2.383022634     6.342879755    43.811415491   0  -1  -1 # Oc
   2538      2   2 -0.450500    -6.734310523    -2.895709455    35.457063608   0  -1  -1 # Oc
   2539      2   2 -0.450500    -7.490529439    -5.596085285    36.566857393   0  -1  -1 # Oc
   2540      2   2 -0.450500    -9.237075016    -7.241146057    34.429021719   0  -1  -1 # Oc
   2541      2   2 -0.450500    -8.299890977    44.318063052    32.365861491   0  -2  -1 # Oc
   2542      2   2 -0.450500    -7.899177210    -8.801407216    29.031811757   0  -1  -1 # Oc
   2543      2   2 -0.450500    -6.366441972    -6.703828843    26.495595129   0  -1  -1 # Oc
   2544      2   2 -0.450500    -3.737517816    38.856646652    20.058126390   0  -2  -1 # Oc
   2545      2   2 -0.450500    -4.403912542    35.285262224    20.324687512   0  -2  -1 # Oc
   2546      2   2 -0.450500    -6.431895165    32.291693663    19.807464015   0  -2  -1 # Oc
   2547      2   2 -0.450500    -9.980982424    32.123880199    20.307875058   0  -2  -1 # Oc
   2548      2   2 -0.450500   -13.309547466    30.821016238    20.610929511   0  -2  -1 # Oc
   2549      2   2 -0.450500    40.266792559    27.890191527    21.519805697  -1  -2  -1 # Oc
   2550      2   2 -0.450500    -6.525521052    -5.762559398    13.897266143   0  -1  -1 # Oc
   2551      2   2 -0.450500    -6.389070850    -7.640379964    11.631581679   0  -1  -1 # Oc
   2552      2   2 -0.450500    -6.960049779    43.127164187    11.523179235   0  -2  -1 # Oc
   2553      2   2 -0.450500    -7.098124194    40.391755521    11.141758119   0  -2  -1 # Oc
   2554      2   2 -0.450500    -9.856301976    38.286794942    12.458255919   0  -2  -1 # Oc
   2555      2   2 -0.450500   -10.319533604    35.599773678    13.834520667   0  -2  -1 # Oc
   2556      2   2 -0.450500     2.429627377    -4.783779882    38.904190338   0  -1  -1 # Oc
   2557      2   2 -0.450500     4.450499118    -7.264938024    37.085566973   0  -1  -1 # Oc
   2558      2   2 -0.450500     5.781820501    -7.660349270    33.589043269   0  -1  -1 # Oc
   2559      2   2 -0.450500     4.829087361    44.433771995    31.097084864   0  -2  -1 # Oc
   2560      2   2 -0.450500     5.173886392    41.388057302    29.162475193   0  -2  -1 # Oc
   2561      2   2 -0.450500     5.339855646    39.457709218    27.339079095   0  -2  -1 # Oc
   2562      2   2 -0.450500    13.630147719    32.005267531    29.639830809   0  -2  -1 # Oc
   2563      2   2 -0.450500    12.647730230    29.433569744    28.480596536   0  -2  -1 # Oc
   2564      2   2 -0.450500    14.156353009    26.675033894    26.361839980   0  -2  -1 # Oc
   2565      2   2 -0.450500    15.390966662    28.266299823    24.057127228   0  -2  -1 # Oc
   2566      2   2 -0.450500    16.007564117    28.140427310    21.041926989   0  -2  -1 # Oc
   2567      2   2 -0.450500    18.420162010    27.272861332    19.347029397   0  -2  -1 # Oc
   2568      2   2 -0.450500    16.198949320    37.653936903    19.549919002   0  -2  -1 # Oc
   2569      2   2 -0.450500    19.643154880    36.124559564    18.737763649   0  -2  -1 # Oc
   2570      2   2 -0.450500    20.958240978    33.188787656    20.670892400   0  -2  -1 # Oc
   2571      2   2 -0.450500    19.637883282    31.638978360    23.751769502   0  -2  -1 # Oc
   2572      2   2 -0.450500    18.602233969    30.329425245    26.961566585   0  -2  -1 # Oc
   2573      2   2 -0.450500    19.000236733    27.786426870    28.473254894   0  -2  -1 # Oc
   2574      2   2 -0.450500    16.224708111     0.475750668    33.726902571   0   0   0 # Oc
   2575      2   2 -0.450500    16.583935696    -0.885011580    36.382327713   0   0   0 # Oc
   2576      2   2 -0.450500    15.927594161    -1.491953822    40.006435448   0   0   0 # Oc
   2577      2   2 -0.450500    14.143850680    -2.965546670    41.954229662   0   0   0 # Oc
   2578      2   2 -0.450500    14.426491178    -3.735920804    45.452885993   0   0   0 # Oc
   2579      2   2 -0.450500    17.363075237    -3.323926063    -6.915548479   0   0   1 # Oc
   2580      2   2 -0.450500    11.309790108     9.698522058    29.258145651   0   0   0 # Oc
   2581      2   2 -0.450500    10.885267733    12.849994351    31.042074836   0   0   0 # Oc
   2582      2   2 -0.450500    12.201016193    15.800175736    32.446033441   0   0   0 # Oc
   2583      2   2 -0.450500    11.012388891    18.897324739    34.275318450   0   0   0 # Oc
   2584      2   2 -0.450500    11.586618491    21.799701776    34.606496883   0   0   0 # Oc
   2585      2   2 -0.450500    14.475440483    23.928778761    35.145320309   0   0   0 # Oc
   2586      2   2 -0.450500   -10.048174110    22.093858267    -3.811717439   0  -1   0 # Oc
   2587      2   2 -0.450500   -11.155966949    20.748044743    -7.026668634   0  -1   0 # Oc
   2588      2   2 -0.450500   -13.329497674    22.206324495    -8.240135354   0  -1   0 # Oc
   2589      2   2 -0.450500    38.457477178    24.520491060    -8.050408362  -1  -1   0 # Oc
   2590      2   2 -0.450500    36.489342685    26.407817944    44.066854673  -1  -1  -1 # Oc
   2591      2   2 -0.450500    36.505130937    23.420173144    42.534635972  -1  -1  -1 # Oc
   2592      2   2 -0.450500    36.982650289    13.448937835    33.438779453  -1  -1  -1 # Oc
   2593      2   2 -0.450500    35.287705321    12.994577120    31.207374375  -1  -1  -1 # Oc
   2594      2   2 -0.450500    34.245492121    11.365557481    27.975918177  -1  -1  -1 # Oc
   2595      2   2 -0.450500    34.154230118     7.841970415    26.914304135  -1  -1  -1 # Oc
   2596      2   2 -0.450500    33.944771998     7.104862132    24.219368595  -1  -1  -1 # Oc
   2597      2   2 -0.450500    36.125006636     8.402718325    21.828824249  -1  -1  -1 # Oc
   2598      2   2 -0.450500    27.161897057     8.625180056    15.260859163  -1  -1  -1 # Oc
   2599      2   2 -0.450500    23.517981807     8.315210819    15.562541455  -1  -1  -1 # Oc
   2600      2   2 -0.450500    22.024022532     6.117767630    16.786347386  -1  -1  -1 # Oc
   2601      2   2 -0.450500    23.154285070     2.832126202    17.634497256  -1  -1  -1 # Oc
   2602      2   2 -0.450500    20.617260101     1.850797700    18.437517977  -1  -1  -1 # Oc
   2603      2   2 -0.450500    17.185555391     1.980417046    17.159159362  -1  -1  -1 # Oc
   2604      2   2 -0.450500    38.090750044     0.822449128    13.785448505  -1  -1  -1 # Oc
   2605      2   2 -0.450500    37.511623705     1.802483370    10.968252036  -1  -1  -1 # Oc
   2606      2   2 -0.450500    36.690272437     4.561645152    10.356083968  -1  -1  -1 # Oc
   2607      2   2 -0.450500    33.305008628     5.772633358    10.105317086  -1  -1  -1 # Oc
   2608      2   2 -0.450500    30.987612731     8.272694596     8.883846224  -1  -1  -1 # Oc
   2609      2   2 -0.450500    31.412064364    10.822020801     6.297257018  -1  -1  -1 # Oc
   2610      2   2 -0.450500    29.579991340    14.144882133    34.538789856  -1  -1  -1 # Oc
   2611      2   2 -0.450500    27.096552215    11.499819804    34.210001020  -1  -1  -1 # Oc
   2612      2   2 -0.450500    23.586412554    10.408999366    33.535602741  -1  -1  -1 # Oc
   2613      2   2 -0.450500    20.873800855    10.229073915    34.470455305  -1  -1  -1 # Oc
   2614      2   2 -0.450500    17.559618766     8.366793239    34.633934509  -1  -1  -1 # Oc
   2615      2   2 -0.450500    14.915958216     7.229874646    32.517156834  -1  -1  -1 # Oc
   2616      2   2 -0.450500     5.413703084     7.168262004    37.750094640  -1  -1  -1 # Oc
   2617      2   2 -0.450500     3.976810141     9.437047441    35.251003878  -1  -1  -1 # Oc
   2618      2   2 -0.450500     0.889245542    10.986772399    33.972275875  -1  -1  -1 # Oc
   2619      2   2 -0.450500    -2.678572217    10.621511223    34.547126418  -1  -1  -1 # Oc
   2620      2   2 -0.450500    -5.849905854     9.308217720    33.722467941  -1  -1  -1 # Oc
   2621      2   2 -0.450500    -7.389983137     7.764337595    31.408551451  -1  -1  -1 # Oc
   2622      2   2 -0.450500     4.866041887     3.701942492    26.440748581  -1  -1  -1 # Oc
   2623      2   2 -0.450500     3.361420915     1.310966926    27.010125445  -1  -1  -1 # Oc
   2624      2   2 -0.450500     2.504966906    -0.102140358    30.248856681  -1  -1  -1 # Oc
   2625      2   2 -0.450500     3.606285729     2.078507245    33.063012018  -1  -1  -1 # Oc
   2626      2   2 -0.450500     1.511440744     3.543352823    35.012346100  -1  -1  -1 # Oc
   2627      2   2 -0.450500    -1.052034740     3.005965834    34.513501988  -1  -1  -1 # Oc
   2628      2   2 -0.450500    23.599827074     4.087142299    -2.654644224   0   0   1 # Oc
   2629      2   2 -0.450500    22.438449593     6.486574242    -0.140530477   0   0   1 # Oc
   2630      2   2 -0.450500    20.129327027     8.283819785     2.180301836   0   0   1 # Oc
   2631      2   2 -0.450500    18.229161914    10.793786152     2.806503860   0   0   1 # Oc
   2632      2   2 -0.450500    18.458883445    11.040731396     5.557113325   0   0   1 # Oc
   2633      2   2 -0.450500    17.286849459    11.226895766     9.046851109   0   0   1 # Oc
   2634      2   2 -0.450500    11.728165095    22.328299941     8.890273610   0   0   1 # Oc
   2635      2   2 -0.450500    10.088222807    25.151507854     7.338160493   0   0   1 # Oc
   2636      2   2 -0.450500    11.410983043    27.767861018     7.371081979   0   0   1 # Oc
   2637      2   2 -0.450500    10.895387386    28.877421636    10.726861346   0   0   1 # Oc
   2638      2   2 -0.450500    10.927995551    31.351971727    13.539503668   0   0   1 # Oc
   2639      2   2 -0.450500    10.917343619    34.927801048    12.931662037   0   0   1 # Oc
   2640      2   2 -0.450500     6.870630606    -8.707588823    16.963322225   0   1   1 # Oc
   2641      2   2 -0.450500     4.314318961    -7.103105747    18.999612676   0   1   1 # Oc
   2642      2   2 -0.450500     2.228975004    -8.268171217    21.663478342   0   1   1 # Oc
   2643      2   2 -0.450500     4.564916657    -8.969778660    23.225585717   0   1   1 # Oc
   2644      2   2 -0.450500     7.514067606    43.501742495    22.709222590   0   0   1 # Oc
   2645      2   2 -0.450500    10.345214035    42.357515065    23.654400329   0   0   1 # Oc
   2646      2   2 -0.450500     6.137226669    -8.869766652     7.775436762   0   1   1 # Oc
   2647      2   2 -0.450500     4.454672015    -5.815609175     8.859726881   0   1   1 # Oc
   2648      2   2 -0.450500     1.004773401    -4.541112304     9.243018175   0   1   1 # Oc
   2649      2   2 -0.450500    -2.292057280    -2.975089558     9.804877525   0   1   1 # Oc
   2650      2   2 -0.450500    -2.430211503    -0.688896707    12.835115566   0   1   1 # Oc
   2651      2   2 -0.450500    -3.985662245    -0.861729229    15.506157558   0   1   1 # Oc
   2652      2   2 -0.450500    22.314539215    22.153832013    12.640366052   0   0   1 # Oc
   2653      2   2 -0.450500    23.219628349    23.652921686    15.736628620   0   0   1 # Oc
   2654      2   2 -0.450500    23.416954591    24.022327547    18.496469904   0   0   1 # Oc
   2655      2   2 -0.450500    24.940412824    26.316020833    20.260984463   0   0   1 # Oc
   2656      2   2 -0.450500    25.696238965    27.952765162    22.489454049   0   0   1 # Oc
   2657      2   2 -0.450500    23.943126481    30.299994418    24.650434455   0   0   1 # Oc
   2658      2   2 -0.450500    30.959916646    29.781251759    34.182719996   0   0   1 # Oc
   2659      2   2 -0.450500    34.455624072    30.539315281    33.292200190   0   0   1 # Oc
   2660      2   2 -0.450500    35.919257967    32.599864492    30.713025072   0   0   1 # Oc
   2661      2   2 -0.450500    35.512643110    35.274426027    29.527333161   0   0   1 # Oc
   2662      2   2 -0.450500    37.946555117    37.001678815    30.438753000   0   0   1 # Oc
   2663      2   2 -0.450500   -13.786894703    35.649382254    28.710382460   1   0   1 # Oc
   2664      2   2 -0.450500    22.128043227    23.801967547    34.188153329   0   0   1 # Oc
   2665      2   2 -0.450500    24.240449192    23.232466145    37.215538530   0   0   1 # Oc
   2666      2   2 -0.450500    22.376332438    21.818317303    39.387473669   0   0   1 # Oc
   2667      2   2 -0.450500    19.691096185    22.617229240    38.884366354   0   0   1 # Oc
   2668      2   2 -0.450500    18.167826737    22.184557551    36.583052235   0   0   1 # Oc
   2669      2   2 -0.450500    18.963131703    20.589716703    34.130744302   0   0   1 # Oc
   2670      2   2 -0.450500    22.394987026     2.446667145    39.152184145   0   0   0 # Oc
   2671      2   2 -0.450500    19.356664651     3.784281266    37.342617054   0   0   0 # Oc
   2672      2   2 -0.450500    16.509807064     4.449425110    37.583433513   0   0   0 # Oc
   2673      2   2 -0.450500    13.274845446     6.133384365    38.280986247   0   0   0 # Oc
   2674      2   2 -0.450500    11.187865667     8.512008684    36.389567803   0   0   0 # Oc
   2675      2   2 -0.450500     8.761583950     9.428426939    33.595350092   0   0   0 # Oc
   2676      2   2 -0.450500     5.173823431     7.490235552    23.155767999   0   0   0 # Oc
   2677      2   2 -0.450500     2.517285533     8.320307181    20.884337822   0   0   0 # Oc
   2678      2   2 -0.450500     1.684379168     9.883412281    18.430346822   0   0   0 # Oc
   2679      2   2 -0.450500     0.027682334    12.747328173    18.598582945   0   0   0 # Oc
   2680      2   2 -0.450500    -2.167716495    14.368049389    19.795599406   0   0   0 # Oc
   2681      2   2 -0.450500    -3.249204872    17.468813117    18.028989308   0   0   0 # Oc
   2682      2   2 -0.450500     2.347908756    23.390402380     6.164840359   0   0   0 # Oc
   2683      2   2 -0.450500     3.988634027    26.028047825     6.494110657   0   0   0 # Oc
   2684      2   2 -0.450500     7.071574358    25.645046741     4.187958401   0   0   0 # Oc
   2685      2   2 -0.450500     8.589811677    25.096422974     1.841225831   0   0   0 # Oc
   2686      2   2 -0.450500    11.402815706    26.148743117     1.026878426   0   0   0 # Oc
   2687      2   2 -0.450500    14.400772738    27.894699107     0.015016686   0   0   0 # Oc
   2688      2   2 -0.450500     0.599930044    13.299267873     6.119029563   0   0   0 # Oc
   2689      2   2 -0.450500     3.091323316    12.480707079     3.550415771   0   0   0 # Oc
   2690      2   2 -0.450500     5.454770324    14.908305354     2.005487808   0   0   0 # Oc
   2691      2   2 -0.450500     3.509100494    17.466590963     0.122365685   0   0   0 # Oc
   2692      2   2 -0.450500     1.069336484    19.172942428    -2.136910514   0   0   0 # Oc
   2693      2   2 -0.450500    -0.544109961    21.129805165    -3.527733174   0   0   0 # Oc
   2694      2   2 -0.450500     5.686507477    17.580266074    27.393396991   0   0   0 # Oc
   2695      2   2 -0.450500     5.218175095    20.720031806    27.663780438   0   0   0 # Oc
   2696      2   2 -0.450500     1.964993068    22.318427608    28.678336255   0   0   0 # Oc
   2697      2   2 -0.450500     3.530668870    21.669704760    31.569790504   0   0   0 # Oc
   2698      2   2 -0.450500     5.138193337    20.009430565    34.553554752   0   0   0 # Oc
   2699      2   2 -0.450500     4.069251721    18.263621439    37.621013588   0   0   0 # Oc
   2700      2   2 -0.450500     8.314572975     7.364579803    41.981912277   0   0   0 # Oc
   2701      2   2 -0.450500    11.139347527     7.311693440    42.491779077   0   0   0 # Oc
   2702      2   2 -0.450500    13.029502830    10.634339241    42.450001466   0   0   0 # Oc
   2703      2   2 -0.450500    10.697874590    11.568279622    44.434610437   0   0   0 # Oc
   2704      2   2 -0.450500     8.340595485    11.467863641    -7.428694078   0   0   1 # Oc
   2705      2   2 -0.450500     6.036280652    12.194912541    -5.646583632   0   0   1 # Oc
   2706      2   2 -0.450500    -3.296893699     6.962212073    38.818472014   0   0   0 # Oc
   2707      2   2 -0.450500    -5.366288758     4.084483969    38.347826871   0   0   0 # Oc
   2708      2   2 -0.450500    -7.125965094     3.305672181    36.206488550   0   0   0 # Oc
   2709      2   2 -0.450500    -8.983444260     3.747493908    33.023950092   0   0   0 # Oc
   2710      2   2 -0.450500   -11.864953480     4.378228984    30.777864059   0   0   0 # Oc
   2711      2   2 -0.450500    39.771885935     6.326322429    29.390669002  -1   0   0 # Oc
   2712      2   2 -0.450500    21.458809316    34.807005689    38.506039747   0   0   0 # Oc
   2713      2   2 -0.450500    24.684552663    36.367203743    38.215059207   0   0   0 # Oc
   2714      2   2 -0.450500    26.932846842    38.793604174    36.786125666   0   0   0 # Oc
   2715      2   2 -0.450500    25.670729858    40.374635193    34.499558909   0   0   0 # Oc
   2716      2   2 -0.450500    23.014451165    42.160562917    36.232525013   0   0   0 # Oc
   2717      2   2 -0.450500    21.212252352    43.977935413    38.948363226   0   0   0 # Oc
   2718      2   2 -0.450500    26.055849858    -0.069407775    36.667535511   0   1   0 # Oc
   2719      2   2 -0.450500    27.884747383     1.975219039    39.206254058   0   1   0 # Oc
   2720      2   2 -0.450500    26.240589721     4.535850780    41.036959912   0   1   0 # Oc
   2721      2   2 -0.450500    24.011386405     7.316103567    39.860582426   0   1   0 # Oc
   2722      2   2 -0.450500    21.966409651     9.554523251    39.526169011   0   1   0 # Oc
   2723      2   2 -0.450500    19.240788928    10.324498609    41.827921427   0   1   0 # Oc
   2724      2   2 -0.450500    15.800932177    20.302572703    -4.714044671   0   1   1 # Oc
   2725      2   2 -0.450500    18.810255684    21.409562706    -2.811494355   0   1   1 # Oc
   2726      2   2 -0.450500    19.120856884    24.501312402    -0.794774169   0   1   1 # Oc
   2727      2   2 -0.450500    17.117191217    25.040863359    -3.218412434   0   1   1 # Oc
   2728      2   2 -0.450500    17.812123328    28.002636069    -4.724317349   0   1   1 # Oc
   2729      2   2 -0.450500    19.341378047    29.877345771    -7.418030591   0   1   1 # Oc
   2730      2   2 -0.450500    14.402546787    23.320685504    40.187549033   0   1   0 # Oc
   2731      2   2 -0.450500    14.299302573    26.877813962    39.770692775   0   1   0 # Oc
   2732      2   2 -0.450500    16.220255920    29.347206071    39.680662535   0   1   0 # Oc
   2733      2   2 -0.450500    19.106079042    28.193927054    39.866128275   0   1   0 # Oc
   2734      2   2 -0.450500    20.555755413    29.455737136    36.828466200   0   1   0 # Oc
   2735      2   2 -0.450500    21.164285221    30.704046733    33.987346230   0   1   0 # Oc
   2736      2   2 -0.450500    18.383677663     1.737669300    43.815426263   0   1   0 # Oc
   2737      2   2 -0.450500    20.001316266     2.174470318    -7.168348791   0   1   1 # Oc
   2738      2   2 -0.450500    18.644358478     2.715099822    -3.815662618   0   1   1 # Oc
   2739      2   2 -0.450500    18.881390866     4.190751637    -0.455714249   0   1   1 # Oc
   2740      2   2 -0.450500    17.435076051     5.101607680     2.890849446   0   1   1 # Oc
   2741      2   2 -0.450500    18.810162703     6.019262702     6.315014907   0   1   1 # Oc
   2742      2   2 -0.450500    13.711933357     7.846684096    14.465331818   0   1   1 # Oc
   2743      2   2 -0.450500    13.624563125    11.291925987    13.710250970   0   1   1 # Oc
   2744      2   2 -0.450500    13.048628669    14.855399622    13.590019240   0   1   1 # Oc
   2745      2   2 -0.450500    13.325205758    18.467073875    13.376271429   0   1   1 # Oc
   2746      2   2 -0.450500    15.446519727    20.699920121    15.490686014   0   1   1 # Oc
   2747      2   2 -0.450500    16.924376644    21.736324035    17.872435830   0   1   1 # Oc
   2748      2   2 -0.450500    19.264259328    12.339108818    16.333521480   0   1   1 # Oc
   2749      2   2 -0.450500    16.856933046    11.254746890    18.965624837   0   1   1 # Oc
   2750      2   2 -0.450500    15.561819914    13.408154653    21.535851430   0   1   1 # Oc
   2751      2   2 -0.450500    14.310375497    11.332507036    23.475342188   0   1   1 # Oc
   2752      2   2 -0.450500    11.467850065    11.611535905    23.748933806   0   1   1 # Oc
   2753      2   2 -0.450500     9.287516426    14.166701263    22.361726874   0   1   1 # Oc
   2754      2   2 -0.450500    15.629865789    35.542138964    29.132923888   0   0   0 # Oc
   2755      2   2 -0.450500    16.627260816    35.848966315    25.683592225   0   0   0 # Oc
   2756      2   2 -0.450500    17.331983229    37.407549333    22.988571210   0   0   0 # Oc
   2757      2   2 -0.450500    18.608203402    40.113173812    22.786138268   0   0   0 # Oc
   2758      2   2 -0.450500    21.947797851    38.785249118    22.235421583   0   0   0 # Oc
   2759      2   2 -0.450500    24.729111143    39.455395069    21.284943892   0   0   0 # Oc
   2760      2   2 -0.450500    19.241702169    -3.650377121    18.074691195   0   1   0 # Oc
   2761      2   2 -0.450500    18.043124853    -1.180920927    15.592577831   0   1   0 # Oc
   2762      2   2 -0.450500    19.253564936     0.001688019    12.975719923   0   1   0 # Oc
   2763      2   2 -0.450500    21.872917633     2.581244533    13.500677499   0   1   0 # Oc
   2764      2   2 -0.450500    20.686041470     3.757835241    10.796513877   0   1   0 # Oc
   2765      2   2 -0.450500    17.215342323     3.633800507     9.539876751   0   1   0 # Oc
   2766      2   2 -0.450500    23.172904461    -8.701090772    12.152134499   0   1   0 # Oc
   2767      2   2 -0.450500    25.460593309    -8.225836380    10.306609172   0   1   0 # Oc
   2768      2   2 -0.450500    24.719514330    -8.537741264     6.717199123   0   1   0 # Oc
   2769      2   2 -0.450500    23.797255223    -8.813933455     3.996421046   0   1   0 # Oc
   2770      2   2 -0.450500    24.182658243    45.011591302     0.348917465   0   0   0 # Oc
   2771      2   2 -0.450500    27.524176446    45.168186792    -1.476254824   0   0   0 # Oc
   2772      2   2 -0.450500    11.692861254    15.581852498     6.935681032   0   1   0 # Oc
   2773      2   2 -0.450500    11.537297648    18.228896722     5.673581490   0   1   0 # Oc
   2774      2   2 -0.450500    13.399641431    21.425352666     5.245517090   0   1   0 # Oc
   2775      2   2 -0.450500    14.151783852    23.550984457     3.430928800   0   1   0 # Oc
   2776      2   2 -0.450500    15.349217063    21.865903319     0.143950125   0   1   0 # Oc
   2777      2   2 -0.450500    13.348532350    21.552154138    -3.008782781   0   1   0 # Oc
   2778      2   2 -0.450500     6.870465508    11.006964731    12.528613655   0   1   0 # Oc
   2779      2   2 -0.450500     7.187606478    12.978673264     9.494634321   0   1   0 # Oc
   2780      2   2 -0.450500     5.668252518    15.307439102     7.110725955   0   1   0 # Oc
   2781      2   2 -0.450500     2.918700989    17.174337889     5.805839316   0   1   0 # Oc
   2782      2   2 -0.450500     2.031104958    19.770875783     3.207584519   0   1   0 # Oc
   2783      2   2 -0.450500     1.489404230    21.929326668     1.239641274   0   1   0 # Oc
   2784      2   2 -0.450500    22.819651428    -5.946187566    43.283476927   0   1  -1 # Oc
   2785      2   2 -0.450500    25.837829904    -4.556675160    41.553508084   0   1  -1 # Oc
   2786      2   2 -0.450500    28.049096861    -3.399780508    38.794221389   0   1  -1 # Oc
   2787      2   2 -0.450500    30.557329545    -3.809163887    36.144267565   0   1  -1 # Oc
   2788      2   2 -0.450500    33.564631180    -2.567075130    34.275919717   0   1  -1 # Oc
   2789      2   2 -0.450500    31.823392673    -0.126217156    33.526837059   0   1  -1 # Oc
   2790      2   2 -0.450500    27.265857051    -8.790220785    40.306541005   0   1  -1 # Oc
   2791      2   2 -0.450500    26.549332259    -8.015308841    37.592718169   0   1  -1 # Oc
   2792      2   2 -0.450500    27.299915667    -7.407884072    34.886549054   0   1  -1 # Oc
   2793      2   2 -0.450500    26.407687707    -8.816033425    32.164876526   0   1  -1 # Oc
   2794      2   2 -0.450500    27.442995408    42.822629216    30.244708481   0   0  -1 # Oc
   2795      2   2 -0.450500    29.134741797    41.525118175    28.299808624   0   0  -1 # Oc
   2796      2   3  0.079000    11.458728658    23.540926570    22.880467019   0  -1   0 # CH2
   2797      2   3  0.079000    13.725258227    25.143003032    20.902940564   0  -1   0 # CH2
   2798      2   3  0.079000    12.365316912    27.102842646    18.815441680   0  -1   0 # CH2
   2799      2   3  0.079000    13.623337592    29.364704207    16.414471158   0  -1   0 # CH2
   2800      2   3  0.079000    13.448636693    26.296619961    15.008510462   0  -1   0 # CH2
   2801      2   3  0.079000    11.653074547    24.193537197    12.820052191   0  -1   0 # CH2
   2802      2   3  0.079000     1.723589903    19.168652050    17.324885479   0  -1   0 # CH2
   2803      2   3  0.079000    -0.594242691    21.472969974    17.514344642   0  -1   0 # CH2
   2804      2   3  0.079000     0.496314065    24.447067277    16.845185503   0  -1   0 # CH2
   2805      2   3  0.079000     2.936446500    25.538477233    14.828988056   0  -1   0 # CH2
   2806      2   3  0.079000     4.237401859    24.072695294    12.681088186   0  -1   0 # CH2
   2807      2   3  0.079000     5.632378600    24.684317958    10.218174075   0  -1   0 # CH2
   2808      2   3  0.079000     8.447107670    12.349614176    17.193303476   0  -1   0 # CH2
   2809      2   3  0.079000     9.483315858     9.974473770    19.104393269   0  -1   0 # CH2
   2810      2   3  0.079000    11.969081070     7.387823736    19.333628548   0  -1   0 # CH2
   2811      2   3  0.079000    15.170869042     6.064248433    20.359441984   0  -1   0 # CH2
   2812      2   3  0.079000    17.428583094     4.079998148    21.203142906   0  -1   0 # CH2
   2813      2   3  0.079000    18.749195215     0.967192546    21.283407466   0  -1   0 # CH2
   2814      2   3  0.079000    -0.141007297    25.306143066    11.950110693   0  -1   0 # CH2
   2815      2   3  0.079000    -2.536857892    25.274148864    14.531267953   0  -1   0 # CH2
   2816      2   3  0.079000    -6.225893443    24.216096192    14.462717135   0  -1   0 # CH2
   2817      2   3  0.079000    -7.458943787    26.250410082    11.642900579   0  -1   0 # CH2
   2818      2   3  0.079000    -6.135915216    29.346558034    11.387204282   0  -1   0 # CH2
   2819      2   3  0.079000    -4.767053045    31.092277233    14.277925882   0  -1   0 # CH2
   2820      2   3  0.079000     3.561773510    33.869396693     3.023576268   0  -1   0 # CH2
   2821      2   3  0.079000     6.994705590    32.566101484     3.893425568   0  -1   0 # CH2
   2822      2   3  0.079000     9.267763588    31.082656651     2.500439294   0  -1   0 # CH2
   2823      2   3  0.079000    12.093706808    32.098007722     0.478583066   0  -1   0 # CH2
   2824      2   3  0.079000    10.213902057    30.628476648    -1.848490805   0  -1   0 # CH2
   2825      2   3  0.079000     7.908888575    28.653496546    -4.250666642   0  -1   0 # CH2
   2826      2   3  0.079000     0.925507993    27.878613729    41.470409714   0  -1  -1 # CH2
   2827      2   3  0.079000    -2.530977121    28.687859496    41.215023664   0  -1  -1 # CH2
   2828      2   3  0.079000    -2.678224380    25.818030796    42.839123453   0  -1  -1 # CH2
   2829      2   3  0.079000    -2.626455505    27.618234424    45.556060650   0  -1  -1 # CH2
   2830      2   3  0.079000    -5.657292219    28.445714461    45.479839958   0  -1  -1 # CH2
   2831      2   3  0.079000    -8.268971280    30.780005464    44.357914608   0  -1  -1 # CH2
   2832      2   3  0.079000     5.309245221    19.005497909    -8.626960804   0  -1   0 # CH2
   2833      2   3  0.079000     1.951064305    19.307719894    44.493936918   0  -1  -1 # CH2
   2834      2   3  0.079000    -0.584536833    20.076840368    42.844991043   0  -1  -1 # CH2
   2835      2   3  0.079000    -2.985328132    19.657500619    40.141915064   0  -1  -1 # CH2
   2836      2   3  0.079000    -3.098459733    22.696346266    38.111150608   0  -1  -1 # CH2
   2837      2   3  0.079000    -3.340534134    26.377591853    37.742111101   0  -1  -1 # CH2
   2838      2   3  0.079000    -6.333150521    44.418833685    17.455897964   0  -1   0 # CH2
   2839      2   3  0.079000    -6.657836465    43.351854194    21.007265610   0  -1   0 # CH2
   2840      2   3  0.079000    -6.562011187    41.184860691    23.404131850   0  -1   0 # CH2
   2841      2   3  0.079000    -4.050882553    42.262937180    24.993874406   0  -1   0 # CH2
   2842      2   3  0.079000    -0.797120790    42.147695507    24.388910548   0  -1   0 # CH2
   2843      2   3  0.079000     1.631149730    42.675611229    21.484643165   0  -1   0 # CH2
   2844      2   3  0.079000     2.081727536    -0.971333090    14.012395185   0   0   0 # CH2
   2845      2   3  0.079000     1.799012207    -0.090481421    17.607814053   0   0   0 # CH2
   2846      2   3  0.079000     2.567526574    -1.878864239    20.659424851   0   0   0 # CH2
   2847      2   3  0.079000     5.248091990    -2.157600560    23.130983435   0   0   0 # CH2
   2848      2   3  0.079000     7.747313337    -4.929354977    23.495896916   0   0   0 # CH2
   2849      2   3  0.079000     9.044241803    -2.360283458    25.713275265   0   0   0 # CH2
   2850      2   3  0.079000    40.325855604    34.000660567    17.910774117  -1  -1   0 # CH2
   2851      2   3  0.079000    38.106640452    36.581988023    16.547275487  -1  -1   0 # CH2
   2852      2   3  0.079000    37.539546812    39.021850949    19.317341051  -1  -1   0 # CH2
   2853      2   3  0.079000    38.196611465    41.155986528    21.484398157  -1  -1   0 # CH2
   2854      2   3  0.079000    37.047559994    43.558194523    23.727769350  -1  -1   0 # CH2
   2855      2   3  0.079000    36.701198602    44.183083242    27.319119104  -1  -1   0 # CH2
   2856      2   3  0.079000    28.132947477    39.086756717    20.399835532  -1  -1   0 # CH2
   2857      2   3  0.079000    28.194120315    41.277830490    17.677738377  -1  -1   0 # CH2
   2858      2   3  0.079000    25.827949003    39.557101717    16.145781986  -1  -1   0 # CH2
   2859      2   3  0.079000    22.159183242    39.609905992    16.637426541  -1  -1   0 # CH2
   2860      2   3  0.079000    19.919880642    41.927794720    16.420678385  -1  -1   0 # CH2
   2861      2   3  0.079000    18.334077081    44.439782252    15.759500004  -1  -1   0 # CH2
   2862      2   3  0.079000    11.774513323    -1.507570252    12.423482796  -1   0   0 # CH2
   2863      2   3  0.079000    11.186542946     2.044010250    13.502519781  -1   0   0 # CH2
   2864      2   3  0.079000    10.367075406     4.381886185    14.909671293  -1   0   0 # CH2
   2865      2   3  0.079000     7.680540910     6.527181175    16.259608687  -1   0   0 # CH2
   2866      2   3  0.079000     5.568800861     4.571595174    14.474403223  -1   0   0 # CH2
   2867      2   3  0.079000     4.200031985     3.020820231    11.424618714  -1   0   0 # CH2
   2868      2   3  0.079000    21.305621182    -1.386845123     7.789399746  -1   0   0 # CH2
   2869      2   3  0.079000    19.291995453     0.118063559     5.464059917  -1   0   0 # CH2
   2870      2   3  0.079000    16.295324290     1.231386154     4.791900953  -1   0   0 # CH2
   2871      2   3  0.079000    15.297774174     1.463539945     1.810030756  -1   0   0 # CH2
   2872      2   3  0.079000    14.201776879     0.695425529    -1.703360487  -1   0   0 # CH2
   2873      2   3  0.079000    15.207015365     0.997454119    -5.197315279  -1   0   0 # CH2
   2874      2   3  0.079000    31.388179771    35.592164236    33.893029832  -1  -1   0 # CH2
   2875      2   3  0.079000    27.824881842    35.238908927    32.903665602  -1  -1   0 # CH2
   2876      2   3  0.079000    24.735592135    36.036889306    32.203867932  -1  -1   0 # CH2
   2877      2   3  0.079000    21.896238832    37.488164157    31.748308312  -1  -1   0 # CH2
   2878      2   3  0.079000    21.115811090    40.548299552    31.879979957  -1  -1   0 # CH2
   2879      2   3  0.079000    20.050891694    43.540475858    31.172749894  -1  -1   0 # CH2
   2880      2   3  0.079000     9.829542372    -0.860946465    31.125759186  -1   0   0 # CH2
   2881      2   3  0.079000    11.536972113     0.547359876    33.720688655  -1   0   0 # CH2
   2882      2   3  0.079000    12.411035507     2.035801348    36.682972278  -1   0   0 # CH2
   2883      2   3  0.079000    11.764249170     2.316443789    40.296147362  -1   0   0 # CH2
   2884      2   3  0.079000     9.426297957     0.377236113    40.661188176  -1   0   0 # CH2
   2885      2   3  0.079000     7.187227512     2.433130926    41.633503975  -1   0   0 # CH2
   2886      2   3  0.079000    14.152862497    43.908140747    37.354180249  -1  -1   0 # CH2
   2887      2   3  0.079000    15.843926222    41.924125844    39.851695602  -1  -1   0 # CH2
   2888      2   3  0.079000    16.133139365    40.797286131    43.505702047  -1  -1   0 # CH2
   2889      2   3  0.079000    16.322723669    37.916381414    45.293713785  -1  -1   0 # CH2
   2890      2   3  0.079000    16.300153862    39.601029836    -6.222353390  -1  -1   1 # CH2
   2891      2   3  0.079000    16.282850861    41.634887999    -3.952917369  -1  -1   1 # CH2
   2892      2   3  0.079000     0.143641554    39.991557920    10.045913115   0  -1   0 # CH2
   2893      2   3  0.079000    -1.977100891    38.232401588     8.628740482   0  -1   0 # CH2
   2894      2   3  0.079000    -3.403005474    35.560345481     6.626232079   0  -1   0 # CH2
   2895      2   3  0.079000    -3.031292151    32.807364416     4.407282358   0  -1   0 # CH2
   2896      2   3  0.079000    -3.343583720    29.649887175     3.444489205   0  -1   0 # CH2
   2897      2   3  0.079000    -2.457716194    26.243773558     2.487986688   0  -1   0 # CH2
   2898      2   3  0.079000    -0.639229858    13.371070797    -0.233315161   0  -1   0 # CH2
   2899      2   3  0.079000     2.153874435    11.468508270    -0.717685177   0  -1   0 # CH2
   2900      2   3  0.079000     1.170219041    10.799831458    -3.756729991   0  -1   0 # CH2
   2901      2   3  0.079000    -0.205535373     9.971553798    -7.173684044   0  -1   0 # CH2
   2902      2   3  0.079000    -2.218901071     8.074461037    45.371406941   0  -1  -1 # CH2
   2903      2   3  0.079000    -2.114023314     5.369105813    42.744227939   0  -1  -1 # CH2
   2904      2   3  0.079000    -5.949513474    -3.809138098    36.178198256   0  -1  -1 # CH2
   2905      2   3  0.079000    -8.782023498    -5.357093217    36.102201812   0  -1  -1 # CH2
   2906      2   3  0.079000    -8.285052382    -7.992690472    33.549329361   0  -1  -1 # CH2
   2907      2   3  0.079000    -8.626576327    44.534728897    30.940269090   0  -2  -1 # CH2
   2908      2   3  0.079000    -6.970570692    -7.919991832    28.391072423   0  -1  -1 # CH2
   2909      2   3  0.079000    -6.445895982    -6.400373088    25.072129255   0  -1  -1 # CH2
   2910      2   3  0.079000    -4.169604608    37.681385572    20.703930566   0  -2  -1 # CH2
   2911      2   3  0.079000    -5.229481009    34.429818051    19.567441616   0  -2  -1 # CH2
   2912      2   3  0.079000    -7.696110547    32.402721104    20.512416138   0  -2  -1 # CH2
   2913      2   3  0.079000   -11.150995472    31.349824105    19.940451630   0  -2  -1 # CH2
   2914      2   3  0.079000    40.318924750    30.321323663    21.589910345  -1  -2  -1 # CH2
   2915      2   3  0.079000    39.780713687    26.674817010    21.070023298  -1  -2  -1 # CH2
   2916      2   3  0.079000    -7.699439568    -6.117151164    13.243252199   0  -1  -1 # CH2
   2917      2   3  0.079000    -6.544214677    -8.956125093    12.124170963   0  -1  -1 # CH2
   2918      2   3  0.079000    -5.768975232    42.404200774    11.314744316   0  -2  -1 # CH2
   2919      2   3  0.079000    -7.720768296    39.225500326    11.588050181   0  -2  -1 # CH2
   2920      2   3  0.079000    -9.866768809    37.969509623    13.841241295   0  -2  -1 # CH2
   2921      2   3  0.079000   -10.684995113    34.314489673    14.446449766   0  -2  -1 # CH2
   2922      2   3  0.079000     2.608593641    -5.811373099    37.952617839   0  -1  -1 # CH2
   2923      2   3  0.079000     4.560203253    -6.949871880    35.710022055   0  -1  -1 # CH2
   2924      2   3  0.079000     5.094480537    -8.217454093    32.476609201   0  -1  -1 # CH2
   2925      2   3  0.079000     5.228203195    43.096834494    30.783166094   0  -2  -1 # CH2
   2926      2   3  0.079000     4.077090428    40.552389311    28.795137894   0  -2  -1 # CH2
   2927      2   3  0.079000     6.327537655    38.591779678    26.714556732   0  -2  -1 # CH2
   2928      2   3  0.079000    12.625864407    31.215382252    30.273096516   0  -2  -1 # CH2
   2929      2   3  0.079000    13.439898828    28.229618277    28.090893077   0  -2  -1 # CH2
   2930      2   3  0.079000    14.429796654    26.149392201    25.050522417   0  -2  -1 # CH2
   2931      2   3  0.079000    14.605735766    28.507833532    22.891609333   0  -2  -1 # CH2
   2932      2   3  0.079000    16.002548918    28.182386305    19.551435423   0  -2  -1 # CH2
   2933      2   3  0.079000    18.906859894    27.050707745    20.673277344   0  -2  -1 # CH2
   2934      2   3  0.079000    17.454622670    36.972216520    19.573735169   0  -2  -1 # CH2
   2935      2   3  0.079000    19.644534841    34.763292506    19.084776125   0  -2  -1 # CH2
   2936      2   3  0.079000    20.043636887    32.950728629    21.731045976   0  -2  -1 # CH2
   2937      2   3  0.079000    19.642915682    30.702687694    24.767269513   0  -2  -1 # CH2
   2938      2   3  0.079000    19.475957583    30.144822195    28.082466717   0  -2  -1 # CH2
   2939      2   3  0.079000    19.994165545    26.898502373    29.094965302   0  -2  -1 # CH2
   2940      2   3  0.079000    16.292763288    -0.902061924    34.059646643   0   0   0 # CH2
   2941      2   3  0.079000    16.969128311    -1.183556839    37.699962240   0   0   0 # CH2
   2942      2   3  0.079000    15.815388165    -3.000840991    40.089996489   0   0   0 # CH2
   2943      2   3  0.079000    14.560734607    -3.801650325    43.019997500   0   0   0 # CH2
   2944      2   3  0.079000    15.832076627    -3.830777498    -8.628900588   0   0   1 # CH2
   2945      2   3  0.079000    18.330329690    -2.326115319    -6.593804282   0   0   1 # CH2
   2946      2   3  0.079000    10.868079438    10.560796794    30.379892388   0   0   0 # CH2
   2947      2   3  0.079000    11.746421170    13.970835359    31.101301404   0   0   0 # CH2
   2948      2   3  0.079000    11.786343676    16.653504369    33.590214763   0   0   0 # CH2
   2949      2   3  0.079000    10.086152013    20.014497866    33.856508395   0   0   0 # CH2
   2950      2   3  0.079000    12.645672713    22.669468426    34.225135813   0   0   0 # CH2
   2951      2   3  0.079000    14.427653268    25.370695185    35.255532437   0   0   0 # CH2
   2952      2   3  0.079000   -10.703305105    21.234102128    -4.698458116   0  -1   0 # CH2
   2953      2   3  0.079000   -12.478283574    20.236631246    -7.284773561   0  -1   0 # CH2
   2954      2   3  0.079000    39.961685728    22.661929736    -8.709568325  -1  -1   0 # CH2
   2955      2   3  0.079000    38.096872879    25.021191479    45.197397042  -1  -1  -1 # CH2
   2956      2   3  0.079000    35.605571615    25.639060297    43.175569710  -1  -1  -1 # CH2
   2957      2   3  0.079000    36.405637156    22.567803838    41.370599901  -1  -1  -1 # CH2
   2958      2   3  0.079000    35.573574765    13.726188969    33.564859667  -1  -1  -1 # CH2
   2959      2   3  0.079000    34.546292619    12.144213714    30.330103904  -1  -1  -1 # CH2
   2960      2   3  0.079000    34.711897806    10.127739905    27.554389329  -1  -1  -1 # CH2
   2961      2   3  0.079000    33.237409712     6.809727224    26.475295053  -1  -1  -1 # CH2
   2962      2   3  0.079000    35.004893348     7.013581680    23.305166413  -1  -1  -1 # CH2
   2963      2   3  0.079000    36.275349161     9.448463921    20.905794757  -1  -1  -1 # CH2
   2964      2   3  0.079000    25.954129093     7.949349403    15.458991603  -1  -1  -1 # CH2
   2965      2   3  0.079000    22.795153329     7.518384341    14.729574689  -1  -1  -1 # CH2
   2966      2   3  0.079000    22.715954039     4.906163341    16.606406907  -1  -1  -1 # CH2
   2967      2   3  0.079000    22.977686756     1.823254198    18.676108422  -1  -1  -1 # CH2
   2968      2   3  0.079000    19.491311545     1.375996154    17.706604818  -1  -1  -1 # CH2
   2969      2   3  0.079000    16.262796902     1.373441379    18.093238379  -1  -1  -1 # CH2
   2970      2   3  0.079000    38.877382944     0.810709498    12.571399114  -1  -1  -1 # CH2
   2971      2   3  0.079000    37.424197679     2.275516320     9.595142779  -1  -1  -1 # CH2
   2972      2   3  0.079000    35.415633195     4.674961177     9.770412524  -1  -1  -1 # CH2
   2973      2   3  0.079000    32.727298755     7.026820395    10.079688235  -1  -1  -1 # CH2
   2974      2   3  0.079000    31.589795004     8.877359103     7.709878664  -1  -1  -1 # CH2
   2975      2   3  0.079000    30.501661931    10.516485555     5.227251629  -1  -1  -1 # CH2
   2976      2   3  0.079000    28.767957233    13.005223944    34.965156936  -1  -1  -1 # CH2
   2977      2   3  0.079000    25.977264088    11.250851138    33.358607556  -1  -1  -1 # CH2
   2978      2   3  0.079000    22.807832869    11.546298921    33.912947563  -1  -1  -1 # CH2
   2979      2   3  0.079000    19.450927385     9.913534238    34.323272423  -1  -1  -1 # CH2
   2980      2   3  0.079000    16.918444916     8.145844176    33.361314696  -1  -1  -1 # CH2
   2981      2   3  0.079000    13.554849166     6.728787396    32.386199950  -1  -1  -1 # CH2
   2982      2   3  0.079000     5.122169001     7.691035890    36.418481095  -1  -1  -1 # CH2
   2983      2   3  0.079000     2.931016051    10.411007789    35.219898707  -1  -1  -1 # CH2
   2984      2   3  0.079000    -0.291387172    10.546456035    34.611684000  -1  -1  -1 # CH2
   2985      2   3  0.079000    -3.720849944    10.494908555    33.613560187  -1  -1  -1 # CH2
   2986      2   3  0.079000    -5.639835506     7.935207421    33.446365682  -1  -1  -1 # CH2
   2987      2   3  0.079000    -6.484040188     7.487440310    30.256813510  -1  -1  -1 # CH2
   2988      2   3  0.079000     3.467778668     3.642453982    26.273775802  -1  -1  -1 # CH2
   2989      2   3  0.079000     2.395112463     0.938465327    28.015890671  -1  -1  -1 # CH2
   2990      2   3  0.079000     3.357251197     0.463465203    31.249628646  -1  -1  -1 # CH2
   2991      2   3  0.079000     3.647566251     2.259028488    34.468003789  -1  -1  -1 # CH2
   2992      2   3  0.079000     0.913127162     2.461055380    35.614899772  -1  -1  -1 # CH2
   2993      2   3  0.079000    -2.467211019     3.022581684    34.382235511  -1  -1  -1 # CH2
   2994      2   3  0.079000    22.738746001     5.033588947    -2.089726496   0   0   1 # CH2
   2995      2   3  0.079000    21.220265745     6.591015044     0.693545768   0   0   1 # CH2
   2996      2   3  0.079000    19.151494656     8.875905746     1.248127983   0   0   1 # CH2
   2997      2   3  0.079000    19.462872983    10.614475687     3.585152620   0   0   1 # CH2
   2998      2   3  0.079000    18.598793290    11.340491605     6.917280457   0   0   1 # CH2
   2999      2   3  0.079000    17.334985879    12.616203930     9.443617220   0   0   1 # CH2
   3000      2   3  0.079000    11.540579043    23.677105884     8.593553020   0   0   1 # CH2
   3001      2   3  0.079000    10.719688673    25.731494069     6.274756444   0   0   1 # CH2
   3002      2   3  0.079000    10.640258223    28.110598092     8.457215399   0   0   1 # CH2
   3003      2   3  0.079000    11.540324446    29.734201900    11.693642001   0   0   1 # CH2
   3004      2   3  0.079000    10.914697611    32.567707484    12.829288198   0   0   1 # CH2
   3005      2   3  0.079000    10.567524995    36.286173925    13.115616984   0   0   1 # CH2
   3006      2   3  0.079000     5.761521158    -8.446589571    17.796409536   0   1   1 # CH2
   3007      2   3  0.079000     4.157938863    -7.659834474    20.261918542   0   1   1 # CH2
   3008      2   3  0.079000     2.393966945    -7.965832089    23.123291848   0   1   1 # CH2
   3009      2   3  0.079000     5.311584714    44.426077666    23.003005952   0   0   1 # CH2
   3010      2   3  0.079000     8.778056743    43.421344525    22.076213875   0   0   1 # CH2
   3011      2   3  0.079000     9.748172124    42.287105860    24.975054029   0   0   1 # CH2
   3012      2   3  0.079000     5.925169659    -7.484431600     7.765270816   0   1   1 # CH2
   3013      2   3  0.079000     3.086178192    -5.783146934     9.259194826   0   1   1 # CH2
   3014      2   3  0.079000     0.050396462    -3.554456245     9.088605142   0   1   1 # CH2
   3015      2   3  0.079000    -2.637221564    -2.330443158    11.017044172   0   1   1 # CH2
   3016      2   3  0.079000    -2.093041055    -1.397431580    14.069059873   0   1   1 # CH2
   3017      2   3  0.079000    -4.510425406    -0.701894281    16.811537436   0   1   1 # CH2
   3018      2   3  0.079000    22.238640939    22.336517573    14.039855935   0   0   1 # CH2
   3019      2   3  0.079000    23.946205998    24.721811028    16.318467397   0   0   1 # CH2
   3020      2   3  0.079000    23.564864723    24.228740753    19.924805129   0   0   1 # CH2
   3021      2   3  0.079000    25.979343184    25.892337233    21.142655835   0   0   1 # CH2
   3022      2   3  0.079000    25.171137382    28.417710175    23.744668068   0   0   1 # CH2
   3023      2   3  0.079000    24.767768369    30.660695854    25.806387729   0   0   1 # CH2
   3024      2   3  0.079000    32.133463158    29.551984477    33.427529537   0   0   1 # CH2
   3025      2   3  0.079000    34.472798670    31.683082872    32.472751699   0   0   1 # CH2
   3026      2   3  0.079000    34.884960850    32.901767102    29.626370130   0   0   1 # CH2
   3027      2   3  0.079000    35.463896550    36.430180884    30.392109840   0   0   1 # CH2
   3028      2   3  0.079000    38.622785459    36.611655762    29.294330905   0   0   1 # CH2
   3029      2   3  0.079000   -12.517381825    36.314646449    28.821495493   1   0   1 # CH2
   3030      2   3  0.079000    22.353316943    23.817192950    35.625750744   0   0   1 # CH2
   3031      2   3  0.079000    24.014597539    21.811077550    37.602000594   0   0   1 # CH2
   3032      2   3  0.079000    21.942695443    23.145034542    39.602917823   0   0   1 # CH2
   3033      2   3  0.079000    18.289071324    22.651929451    38.931765943   0   0   1 # CH2
   3034      2   3  0.079000    17.636887047    22.310642314    35.282598233   0   0   1 # CH2
   3035      2   3  0.079000    19.888532979    19.952085301    34.999529811   0   0   1 # CH2
   3036      2   3  0.079000    21.349651461     2.511048495    38.196349359   0   0   0 # CH2
   3037      2   3  0.079000    18.256454862     2.845049604    37.149817051   0   0   0 # CH2
   3038      2   3  0.079000    15.115557175     4.656900231    37.406910854   0   0   0 # CH2
   3039      2   3  0.079000    13.003712046     7.132743722    37.268334096   0   0   0 # CH2
   3040      2   3  0.079000    10.001040582     8.466424585    35.583561110   0   0   0 # CH2
   3041      2   3  0.079000     8.077542038     8.327052146    33.027370948   0   0   0 # CH2
   3042      2   3  0.079000     4.118258238     7.298823853    22.183846565   0   0   0 # CH2
   3043      2   3  0.079000     1.369927836     9.304827560    20.736994560   0   0   0 # CH2
   3044      2   3  0.079000     1.133840439    10.740351555    17.396071607   0   0   0 # CH2
   3045      2   3  0.079000    -1.334185812    12.677010903    18.094682305   0   0   0 # CH2
   3046      2   3  0.079000    -2.226488044    15.533892230    19.001062556   0   0   0 # CH2
   3047      2   3  0.079000    -3.222105766    17.221947169    16.645856510   0   0   0 # CH2
   3048      2   3  0.079000     1.962220743    24.698055157     6.575936690   0   0   0 # CH2
   3049      2   3  0.079000     5.223428946    26.335596855     5.838462884   0   0   0 # CH2
   3050      2   3  0.079000     6.807317075    26.166529548     2.903139062   0   0   0 # CH2
   3051      2   3  0.079000     9.912379259    24.642666927     2.026403392   0   0   0 # CH2
   3052      2   3  0.079000    12.465695147    26.536335437     0.154368539   0   0   0 # CH2
   3053      2   3  0.079000    14.999555703    29.106676858    -0.491828566   0   0   0 # CH2
   3054      2   3  0.079000     1.141300006    13.345630054     4.784609996   0   0   0 # CH2
   3055      2   3  0.079000     4.052038908    13.522393600     3.545719751   0   0   0 # CH2
   3056      2   3  0.079000     4.619333819    16.050727200     1.659697540   0   0   0 # CH2
   3057      2   3  0.079000     2.482758174    17.532676703    -0.935186584   0   0   0 # CH2
   3058      2   3  0.079000    -0.333302527    19.090009629    -2.149673048   0   0   0 # CH2
   3059      2   3  0.079000    -0.273682697    21.659416821    -4.865979533   0   0   0 # CH2
   3060      2   3  0.079000     5.065710474    18.325337391    28.511706107   0   0   0 # CH2
   3061      2   3  0.079000     4.361917713    21.758840273    28.105781869   0   0   0 # CH2
   3062      2   3  0.079000     1.574191032    22.128035385    30.073464415   0   0   0 # CH2
   3063      2   3  0.079000     3.608989807    21.200549860    32.941184006   0   0   0 # CH2
   3064      2   3  0.079000     4.242394668    19.259704212    35.346975528   0   0   0 # CH2
   3065      2   3  0.079000     4.078596706    16.807405959    37.626306528   0   0   0 # CH2
   3066      2   3  0.079000     8.790204920     7.024321990    43.285907963   0   0   0 # CH2
   3067      2   3  0.079000    11.555825440     8.554514984    43.123532393   0   0   0 # CH2
   3068      2   3  0.079000    12.125756162    11.691563930    42.403571570   0   0   0 # CH2
   3069      2   3  0.079000    10.233169040    11.969504424    45.703129682   0   0   0 # CH2
   3070      2   3  0.079000     7.229503511    10.549949230    -7.208555419   0   0   1 # CH2
   3071      2   3  0.079000     6.194682938    13.587915296    -5.782183583   0   0   1 # CH2
   3072      2   3  0.079000    -3.768009810     5.663333028    39.002526120   0   0   0 # CH2
   3073      2   3  0.079000    -6.751165741     3.754459134    38.478777907   0   0   0 # CH2
   3074      2   3  0.079000    -7.398559793     3.603914232    34.814993331   0   0   0 # CH2
   3075      2   3  0.079000   -10.216576202     3.413264569    32.332750353   0   0   0 # CH2
   3076      2   3  0.079000   -12.437450700     5.521438693    30.087234347   0   0   0 # CH2
   3077      2   3  0.079000    40.133626782     6.827003259    28.044047208  -1   0   0 # CH2
   3078      2   3  0.079000    22.831441333    34.929500576    38.209982810   0   0   0 # CH2
   3079      2   3  0.079000    25.368265884    37.665658890    38.225541282   0   0   0 # CH2
   3080      2   3  0.079000    27.364488701    38.900194059    35.370235889   0   0   0 # CH2
   3081      2   3  0.079000    24.453417080    40.531112212    35.184849607   0   0   0 # CH2
   3082      2   3  0.079000    22.916878429    42.928317037    37.422815064   0   0   0 # CH2
   3083      2   3  0.079000    21.192978568    45.368882231    38.588403427   0   0   0 # CH2
   3084      2   3  0.079000    26.677799627     1.107828432    37.227091630   0   1   0 # CH2
   3085      2   3  0.079000    26.981445995     2.420899113    40.122761159   0   1   0 # CH2
   3086      2   3  0.079000    25.603827380     5.299198330    40.036065194   0   1   0 # CH2
   3087      2   3  0.079000    24.364615129     8.671563249    40.067866955   0   1   0 # CH2
   3088      2   3  0.079000    21.533169251     9.866773374    40.868937302   0   1   0 # CH2
   3089      2   3  0.079000    18.827733176    11.679121957    41.827437744   0   1   0 # CH2
   3090      2   3  0.079000    16.857768674    21.154632571    -4.322290352   0   1   1 # CH2
   3091      2   3  0.079000    18.334819719    22.403125961    -1.900861223   0   1   1 # CH2
   3092      2   3  0.079000    18.796459009    25.757097995    -1.397548798   0   1   1 # CH2
   3093      2   3  0.079000    17.617125851    25.526817229    -4.521883786   0   1   1 # CH2
   3094      2   3  0.079000    18.718051920    28.582190667    -5.636789181   0   1   1 # CH2
   3095      2   3  0.079000    18.973024761    30.673260783    -8.552701897   0   1   1 # CH2
   3096      2   3  0.079000    14.718313749    24.637946112    40.459108233   0   1   0 # CH2
   3097      2   3  0.079000    14.401403180    27.911885854    38.813914017   0   1   0 # CH2
   3098      2   3  0.079000    16.907178543    28.766682264    40.776541534   0   1   0 # CH2
   3099      2   3  0.079000    19.099178681    28.762822271    38.532610606   0   1   0 # CH2
   3100      2   3  0.079000    21.778903473    30.085763343    36.367005967   0   1   0 # CH2
   3101      2   3  0.079000    19.849915965    30.877986092    33.461360130   0   1   0 # CH2
   3102      2   3  0.079000    18.570018438     1.551225206    45.234626116   0   1   0 # CH2
   3103      2   3  0.079000    19.009906525     2.491683767    -6.184875830   0   1   1 # CH2
   3104      2   3  0.079000    19.224308405     3.474570854    -2.707486101   0   1   1 # CH2
   3105      2   3  0.079000    18.461173319     3.996948195     0.887206812   0   1   1 # CH2
   3106      2   3  0.079000    18.395206635     5.090329828     3.973082024   0   1   1 # CH2
   3107      2   3  0.079000    20.283560067     6.231967465     6.359548614   0   1   1 # CH2
   3108      2   3  0.079000    14.127386239     9.025961418    13.878130840   0   1   1 # CH2
   3109      2   3  0.079000    12.834827707    12.493781238    13.589396592   0   1   1 # CH2
   3110      2   3  0.079000    13.554079939    15.990964434    12.929482405   0   1   1 # CH2
   3111      2   3  0.079000    14.386325328    18.880146870    14.322366621   0   1   1 # CH2
   3112      2   3  0.079000    15.650954546    22.075232969    15.734458200   0   1   1 # CH2
   3113      2   3  0.079000    18.291804809    21.836284467    17.526161173   0   1   1 # CH2
   3114      2   3  0.079000    18.914391779    11.687109282    17.546453701   0   1   1 # CH2
   3115      2   3  0.079000    16.806665532    12.336181874    19.909309788   0   1   1 # CH2
   3116      2   3  0.079000    14.575308459    13.530343278    22.592053048   0   1   1 # CH2
   3117      2   3  0.079000    13.436550280    10.539135148    24.267110379   0   1   1 # CH2
   3118      2   3  0.079000    10.671045569    12.254204712    22.755119055   0   1   1 # CH2
   3119      2   3  0.079000     7.839289858    14.215437558    22.669967358   0   1   1 # CH2
   3120      2   3  0.079000    16.333841770    35.295705925    27.937100650   0   0   0 # CH2
   3121      2   3  0.079000    15.781241172    36.263750825    24.681229450   0   0   0 # CH2
   3122      2   3  0.079000    16.597692976    38.582791584    22.673168394   0   0   0 # CH2
   3123      2   3  0.079000    19.936533781    39.622476043    23.139098231   0   0   0 # CH2
   3124      2   3  0.079000    22.668692256    38.014318731    21.338122702   0   0   0 # CH2
   3125      2   3  0.079000    24.450584105    40.469714772    22.211645565   0   0   0 # CH2
   3126      2   3  0.079000    18.447500064    -3.181373542    16.973408198   0   1   0 # CH2
   3127      2   3  0.079000    17.503542355    -1.416418054    14.269361319   0   1   0 # CH2
   3128      2   3  0.079000    19.931720048     1.166631707    13.546226734   0   1   0 # CH2
   3129      2   3  0.079000    22.469072383     3.523640781    12.514839146   0   1   0 # CH2
   3130      2   3  0.079000    19.257742563     3.917995458    10.879353187   0   1   0 # CH2
   3131      2   3  0.079000    16.492319742     4.864565335     9.416570172   0   1   0 # CH2
   3132      2   3  0.079000    23.712780023    -7.354209124    11.888594274   0   1   0 # CH2
   3133      2   3  0.079000    25.062196585    -7.733933257     9.044163996   0   1   0 # CH2
   3134      2   3  0.079000    23.429803062    -8.170948404     6.362107612   0   1   0 # CH2
   3135      2   3  0.079000    23.912310947    -8.438056137     2.577014552   0   1   0 # CH2
   3136      2   3  0.079000    25.622896046    45.128505499     0.136231269   0   0   0 # CH2
   3137      2   3  0.079000    27.783031613    43.778997663    -1.658538072   0   0   0 # CH2
   3138      2   3  0.079000    11.040599233    15.748097367     5.703856263   0   1   0 # CH2
   3139      2   3  0.079000    12.674294978    19.122439580     5.623451218   0   1   0 # CH2
   3140      2   3  0.079000    13.156682863    22.790751700     5.478690816   0   1   0 # CH2
   3141      2   3  0.079000    14.462975564    22.459230922     2.528541497   0   1   0 # CH2
   3142      2   3  0.079000    14.101407169    21.906782854    -0.592866830   0   1   0 # CH2
   3143      2   3  0.079000    13.455216789    22.849411260    -3.558087131   0   1   0 # CH2
   3144      2   3  0.079000     7.110133622    11.333846259    11.198905717   0   1   0 # CH2
   3145      2   3  0.079000     6.770297090    14.268311683     8.965375597   0   1   0 # CH2
   3146      2   3  0.079000     4.527326374    15.315601008     6.325942781   0   1   0 # CH2
   3147      2   3  0.079000     2.683808480    18.542258487     5.276567466   0   1   0 # CH2
   3148      2   3  0.079000     2.968018344    20.737200589     2.851939564   0   1   0 # CH2
   3149      2   3  0.079000     0.398708360    22.785442416     1.093712503   0   1   0 # CH2
   3150      2   3  0.079000    24.148350366    -5.885192637    42.630604799   0   1  -1 # CH2
   3151      2   3  0.079000    26.294980619    -3.742467960    40.458280491   0   1  -1 # CH2
   3152      2   3  0.079000    29.195081413    -3.846918300    38.093582814   0   1  -1 # CH2
   3153      2   3  0.079000    31.120419380    -3.125063966    35.036502791   0   1  -1 # CH2
   3154      2   3  0.079000    33.874153123    -1.194744690    34.312893732   0   1  -1 # CH2
   3155      2   3  0.079000    31.764531467     1.229031598    34.082676085   0   1  -1 # CH2
   3156      2   3  0.079000    26.249679910    -7.767155029    40.114096405   0   1  -1 # CH2
   3157      2   3  0.079000    26.544673366    -9.015053956    36.601624180   0   1  -1 # CH2
   3158      2   3  0.079000    27.606487419    -7.158786496    33.511790419   0   1  -1 # CH2
   3159      2   3  0.079000    27.314764660    45.037880487    31.297868465   0   0  -1 # CH2
   3160      2   3  0.079000    28.794213666    42.324037244    30.665451707   0   0  -1 # CH2
   3161      2   3  0.079000    27.822162179    41.447364327    27.716691118   0   0  -1 # CH2
   3162      2   5  0.221900     5.006401899    26.445788884    19.181386520   0  -1   0 # CH=
   3163      2   5  0.221900     8.337483259    25.447960694    22.793769611   0  -1   0 # CH=
   3164      2   6  0.474800    10.581517612    24.733381090    23.507874843   0  -1   0 # CH
   3165      2   6  0.474800    13.708965584    23.834219653    21.719525130   0  -1   0 # CH
   3166      2   6  0.474800    12.106328816    27.014326970    20.314662339   0  -1   0 # CH
   3167      2   6  0.474800    12.286515700    29.072209692    17.258641234   0  -1   0 # CH
   3168      2   6  0.474800    13.989145535    27.751197900    14.814757584   0  -1   0 # CH
   3169      2   6  0.474800    12.999954355    24.413756805    13.454309844   0  -1   0 # CH
   3170      2   5  0.221900     4.564282189    22.199748395    22.031877477   0  -1   0 # CH=
   3171      2   6  0.474800     8.827921530    22.141500534    12.762061518   0  -1   0 # CH
   3172      2   5  0.221900     7.458424164    20.726375771    14.011732158   0  -1   0 # CH=
   3173      2   5  0.221900     4.513904447    17.698820294    16.824095022   0  -1   0 # CH=
   3174      2   6  0.474800     2.003940160    17.861949389    16.602469449   0  -1   0 # CH
   3175      2   6  0.474800     0.001482391    20.321303707    18.422220746   0  -1   0 # CH
   3176      2   6  0.474800     0.536263562    23.634031252    18.157651672   0  -1   0 # CH
   3177      2   6  0.474800     1.931047138    26.094473958    15.753942952   0  -1   0 # CH
   3178      2   6  0.474800     3.708676507    23.446306724    14.017846685   0  -1   0 # CH
   3179      2   6  0.474800     5.179811819    23.295166135    10.624521323   0  -1   0 # CH
   3180      2   5  0.221900     9.397481723    16.644672767    16.374944814   0  -1   0 # CH=
   3181      2   6  0.474800     7.181566806    27.459485651    10.836128463   0  -1   0 # CH
   3182      2   6  0.474800    10.599547261    14.797728116    17.489575776   0  -1   0 # CH
   3183      2   6  0.474800     7.758867996    11.516281315    18.216201787   0  -1   0 # CH
   3184      2   6  0.474800     9.700205386     8.436053887    19.340622689   0  -1   0 # CH
   3185      2   6  0.474800    13.324922490     7.447951910    20.102144149   0  -1   0 # CH
   3186      2   6  0.474800    16.484489080     5.865931847    19.611102890   0  -1   0 # CH
   3187      2   6  0.474800    18.827377771     3.492165314    21.258360239   0  -1   0 # CH
   3188      2   6  0.474800    17.625657534     0.169426279    21.965157168   0  -1   0 # CH
   3189      2   5  0.221900    15.746994319     1.514260102    22.483574854   0  -1   0 # CH=
   3190      2   4  0.221900    11.147954981     1.007661460    24.389606016   0  -1   0 # CH=o
   3191      2   5  0.221900    11.616305154     2.910272852    19.759365695   0  -1   0 # CH=
   3192      2   5  0.221900     5.689581149    28.812088960     9.331723459   0  -1   0 # CH=
   3193      2   5  0.221900     0.747613892    27.502881654     9.415077430   0  -1   0 # CH=
   3194      2   6  0.474800    -0.244283990    25.495780352    10.446170288   0  -1   0 # CH
   3195      2   6  0.474800    -1.416239650    24.420685907    13.834780321   0  -1   0 # CH
   3196      2   6  0.474800    -4.908790719    24.390503055    15.196377326   0  -1   0 # CH
   3197      2   6  0.474800    -7.631391033    25.177800492    12.766406573   0  -1   0 # CH
   3198      2   6  0.474800    -7.481444836    28.615510825    11.175938935   0  -1   0 # CH
   3199      2   6  0.474800    -4.736663218    30.113099855    13.126422997   0  -1   0 # CH
   3200      2   5  0.221900     2.424830976    31.585559008     6.730785660   0  -1   0 # CH=
   3201      2   6  0.474800     0.983460534    33.278755265     5.737760118   0  -1   0 # CH
   3202      2   6  0.474800     5.107227636    34.062090580     3.228131566   0  -1   0 # CH
   3203      2   6  0.474800     7.289824162    31.090858111     3.760332952   0  -1   0 # CH
   3204      2   6  0.474800    10.665214587    31.689779767     2.407555055   0  -1   0 # CH
   3205      2   6  0.474800    11.975297492    32.209449959    -1.048990534   0  -1   0 # CH
   3206      2   6  0.474800     9.977385078    29.475118918    -2.905395573   0  -1   0 # CH
   3207      2   6  0.474800     7.119293506    29.642784087    -5.128909084   0  -1   0 # CH
   3208      2   5  0.221900     6.653426972    27.742802246    -6.644068449   0  -1   0 # CH=
   3209      2   5  0.221900     5.582192288    28.411610794    42.970822694   0  -1  -1 # CH=
   3210      2   5  0.221900     7.089311333    23.822991752    44.870675185   0  -1  -1 # CH=
   3211      2   6  0.474800     4.429629044    28.425716283    40.623935310   0  -1  -1 # CH
   3212      2   6  0.474800    -0.213445190    28.366755832    40.468990310   0  -1  -1 # CH
   3213      2   6  0.474800    -3.699509199    27.709458112    41.462783370   0  -1  -1 # CH
   3214      2   6  0.474800    -1.561866357    26.055431976    43.884384896   0  -1  -1 # CH
   3215      2   6  0.474800    -3.798180543    27.092434044    -8.139537369   0  -1   0 # CH
   3216      2   6  0.474800    -6.628146311    29.580846230    -8.807890460   0  -1   0 # CH
   3217      2   6  0.474800    -9.129284028    30.583777020    43.057045686   0  -1  -1 # CH
   3218      2   5  0.221900    -8.054966855    30.723071910    40.751992606   0  -1  -1 # CH=
   3219      2   5  0.221900    -5.080511400    31.879525839    36.669576770   0  -1  -1 # CH=
   3220      2   5  0.221900    -6.687587159    35.540610044    39.649384957   0  -1  -1 # CH=
   3221      2   6  0.474800     7.926702065    21.733699323    45.670837574   0  -1  -1 # CH
   3222      2   6  0.474800     4.241914221    19.524838835    44.948535139   0  -1  -1 # CH
   3223      2   6  0.474800     0.618931885    19.976117924    44.996023538   0  -1  -1 # CH
   3224      2   6  0.474800    -1.465348091    19.219421579    41.916118963   0  -1  -1 # CH
   3225      2   6  0.474800    -3.168541355    20.454859546    38.825382987   0  -1  -1 # CH
   3226      2   6  0.474800    -2.925578321    24.191701524    38.684929492   0  -1  -1 # CH
   3227      2   6  0.474800    -3.746796359    26.975597121    36.362122578   0  -1  -1 # CH
   3228      2   5  0.221900    -4.668805135    25.030626057    35.329585165   0  -1  -1 # CH=
   3229      2   5  0.221900    -7.080671581    20.599332432    34.467113353   0  -1  -1 # CH=
   3230      2   5  0.221900    -9.507555476    25.005421032    33.656727876   0  -1  -1 # CH=
   3231      2   6  0.474800    -5.768684536    34.711460330    14.032869694   0  -1   0 # CH
   3232      2   5  0.221900    -6.011864044    36.863081966    15.143088609   0  -1   0 # CH=
   3233      2   5  0.221900    -6.614480394    41.356241174    17.372376698   0  -1   0 # CH=
   3234      2   6  0.474800    -5.498364959    43.389955721    16.716607916   0  -1   0 # CH
   3235      2   6  0.474800    -7.296864142    44.131773387    19.802694654   0  -1   0 # CH
   3236      2   6  0.474800    -7.749266867    41.776038144    22.595144812   0  -1   0 # CH
   3237      2   6  0.474800    -5.335865131    42.981248552    24.560582803   0  -1   0 # CH
   3238      2   6  0.474800    -1.823468693    43.275141509    24.608324422   0  -1   0 # CH
   3239      2   6  0.474800     1.066060063    41.867437202    22.739160889   0  -1   0 # CH
   3240      2   5  0.221900    -9.516629215    37.596391743    18.770061571   0  -1   0 # CH=
   3241      2   6  0.474800     2.189052535    42.128209819    18.263618469   0  -1   0 # CH
   3242      2   5  0.221900     2.488299820    44.011725211    16.729003110   0  -1   0 # CH=
   3243      2   5  0.221900     4.563493843    43.331638275    12.162676058   0  -1   0 # CH=
   3244      2   6  0.474800     2.502337975    42.768240070    10.808815629   0  -1   0 # CH
   3245      2   5  0.221900     2.433721736    -6.666275032    13.635974870   0   0   0 # CH=
   3246      2   6  0.474800     1.296306573    -4.669280564    14.349259236   0   0   0 # CH
   3247      2   6  0.474800     2.725323336    -0.218537672    15.195712693   0   0   0 # CH
   3248      2   6  0.474800     2.061428355    -1.436672938    18.277471754   0   0   0 # CH
   3249      2   6  0.474800     3.916473385    -1.390849743    21.283576351   0   0   0 # CH
   3250      2   6  0.474800     5.796657541    -3.394253148    23.839963855   0   0   0 # CH
   3251      2   6  0.474800     8.930243955    -4.267161102    24.220184563   0   0   0 # CH
   3252      2   6  0.474800     8.774546424    -1.913781618    27.208620015   0   0   0 # CH
   3253      2   5  0.221900     9.699488127     0.314989977    27.451734051   0   0   0 # CH=
   3254      2   5  0.221900    13.888475120     1.170239907    29.954779931   0   0   0 # CH=
   3255      2   5  0.221900    10.815068256     5.104032720    28.652627535   0   0   0 # CH=
   3256      2   6  0.474800   -11.696408692    36.431904711    19.010514798   0  -1   0 # CH
   3257      2   6  0.474800    39.479782749    34.553793193    16.740955031  -1  -1   0 # CH
   3258      2   6  0.474800    37.243269342    37.522537190    17.411682415  -1  -1   0 # CH
   3259      2   6  0.474800    38.547197223    38.875465640    20.446010440  -1  -1   0 # CH
   3260      2   6  0.474800    38.394012628    41.758325375    22.912280008  -1  -1   0 # CH
   3261      2   6  0.474800    37.440726464    43.962529523    25.147911911  -1  -1   0 # CH
   3262      2   6  0.474800    35.473919255    44.023878778    28.251715131  -1  -1   0 # CH
   3263      2   5  0.221900    33.682716967    42.477127514    27.521364512  -1  -1   0 # CH=
   3264      2   5  0.221900    30.904341872    38.509624423    25.845455909  -1  -1   0 # CH=
   3265      2   6  0.474800    29.889751693    38.374799857    23.569073803  -1  -1   0 # CH
   3266      2   6  0.474800    29.041505052    39.545789256    19.156974237  -1  -1   0 # CH
   3267      2   6  0.474800    27.408948720    41.455070694    16.352520036  -1  -1   0 # CH
   3268      2   6  0.474800    24.598470280    38.919678922    16.793738584  -1  -1   0 # CH
   3269      2   6  0.474800    21.176351603    40.028358072    15.440708474  -1  -1   0 # CH
   3270      2   6  0.474800    18.423771721    42.226359414    16.632416174  -1  -1   0 # CH
   3271      2   6  0.474800    17.702298081    -8.738768102    16.049756203  -1   0   0 # CH
   3272      2   5  0.221900    19.135245736    -7.144805580    14.626548515  -1   0   0 # CH=
   3273      2   5  0.221900    16.942004360    -4.235580979    11.179007570  -1   0   0 # CH=
   3274      2   6  0.474800    14.555745768    -3.554106531    11.134723412  -1   0   0 # CH
   3275      2   6  0.474800    12.331947426    -0.022177776    12.676063771  -1   0   0 # CH
   3276      2   6  0.474800     9.651979336     2.598252587    13.349148453  -1   0   0 # CH
   3277      2   6  0.474800     9.829785692     5.778400866    15.354180359  -1   0   0 # CH
   3278      2   6  0.474800     6.231720916     6.080152151    16.297974199  -1   0   0 # CH
   3279      2   6  0.474800     5.080212445     4.631988441    13.076387996  -1   0   0 # CH
   3280      2   6  0.474800     3.747133891     1.631855735    11.088240810  -1   0   0 # CH
   3281      2   5  0.221900     2.064991035     0.821126765     9.426109672  -1   0   0 # CH=
   3282      2   4  0.221900    -1.381770993    -0.587288960     6.217817288  -1   0   0 # CH=o
   3283      2   5  0.221900    -0.272212127     4.416332884     6.561229216  -1   0   0 # CH=
   3284      2   5  0.221900    21.913238008    -4.127042262    11.686104104  -1   0   0 # CH=
   3285      2   6  0.474800    23.094851902    -2.512965957    10.305908903  -1   0   0 # CH
   3286      2   6  0.474800    21.246922749    -1.159754733     6.196413184  -1   0   0 # CH
   3287      2   6  0.474800    18.170174074    -0.153284964     4.348191913  -1   0   0 # CH
   3288      2   6  0.474800    15.378580829     2.260454133     4.123585835  -1   0   0 # CH
   3289      2   6  0.474800    14.138749298     1.228229522     0.707961266  -1   0   0 # CH
   3290      2   6  0.474800    15.265173534     0.690943634    -2.803269806  -1   0   0 # CH
   3291      2   6  0.474800    14.288783884     1.518665294    -6.299690282  -1   0   0 # CH
   3292      2   5  0.221900    14.809592541     3.850695314    -6.524629881  -1   0   0 # CH=
   3293      2   4  0.221900    16.719510423     5.604105094    43.785949154  -1   0  -1 # CH=o
   3294      2   4  0.221900    15.653295032     8.783029928    -7.049395075  -1   0   0 # CH=o
   3295      2   5  0.221900    32.051628258    38.777071161    30.685748418  -1  -1   0 # CH=
   3296      2   6  0.474800    32.424816102    39.211061293    33.165630048  -1  -1   0 # CH
   3297      2   6  0.474800    30.211102079    34.752044036    33.475186897  -1  -1   0 # CH
   3298      2   6  0.474800    26.516957652    35.108006617    33.701398530  -1  -1   0 # CH
   3299      2   6  0.474800    23.468178584    35.543052262    31.425071748  -1  -1   0 # CH
   3300      2   6  0.474800    20.847739395    38.268183097    30.973996184  -1  -1   0 # CH
   3301      2   6  0.474800    20.225866905    41.544225018    32.599146668  -1  -1   0 # CH
   3302      2   6  0.474800    20.297241043    45.125455078    31.308849605  -1  -1   0 # CH
   3303      2   5  0.221900    18.215714622    -8.270365872    30.704930673  -1   0   0 # CH=
   3304      2   5  0.221900    14.453323520    -4.710152222    30.639519286  -1   0   0 # CH=
   3305      2   5  0.221900    14.112178089    -8.717746754    33.705980673  -1   0   0 # CH=
   3306      2   6  0.474800    12.817956189    -2.956398666    30.568680991  -1   0   0 # CH
   3307      2   6  0.474800     9.688815410     0.227932389    32.291950204  -1   0   0 # CH
   3308      2   6  0.474800    12.331289295     0.213405167    35.007880464  -1   0   0 # CH
   3309      2   6  0.474800    11.769214942     2.639897150    37.915520278  -1   0   0 # CH
   3310      2   6  0.474800    11.548537167     1.288687270    41.350518888  -1   0   0 # CH
   3311      2   6  0.474800     8.379594679     1.204805590    39.908913444  -1   0   0 # CH
   3312      2   6  0.474800     7.030535644     1.979104842    43.131278688  -1   0   0 # CH
   3313      2   5  0.221900     8.410228233     3.033513235    44.900021189  -1   0   0 # CH=
   3314      2   4  0.221900     6.472688604     6.661523968    -6.719690573  -1   0   1 # CH=o
   3315      2   4  0.221900    11.484094405     5.966460314    -6.921864577  -1   0   1 # CH=o
   3316      2   6  0.474800    12.512371543    -8.538928718    35.569426305  -1   0   0 # CH
   3317      2   6  0.474800    15.150476433    42.814660630    37.773535913  -1  -1   0 # CH
   3318      2   6  0.474800    16.316116612    42.265988115    41.294514268  -1  -1   0 # CH
   3319      2   6  0.474800    15.292352749    39.505674306    43.681754918  -1  -1   0 # CH
   3320      2   6  0.474800    16.323309302    37.684350280    -7.702836785  -1  -1   1 # CH
   3321      2   6  0.474800    17.211475707    40.844214070    -6.010293612  -1  -1   1 # CH
   3322      2   6  0.474800    15.828530910    42.903161701    -3.131277582  -1  -1   1 # CH
   3323      2   5  0.221900    16.142562174    42.542311924    -0.690669054  -1  -1   1 # CH=
   3324      2   4  0.221900    12.305861906    40.579167876     1.964883510  -1  -1   1 # CH=o
   3325      2   5  0.221900    16.865209982    41.122312419     4.181740991  -1  -1   1 # CH=
   3326      2   6  0.474800    -1.405852531    40.160305912    10.128414079   0  -1   0 # CH
   3327      2   6  0.474800    -2.832814997    36.967230308     8.548888022   0  -1   0 # CH
   3328      2   6  0.474800    -2.553824797    34.906095320     5.450236195   0  -1   0 # CH
   3329      2   6  0.474800    -3.867736444    32.173718954     3.276811194   0  -1   0 # CH
   3330      2   6  0.474800    -2.222319764    28.736632505     2.893663424   0  -1   0 # CH
   3331      2   6  0.474800    -2.648759581    25.060091547     3.469509655   0  -1   0 # CH
   3332      2   5  0.221900    -4.213752390    23.377752960     2.403150594   0  -1   0 # CH=
   3333      2   5  0.221900    -2.590817910    18.703880983     1.599321171   0  -1   0 # CH=
   3334      2   6  0.474800    -2.038166911    16.417607519     1.457596121   0  -1   0 # CH
   3335      2   6  0.474800     0.242508495    12.202652188     0.423689608   0  -1   0 # CH
   3336      2   6  0.474800     2.753819049    10.540639181    -1.814110144   0  -1   0 # CH
   3337      2   6  0.474800     1.255461841    10.895412211    -5.288289755   0  -1   0 # CH
   3338      2   6  0.474800    -1.716911104     9.960568660    -7.682528813   0  -1   0 # CH
   3339      2   6  0.474800    -1.459318611     7.297597332    44.282831949   0  -1  -1 # CH
   3340      2   6  0.474800    -3.066779246     4.155963733    43.160606825   0  -1  -1 # CH
   3341      2   5  0.221900    -2.063715324     2.422515268    41.626495078   0  -1  -1 # CH=
   3342      2   5  0.221900    -4.741839700     0.320132661    37.914288905   0  -1  -1 # CH=
   3343      2   6  0.474800    -6.108919136    -0.520775780    36.040510064   0  -1  -1 # CH
   3344      2   5  0.221900    -1.224016515    -2.408228315    40.385663001   0  -1  -1 # CH=
   3345      2   6  0.474800    -6.278288673    -5.224822527    35.822367033   0  -1  -1 # CH
   3346      2   6  0.474800    -9.195777317    -5.749701016    34.601501172   0  -1  -1 # CH
   3347      2   6  0.474800    -8.904537977    45.143012805    33.379101174   0  -2  -1 # CH
   3348      2   6  0.474800    -7.434307284    45.107827681    30.210076641   0  -2  -1 # CH
   3349      2   6  0.474800    -7.553313198    -7.309338195    27.094208378   0  -1  -1 # CH
   3350      2   6  0.474800    -4.978471165    -6.082524337    24.619186951   0  -1  -1 # CH
   3351      2   5  0.221900    -4.103877206    -7.539864159    22.862269591   0  -1  -1 # CH=
   3352      2   5  0.221900    -2.608194543    43.501524910    19.683045089   0  -2  -1 # CH=
   3353      2   6  0.474800    -3.007316504    41.136030627    19.765294604   0  -2  -1 # CH
   3354      2   6  0.474800    -3.996898341    36.535629639    19.681603327   0  -2  -1 # CH
   3355      2   6  0.474800    -5.326136513    33.068244592    20.236899836   0  -2  -1 # CH
   3356      2   6  0.474800    -8.848526494    32.154984394    19.499949678   0  -2  -1 # CH
   3357      2   6  0.474800   -12.177145543    31.430153895    21.111551340   0  -2  -1 # CH
   3358      2   6  0.474800    39.459962291    29.043355886    21.322388544  -1  -2  -1 # CH
   3359      2   6  0.474800    40.471611610    25.495865355    21.781284529  -1  -2  -1 # CH
   3360      2   5  0.221900    40.149445887    23.037598844    21.960250217  -1  -2  -1 # CH=
   3361      2   5  0.221900   -13.682144985    18.128246679    21.398221515   0  -2  -1 # CH=
   3362      2   4  0.221900    37.125638329    20.470366864    18.882966790  -1  -2  -1 # CH=o
   3363      2   5  0.221900    -4.523701353    -6.667585077    17.907176135   0  -1  -1 # CH=
   3364      2   6  0.474800    -4.692407468    -6.175494002    15.476746720   0  -1  -1 # CH
   3365      2   6  0.474800    -7.461659486    -6.737222714    11.837341246   0  -1  -1 # CH
   3366      2   6  0.474800    -6.937078586    44.523954670    11.056533979   0  -2  -1 # CH
   3367      2   6  0.474800    -6.017211054    41.004263556    11.882869765   0  -2  -1 # CH
   3368      2   6  0.474800    -9.162552002    39.527373654    12.132218334   0  -2  -1 # CH
   3369      2   6  0.474800   -10.847249281    36.904894866    14.233138514   0  -2  -1 # CH
   3370      2   6  0.474800    -9.569922982    33.211964234    14.354030243   0  -2  -1 # CH
   3371      2   5  0.221900    -9.059096556    31.072467775    15.386152598   0  -2  -1 # CH=
   3372      2   4  0.221900    -7.870312982    26.573047664    16.750945742   0  -2  -1 # CH=o
   3373      2   4  0.221900   -12.328874953    28.373923185    18.043321452   0  -2  -1 # CH=o
   3374      2   6  0.474800     0.972247122    -3.646102610    40.470557040   0  -1  -1 # CH
   3375      2   6  0.474800     4.094775831    -6.341687398    38.127488316   0  -1  -1 # CH
   3376      2   6  0.474800     5.386862666    -7.973787643    34.994553846   0  -1  -1 # CH
   3377      2   6  0.474800     5.789947833    45.083897995    31.841623457   0  -2  -1 # CH
   3378      2   6  0.474800     4.888273947    42.792316893    29.346601780   0  -2  -1 # CH
   3379      2   6  0.474800     4.655585757    39.157480181    28.560691670   0  -2  -1 # CH
   3380      2   6  0.474800     7.131188877    39.340997591    25.597829720   0  -2  -1 # CH
   3381      2   5  0.221900     9.268895024    38.165844602    25.686433174   0  -2  -1 # CH=
   3382      2   5  0.221900    12.391768598    34.252170672    25.443886278   0  -2  -1 # CH=
   3383      2   6  0.474800    12.764437346    32.724556486    27.333437605   0  -2  -1 # CH
   3384      2   6  0.474800    12.858107938    29.721556924    29.887236363   0  -2  -1 # CH
   3385      2   6  0.474800    13.600435863    27.983233391    26.523508831   0  -2  -1 # CH
   3386      2   6  0.474800    15.614685727    26.825968580    24.345675917   0  -2  -1 # CH
   3387      2   6  0.474800    15.428977315    29.185852385    21.787556202   0  -2  -1 # CH
   3388      2   6  0.474800    16.980412679    27.175413687    19.006593577   0  -2  -1 # CH
   3389      2   6  0.474800    19.217744749    25.668333099    21.192326925   0  -2  -1 # CH
   3390      2   5  0.221900    20.904836359    24.586437182    22.435557025   0  -2  -1 # CH=
   3391      2   4  0.221900    24.299686736    21.929180754    24.935813322   0  -2  -1 # CH=o
   3392      2   4  0.221900    23.684091646    26.782992438    26.113121769   0  -2  -1 # CH=o
   3393      2   5  0.221900    12.052881595    37.370848217    21.449082357   0  -2  -1 # CH=
   3394      2   6  0.474800    13.751034295    37.752580529    19.728041300   0  -2  -1 # CH
   3395      2   6  0.474800    18.367572922    36.597600121    18.341106637   0  -2  -1 # CH
   3396      2   6  0.474800    20.946954385    34.394054088    19.915834921   0  -2  -1 # CH
   3397      2   6  0.474800    20.495912482    31.647667432    22.536654949   0  -2  -1 # CH
   3398      2   6  0.474800    18.819813586    31.286896653    25.937172005   0  -2  -1 # CH
   3399      2   6  0.474800    18.802383778    29.131820413    28.979825803   0  -2  -1 # CH
   3400      2   6  0.474800    19.849517732    25.414562464    28.807471864   0  -2  -1 # CH
   3401      2   5  0.221900    22.220745810    24.983887438    29.479750274   0  -2  -1 # CH=
   3402      2   4  0.221900    23.573345355    21.502195321    32.838513467   0  -2  -1 # CH=o
   3403      2   4  0.221900    26.796975588    25.178011740    31.581586101   0  -2  -1 # CH=o
   3404      2   5  0.221900    -6.697922190    20.339846466    -0.808465361   0  -1   0 # CH=
   3405      2   6  0.474800    -8.893769870    21.012387722    -1.843428192   0  -1   0 # CH
   3406      2   6  0.474800    15.843324377     1.433913696    31.327850206   0   0   0 # CH
   3407      2   6  0.474800    17.308914658    -1.223922207    35.188467529   0   0   0 # CH
   3408      2   6  0.474800    15.854370491    -0.856610204    38.741855658   0   0   0 # CH
   3409      2   6  0.474800    14.399615123    -3.449805640    40.641521401   0   0   0 # CH
   3410      2   6  0.474800    14.093454856    -3.049720173    44.272452743   0   0   0 # CH
   3411      2   6  0.474800    16.068938940    -3.009517928    -7.275027614   0   0   1 # CH
   3412      2   6  0.474800    19.734317121    -2.978369623    -6.947225695   0   0   1 # CH
   3413      2   5  0.221900    21.605515027    -2.050743759    -8.125349953   0   0   1 # CH=
   3414      2   5  0.221900    24.453523905     1.659949881    -6.069318346   0   0   1 # CH=
   3415      2   5  0.221900    23.766068445     1.456492744    43.487299073   0   0   0 # CH=
   3416      2   6  0.474800    11.480186311     7.451916154    28.331031442   0   0   0 # CH
   3417      2   6  0.474800    11.051463106    11.995149531    29.944453639   0   0   0 # CH
   3418      2   6  0.474800    11.115246989    14.858139370    32.271954052   0   0   0 # CH
   3419      2   6  0.474800    11.733432294    18.154631118    33.263174883   0   0   0 # CH
   3420      2   6  0.474800    10.740926198    21.365758833    33.504124472   0   0   0 # CH
   3421      2   6  0.474800    13.404202853    23.078535227    35.548984238   0   0   0 # CH
   3422      2   6  0.474800    14.587757214    26.191805436    33.966739950   0   0   0 # CH
   3423      2   5  0.221900    15.816770046    28.170404143    34.910182027   0   0   0 # CH=
   3424      2   5  0.221900    17.914805171    32.342828032    37.014923849   0   0   0 # CH=
   3425      2   5  0.221900    15.210187690    32.602461221    32.681576723   0   0   0 # CH=
   3426      2   6  0.474800   -10.641466550    21.758888215    -6.145269667   0  -1   0 # CH
   3427      2   6  0.474800   -13.116942596    20.863383597    -8.559914687   0  -1   0 # CH
   3428      2   6  0.474800    39.842117659    24.078624869    -8.022580345  -1  -1   0 # CH
   3429      2   6  0.474800    36.845486794    25.874268234    45.350165676  -1  -1  -1 # CH
   3430      2   6  0.474800    36.272088314    24.775929146    42.024217649  -1  -1  -1 # CH
   3431      2   6  0.474800    36.677759432    21.032189625    41.618504612  -1  -1  -1 # CH
   3432      2   5  0.221900    35.312831158    19.875993888    39.940668427  -1  -1  -1 # CH=
   3433      2   5  0.221900    37.191317611    16.428590431    36.709610368  -1  -1  -1 # CH=
   3434      2   6  0.474800    38.143346185    14.606975497    35.326107859  -1  -1  -1 # CH
   3435      2   6  0.474800    34.823968489    13.851350188    32.272766206  -1  -1  -1 # CH
   3436      2   6  0.474800    35.032795739    12.243782765    28.836864778  -1  -1  -1 # CH
   3437      2   6  0.474800    33.524489269     9.108775900    27.430572464  -1  -1  -1 # CH
   3438      2   6  0.474800    33.813945120     6.105567525    25.315975934  -1  -1  -1 # CH
   3439      2   6  0.474800    35.074886553     8.451101870    22.806638089  -1  -1  -1 # CH
   3440      2   6  0.474800    37.173290968     8.975504432    19.754068502  -1  -1  -1 # CH
   3441      2   5  0.221900    35.162289038     8.121561783    18.472825728  -1  -1  -1 # CH=
   3442      2   5  0.221900    31.415985598     6.848090063    15.243215133  -1  -1  -1 # CH=
   3443      2   6  0.474800    29.500407454     8.395158559    14.815053934  -1  -1  -1 # CH
   3444      2   6  0.474800    24.744375221     9.022489925    15.316524492  -1  -1  -1 # CH
   3445      2   6  0.474800    21.707889180     6.702882436    15.561854570  -1  -1  -1 # CH
   3446      2   6  0.474800    22.893099603     4.226347766    17.944446194  -1  -1  -1 # CH
   3447      2   6  0.474800    21.731322941     0.956903059    18.444268918  -1  -1  -1 # CH
   3448      2   6  0.474800    18.435621678     2.465318674    17.663809908  -1  -1  -1 # CH
   3449      2   6  0.474800    15.055288838     0.750133976    17.400252126  -1  -1  -1 # CH
   3450      2   5  0.221900    14.189306600    -0.533993603    19.315410506  -1  -1  -1 # CH=
   3451      2   4  0.221900     9.328864522    -0.586992509    20.877591456  -1  -1  -1 # CH=o
   3452      2   4  0.221900    12.968338921    -1.916880564    23.960295690  -1  -1  -1 # CH=o
   3453      2   5  0.221900    35.604281263     3.986446439    15.815391940  -1  -1  -1 # CH=
   3454      2   6  0.474800    35.975154814     1.885377700    14.551173709  -1  -1  -1 # CH
   3455      2   6  0.474800    38.130802783     0.548437415    11.226891105  -1  -1  -1 # CH
   3456      2   6  0.474800    37.672533249     3.819227844     9.580394793  -1  -1  -1 # CH
   3457      2   6  0.474800    34.545245799     5.470349091    10.748888624  -1  -1  -1 # CH
   3458      2   6  0.474800    31.505539669     6.952854392     9.102668335  -1  -1  -1 # CH
   3459      2   6  0.474800    31.088042699    10.312420439     7.556965001  -1  -1  -1 # CH
   3460      2   6  0.474800    31.183753572    10.757849600     3.834377034  -1  -1  -1 # CH
   3461      2   5  0.221900    31.039344688    13.160268179     4.059295230  -1  -1  -1 # CH=
   3462      2   5  0.221900    29.457233187    17.574202040     2.121697636  -1  -1  -1 # CH=
   3463      2   4  0.221900    34.341071506    16.445797668     2.166334218  -1  -1  -1 # CH=o
   3464      2   5  0.221900    32.333076273    17.249809889    36.702530289  -1  -1  -1 # CH=
   3465      2   6  0.474800    30.984129280    16.125765265    34.933541357  -1  -1  -1 # CH
   3466      2   6  0.474800    28.079610507    12.392995051    33.761835685  -1  -1  -1 # CH
   3467      2   6  0.474800    24.927846844    10.409747994    34.088534458  -1  -1  -1 # CH
   3468      2   6  0.474800    21.311754590    11.369470979    33.687439471  -1  -1  -1 # CH
   3469      2   6  0.474800    18.929685050     8.549302400    34.869576395  -1  -1  -1 # CH
   3470      2   6  0.474800    15.508581032     7.737768168    33.712074075  -1  -1  -1 # CH
   3471      2   6  0.474800    13.157717814     5.627526483    33.264674091  -1  -1  -1 # CH
   3472      2   5  0.221900    11.120840820     4.645517903    32.621603428  -1  -1  -1 # CH=
   3473      2   5  0.221900     6.995846165     4.213361856    35.461888717  -1  -1  -1 # CH=
   3474      2   6  0.474800     6.585445145     5.016423100    37.628805831  -1  -1  -1 # CH
   3475      2   6  0.474800     4.578521111     9.163055741    36.529628202  -1  -1  -1 # CH
   3476      2   6  0.474800     2.128917384    10.206587924    33.913627413  -1  -1  -1 # CH
   3477      2   6  0.474800    -1.509321847    11.309607649    34.027394057  -1  -1  -1 # CH
   3478      2   6  0.474800    -4.803554955     9.912411031    34.490666341  -1  -1  -1 # CH
   3479      2   6  0.474800    -6.964330344     7.400914511    32.745370331  -1  -1  -1 # CH
   3480      2   6  0.474800    -7.041096777     8.382780392    29.135888054  -1  -1  -1 # CH
   3481      2   5  0.221900    -5.800879400     9.208942570    27.217499324  -1  -1  -1 # CH=
   3482      2   5  0.221900    -3.230962305     8.916222278    22.914109239  -1  -1  -1 # CH=
   3483      2   5  0.221900    -0.802175051     9.345235393    27.228172089  -1  -1  -1 # CH=
   3484      2   5  0.221900     6.703413635     3.535882063    30.535265092  -1  -1  -1 # CH=
   3485      2   6  0.474800     6.641182358     3.226264400    28.094416888  -1  -1  -1 # CH
   3486      2   6  0.474800     2.998677359     2.220004939    25.988029412  -1  -1  -1 # CH
   3487      2   6  0.474800     2.965586176    -0.252679910    28.857326217  -1  -1  -1 # CH
   3488      2   6  0.474800     2.584691294     1.388839050    32.274844454  -1  -1  -1 # CH
   3489      2   6  0.474800     2.948440170     3.572055448    34.955308883  -1  -1  -1 # CH
   3490      2   6  0.474800    -0.526161773     2.901101714    35.835654809  -1  -1  -1 # CH
   3491      2   6  0.474800    -2.877513492     3.381594348    32.921387886  -1  -1  -1 # CH
   3492      2   5  0.221900    -1.755951623     1.352065575    31.950050337  -1  -1  -1 # CH=
   3493      2   4  0.221900    -0.965264899     1.117301955    26.879301737  -1  -1  -1 # CH=o
   3494      2   4  0.221900    -1.210338622    -2.985129360    29.688474749  -1  -1  -1 # CH=o
   3495      2   6  0.474800    24.687269399     3.486419461    -4.683646131   0   0   1 # CH
   3496      2   6  0.474800    23.047726137     5.233846252    -0.554316816   0   0   1 # CH
   3497      2   6  0.474800    21.329814636     7.932381146     1.476779723   0   0   1 # CH
   3498      2   6  0.474800    17.962543718     9.625841392     2.033860841   0   0   1 # CH
   3499      2   6  0.474800    19.551390804    11.544936258     4.810313257   0   0   1 # CH
   3500      2   6  0.474800    17.291531210    11.003280066     7.599510499   0   0   1 # CH
   3501      2   6  0.474800    17.257448457    12.855757485    10.985269181   0   0   1 # CH
   3502      2   5  0.221900    17.745466649    15.177044205    11.948540092   0   0   1 # CH=
   3503      2   5  0.221900    15.130776338    19.040612901    10.004741518   0   0   1 # CH=
   3504      2   6  0.474800    13.348188067    20.453997533     9.392570862   0   0   1 # CH
   3505      2   6  0.474800    10.375610620    23.810698525     7.618997912   0   0   1 # CH
   3506      2   6  0.474800    10.614315506    27.226619352     6.266373681   0   0   1 # CH
   3507      2   6  0.474800    11.646487938    28.434142195     9.563567488   0   0   1 # CH
   3508      2   6  0.474800    10.548119865    30.199499387    12.853606949   0   0   1 # CH
   3509      2   6  0.474800    11.075792852    33.822276431    13.815755527   0   0   1 # CH
   3510      2   6  0.474800    10.508448107    36.994762392    11.723598676   0   0   1 # CH
   3511      2   5  0.221900     8.891746312    38.655921624    11.181683205   0   0   1 # CH=
   3512      2   5  0.221900     8.356104029    43.108573064    13.456516609   0   0   1 # CH=
   3513      2   6  0.474800     7.766931662    45.235561042    14.655585434   0   0   1 # CH
   3514      2   6  0.474800     5.584367303    -7.046747993    18.401415172   0   1   1 # CH
   3515      2   6  0.474800     2.747479878    -7.335853382    20.698210139   0   1   1 # CH
   3516      2   6  0.474800     3.223733392    45.456523857    23.809317151   0   0   1 # CH
   3517      2   6  0.474800     6.784796914    44.744451073    22.524329854   0   0   1 # CH
   3518      2   6  0.474800     9.553161421    42.123052019    22.451312098   0   0   1 # CH
   3519      2   6  0.474800    10.819469573    42.127139871    26.116425236   0   0   1 # CH
   3520      2   5  0.221900    10.640979580    42.435905322    28.576569135   0   0   1 # CH=
   3521      2   4  0.221900     6.986005253    40.210180234    31.165475938   0   0   1 # CH=o
   3522      2   4  0.221900     9.771569546    43.817583083    33.291212710   0   0   1 # CH=o
   3523      2   5  0.221900     6.785253572    42.445397598     8.718196289   0   0   1 # CH=
   3524      2   6  0.474800     6.690710512    43.582033109     6.532525066   0   0   1 # CH
   3525      2   6  0.474800     5.123888425    -7.050597520     9.039147730   0   1   1 # CH
   3526      2   6  0.474800     2.346392170    -4.437151498     8.777636323   0   1   1 # CH
   3527      2   6  0.474800    -1.248173907    -4.080985036     9.769192765   0   1   1 # CH
   3528      2   6  0.474800    -1.885479096    -1.068754167    11.556036076   0   1   1 # CH
   3529      2   6  0.474800    -2.561178719    -0.699458387    15.330766000   0   1   1 # CH
   3530      2   6  0.474800    -4.849529121    -1.998917407    17.622080575   0   1   1 # CH
   3531      2   5  0.221900    -2.726385547    -3.088820224    18.370994631   0   1   1 # CH=
   3532      2   4  0.221900    -1.103177457    -6.044511878    22.075693735   0   1   1 # CH=o
   3533      2   4  0.221900    -0.590315369    -7.727446131    17.328258486   0   1   1 # CH=o
   3534      2   5  0.221900    18.450050447    20.017504247    13.678915950   0   0   1 # CH=
   3535      2   6  0.474800    19.827407508    21.300877090    12.116202238   0   0   1 # CH
   3536      2   6  0.474800    23.105352224    23.531729467    14.314191856   0   0   1 # CH
   3537      2   6  0.474800    24.541000341    24.322763593    17.693388954   0   0   1 # CH
   3538      2   6  0.474800    23.699568305    25.750708638    20.401674803   0   0   1 # CH
   3539      2   6  0.474800    25.860359170    26.501141803    22.520715754   0   0   1 # CH
   3540      2   6  0.474800    24.833544590    29.939184914    23.573033145   0   0   1 # CH
   3541      2   6  0.474800    23.780812542    30.839912002    26.958678295   0   0   1 # CH
   3542      2   5  0.221900    23.528209223    29.519304755    28.998018388   0   0   1 # CH=
   3543      2   5  0.221900    26.626119766    29.985478290    32.952754126   0   0   1 # CH=
   3544      2   6  0.474800    28.623909942    29.740040435    34.484016420   0   0   1 # CH
   3545      2   6  0.474800    33.303811943    30.360311309    34.116015495   0   0   1 # CH
   3546      2   6  0.474800    35.744199290    31.546352464    31.648953473   0   0   1 # CH
   3547      2   6  0.474800    34.385073628    34.373518838    29.738996987   0   0   1 # CH
   3548      2   6  0.474800    36.629846640    37.412388399    30.081008896   0   0   1 # CH
   3549      2   6  0.474800    39.873611344    35.791710791    29.800757257   0   0   1 # CH
   3550      2   6  0.474800   -11.420103141    35.907797797    27.868944085   1   0   1 # CH
   3551      2   5  0.221900    -9.140958685    36.695315839    28.238277499   1   0   1 # CH=
   3552      2   4  0.221900    -7.957641671    41.498810265    27.442442515   1   0   1 # CH=o
   3553      2   5  0.221900    -4.284711002    38.088677824    27.634342234   1   0   1 # CH=
   3554      2   5  0.221900    22.701722298    26.766321814    33.198424852   0   0   1 # CH=
   3555      2   6  0.474800    20.680257742    25.705624673    33.827510354   0   0   1 # CH
   3556      2   6  0.474800    23.828058116    23.479814124    35.886604537   0   0   1 # CH
   3557      2   6  0.474800    23.842767567    21.664688599    39.075573131   0   0   1 # CH
   3558      2   6  0.474800    20.407379535    23.238458837    39.921047661   0   0   1 # CH
   3559      2   6  0.474800    17.721134908    23.162744711    37.574010389   0   0   1 # CH
   3560      2   6  0.474800    17.662223581    20.996252570    34.508272711   0   0   1 # CH
   3561      2   6  0.474800    20.502408266    18.650936007    34.421198764   0   0   1 # CH
   3562      2   5  0.221900    20.564961255    19.252163268    32.083515709   0   0   1 # CH=
   3563      2   4  0.221900    24.839167168    19.701369065    29.582910933   0   0   1 # CH=o
   3564      2   4  0.221900    20.728707999    21.942614355    27.780512127   0   0   1 # CH=o
   3565      2   6  0.474800    23.460981759     1.275390832    41.055091556   0   0   0 # CH
   3566      2   6  0.474800    20.333919123     3.672033100    38.404011339   0   0   0 # CH
   3567      2   6  0.474800    17.072121565     3.618092625    36.534506306   0   0   0 # CH
   3568      2   6  0.474800    14.659227595     5.770759051    38.366136650   0   0   0 # CH
   3569      2   6  0.474800    11.506068552     7.429903002    37.307651295   0   0   0 # CH
   3570      2   6  0.474800     9.953520400     9.220988596    34.229008835   0   0   0 # CH
   3571      2   6  0.474800     6.672666418     8.743124991    32.584790822   0   0   0 # CH
   3572      2   5  0.221900     7.028720694     8.986740832    30.179346116   0   0   0 # CH=
   3573      2   5  0.221900     6.875054654     8.795963234    25.118216996   0   0   0 # CH=
   3574      2   6  0.474800     7.333113843     6.737201541    23.906261021   0   0   0 # CH
   3575      2   6  0.474800     3.680617812     8.677489163    21.699849228   0   0   0 # CH
   3576      2   6  0.474800     0.725573070     9.235904219    19.282760759   0   0   0 # CH
   3577      2   6  0.474800     1.033134323    12.278052838    17.692006010   0   0   0 # CH
   3578      2   6  0.474800    -2.345325642    13.138103482    19.202816751   0   0   0 # CH
   3579      2   6  0.474800    -3.516023872    16.330341152    18.855621597   0   0   0 # CH
   3580      2   6  0.474800    -2.953953465    18.514954704    15.835388182   0   0   0 # CH
   3581      2   5  0.221900    -1.732605308    18.992259737    13.678998305   0   0   0 # CH=
   3582      2   5  0.221900     0.839168246    20.544118987     9.716137897   0   0   0 # CH=
   3583      2   5  0.221900    -0.951795277    15.816495621     9.838976318   0   0   0 # CH=
   3584      2   6  0.474800     2.244158384    21.549022334     7.945578499   0   0   0 # CH
   3585      2   6  0.474800     2.785121629    25.647631529     5.731890753   0   0   0 # CH
   3586      2   6  0.474800     5.840242280    25.218925739     4.905101513   0   0   0 # CH
   3587      2   6  0.474800     8.128074852    26.487081673     2.091676560   0   0   0 # CH
   3588      2   6  0.474800    10.970204258    24.811798807     0.915949722   0   0   0 # CH
   3589      2   6  0.474800    13.118004129    27.920472655     0.598464144   0   0   0 # CH
   3590      2   6  0.474800    16.333342078    29.455164153     0.158536606   0   0   0 # CH
   3591      2   5  0.221900    18.104062813    30.037411475    -1.394896542   0   0   0 # CH=
   3592      2   5  0.221900    19.364682475    34.727509758    -3.104130272   0   0   0 # CH=
   3593      2   5  0.221900    22.354792250    30.730915554    -4.366133839   0   0   0 # CH=
   3594      2   6  0.474800    -0.417810352    14.316840742     8.016704285   0   0   0 # CH
   3595      2   6  0.474800     2.226371964    12.300088956     4.749764629   0   0   0 # CH
   3596      2   6  0.474800     4.586441865    13.745593413     2.110491628   0   0   0 # CH
   3597      2   6  0.474800     4.262233435    16.220795933     0.144166749   0   0   0 # CH
   3598      2   6  0.474800     1.940978917    18.948887541    -1.037800927   0   0   0 # CH
   3599      2   6  0.474800    -0.793019189    19.718663754    -3.467454457   0   0   0 # CH
   3600      2   6  0.474800     0.032199733    23.133833260    -4.688703380   0   0   0 # CH
   3601      2   5  0.221900     1.719041420    23.484494482    -6.581068829   0   0   0 # CH=
   3602      2   5  0.221900     2.764829853    28.128581037    -8.435023689   0   0   0 # CH=
   3603      2   4  0.221900     3.933275688    23.874210753    43.476176773   0   0  -1 # CH=o
   3604      2   5  0.221900     7.072123113    13.311795460    27.259417823   0   0   0 # CH=
   3605      2   6  0.474800     6.283365465    15.358975314    26.250396228   0   0   0 # CH
   3606      2   6  0.474800     5.563657816    19.789184352    28.719519649   0   0   0 # CH
   3607      2   6  0.474800     2.851217189    21.309838989    28.111036046   0   0   0 # CH
   3608      2   6  0.474800     2.491670525    22.625836198    31.229203245   0   0   0 # CH
   3609      2   6  0.474800     4.865197716    20.363650522    33.169323961   0   0   0 # CH
   3610      2   6  0.474800     4.923895775    18.923583732    36.689714719   0   0   0 # CH
   3611      2   6  0.474800     3.142019133    16.361407311    38.724663835   0   0   0 # CH
   3612      2   5  0.221900     3.540832297    13.971642116    39.034201566   0   0   0 # CH=
   3613      2   5  0.221900     4.832297849     9.195701277    40.079772197   0   0   0 # CH=
   3614      2   5  0.221900     0.010126976    10.416424813    38.872349987   0   0   0 # CH=
   3615      2   6  0.474800     7.159698521     9.099873125    40.719643549   0   0   0 # CH
   3616      2   6  0.474800    10.209915461     6.460524073    43.235009902   0   0   0 # CH
   3617      2   6  0.474800    12.562759071     9.291638190    42.142306291   0   0   0 # CH
   3618      2   6  0.474800    11.752404646    12.339074349    43.836227248   0   0   0 # CH
   3619      2   6  0.474800     9.164498730    10.911544834    -8.434941051   0   0   1 # CH
   3620      2   6  0.474800     5.970794774    11.343526692    -6.842570130   0   0   1 # CH
   3621      2   6  0.474800     5.839505079    14.209124205    -4.397546554   0   0   1 # CH
   3622      2   5  0.221900     5.004180798    16.504609124    -4.308846341   0   0   1 # CH=
   3623      2   4  0.221900     3.685054868    21.382976827    -4.351194660   0   0   1 # CH=o
   3624      2   5  0.221900     8.620210264    20.218183268    -4.370240249   0   0   1 # CH=
   3625      2   6  0.474800    -1.775567352     8.790988023    38.840988191   0   0   0 # CH
   3626      2   6  0.474800    -5.112742626     5.430732251    38.135368063   0   0   0 # CH
   3627      2   6  0.474800    -7.665827664     4.217833257    37.226181337   0   0   0 # CH
   3628      2   6  0.474800    -8.792662510     3.145975273    34.334392629   0   0   0 # CH
   3629      2   6  0.474800   -10.570420108     4.529480049    31.350193231   0   0   0 # CH
   3630      2   6  0.474800    40.565716815     5.227386714    29.845722819  -1   0   0 # CH
   3631      2   6  0.474800    39.241925707     8.061804593    27.761617897  -1   0   0 # CH
   3632      2   5  0.221900    39.947744572     9.971178906    26.401578432  -1   0   0 # CH=
   3633      2   5  0.221900   -13.027057948    14.043998156    24.014899890   0   0   0 # CH=
   3634      2   5  0.221900   -13.839829778     9.681209833    21.419435629   0   0   0 # CH=
   3635      2   6  0.474800    19.163174661    34.184766708    37.786592534   0   0   0 # CH
   3636      2   6  0.474800    23.401942506    36.273842482    38.796158012   0   0   0 # CH
   3637      2   6  0.474800    26.588310053    37.501819009    37.341984616   0   0   0 # CH
   3638      2   6  0.474800    26.121640402    39.011913321    34.448547157   0   0   0 # CH
   3639      2   6  0.474800    24.279836803    42.009460313    35.494877839   0   0   0 # CH
   3640      2   6  0.474800    21.377002398    43.135155186    37.778345288   0   0   0 # CH
   3641      2   6  0.474800    21.151351601    -8.325646655    39.871515516   0   1   0 # CH
   3642      2   5  0.221900    20.733648373    -5.862434689    39.981013564   0   1   0 # CH=
   3643      2   5  0.221900    23.067804910    -2.649219866    36.737455108   0   1   0 # CH=
   3644      2   6  0.474800    24.288847280    -1.028505346    35.252627161   0   1   0 # CH
   3645      2   6  0.474800    27.395330204     0.772486229    38.562380638   0   1   0 # CH
   3646      2   6  0.474800    27.497347419     3.797591467    40.659748546   0   1   0 # CH
   3647      2   6  0.474800    24.628854499     6.312617789    40.715721582   0   1   0 # CH
   3648      2   6  0.474800    23.410133482     9.634324466    39.182533826   0   1   0 # CH
   3649      2   6  0.474800    19.980716867     9.799470638    40.774192054   0   1   0 # CH
   3650      2   6  0.474800    17.764054821    11.851868674    42.921703370   0   1   0 # CH
   3651      2   5  0.221900    16.666334737    14.047647250    42.350197076   0   1   0 # CH=
   3652      2   5  0.221900    15.697987099    17.325891917    -8.459540580   0   1   1 # CH=
   3653      2   5  0.221900    15.028156849    18.691072354    41.220287635   0   1   0 # CH=
   3654      2   6  0.474800    15.164195860    18.466552175    -6.420012843   0   1   1 # CH
   3655      2   6  0.474800    17.729422549    20.534053492    -3.150702922   0   1   1 # CH
   3656      2   6  0.474800    19.513877802    23.460471219    -1.629407365   0   1   1 # CH
   3657      2   6  0.474800    17.313362960    25.856795813    -2.033602253   0   1   1 # CH
   3658      2   6  0.474800    17.055109139    26.887946215    -5.222756180   0   1   1 # CH
   3659      2   6  0.474800    18.229026968    29.641451903    -6.561458113   0   1   1 # CH
   3660      2   6  0.474800    20.035190283    30.923255097    44.951773920   0   1   0 # CH
   3661      2   5  0.221900    21.031766587    32.596174553    -8.080272544   0   1   1 # CH=
   3662      2   5  0.221900    23.087390579    36.737843612    -5.851975324   0   1   1 # CH=
   3663      2   4  0.221900    25.925667073    33.040856477    -7.609464681   0   1   1 # CH=o
   3664      2   6  0.474800    14.478330624    20.964802468    40.674603020   0   1   0 # CH
   3665      2   6  0.474800    14.063393217    25.534122286    39.356976177   0   1   0 # CH
   3666      2   6  0.474800    14.773373762    29.235539105    39.528672973   0   1   0 # CH
   3667      2   6  0.474800    17.857323512    27.611979032    40.371292092   0   1   0 # CH
   3668      2   6  0.474800    20.570077615    28.725491353    38.052383777   0   1   0 # CH
   3669      2   6  0.474800    21.509617294    31.189384842    35.338094550   0   1   0 # CH
   3670      2   6  0.474800    19.794006232    32.100045858    32.442912583   0   1   0 # CH
   3671      2   5  0.221900    19.031523006    34.262545537    33.217728640   0   1   0 # CH=
   3672      2   4  0.221900    22.151391880    37.363491693    35.575255189   0   1   0 # CH=o
   3673      2   4  0.221900    17.244552992    38.583702963    35.187326514   0   1   0 # CH=o
   3674      2   5  0.221900    19.709343634    -0.977851205    40.257947233   0   1   0 # CH=
   3675      2   6  0.474800    18.301925957    -0.115420784    42.122001763   0   1   0 # CH
   3676      2   6  0.474800    19.877448393     2.321950213    -8.583070054   0   1   1 # CH
   3677      2   6  0.474800    19.612672197     2.332284748    -4.783306134   0   1   1 # CH
   3678      2   6  0.474800    18.258588983     3.421661873    -1.516216115   0   1   1 # CH
   3679      2   6  0.474800    18.045331640     5.348937254     1.611887806   0   1   1 # CH
   3680      2   6  0.474800    18.013904472     6.139039741     5.082707965   0   1   1 # CH
   3681      2   6  0.474800    20.650252635     7.577520223     6.955911440   0   1   1 # CH
   3682      2   5  0.221900    20.437155036     8.742547774     9.199354070   0   1   1 # CH=
   3683      2   5  0.221900    16.675116441     7.305583681    12.334031676   0   1   1 # CH=
   3684      2   5  0.221900    19.473887717    11.215425701    13.574482844   0   1   1 # CH=
   3685      2   6  0.474800    15.499106374     6.109626958    14.221545333   0   1   1 # CH
   3686      2   6  0.474800    13.094661783    10.112805133    14.195079692   0   1   1 # CH
   3687      2   6  0.474800    13.822975170    13.623701679    13.665258558   0   1   1 # CH
   3688      2   6  0.474800    12.815763418    17.177613605    13.606433751   0   1   1 # CH
   3689      2   6  0.474800    14.307581533    20.412018341    14.631347634   0   1   1 # CH
   3690      2   6  0.474800    15.944677820    22.539301487    17.170963529   0   1   1 # CH
   3691      2   6  0.474800    19.154909288    22.814629165    18.403370417   0   1   1 # CH
   3692      2   5  0.221900    20.938388677    21.353030168    19.317710843   0   1   1 # CH=
   3693      2   5  0.221900    20.454831776    17.319962374    22.190403198   0   1   1 # CH=
   3694      2   4  0.221900    24.885097549    19.684138790    21.790355168   0   1   1 # CH=o
   3695      2   6  0.474800    21.102054488    12.494924034    14.730450026   0   1   1 # CH
   3696      2   6  0.474800    17.352792972    11.515844605    17.576474361   0   1   1 # CH
   3697      2   6  0.474800    15.435745231    12.352925490    20.544061853   0   1   1 # CH
   3698      2   6  0.474800    14.843076484    12.607419308    23.785253232   0   1   1 # CH
   3699      2   6  0.474800    12.054770404    10.363290414    23.600191722   0   1   1 # CH
   3700      2   6  0.474800    10.119101444    13.539534914    23.343709966   0   1   1 # CH
   3701      2   6  0.474800     6.984144169    14.431847149    21.403705681   0   1   1 # CH
   3702      2   5  0.221900     4.537016253    14.167748653    20.884851187   0   1   1 # CH=
   3703      2   4  0.221900    -0.047573410    16.184368063    21.806659595   0   1   1 # CH=o
   3704      2   5  0.221900     0.999296256    11.498611073    23.284108530   0   1   1 # CH=
   3705      2   6  0.474800    15.245035391    34.678663623    31.381561232   0   0   0 # CH
   3706      2   6  0.474800    16.145794615    36.387241624    26.873951660   0   0   0 # CH
   3707      2   6  0.474800    16.547701143    36.220869426    23.244335681   0   0   0 # CH
   3708      2   6  0.474800    17.253603013    39.836289479    23.303768397   0   0   0 # CH
   3709      2   6  0.474800    20.581158141    38.975586647    21.870127215   0   0   0 # CH
   3710      2   6  0.474800    24.192888862    38.154614510    21.560031602   0   0   0 # CH
   3711      2   6  0.474800    25.021544394    41.917527886    21.816138375   0   0   0 # CH
   3712      2   5  0.221900    24.373659091    42.497693642    19.467929603   0   0   0 # CH=
   3713      2   5  0.221900    22.102485107    -7.606006177    18.853292174   0   1   0 # CH=
   3714      2   6  0.474800    20.853093137    -5.589033446    18.713849710   0   1   0 # CH
   3715      2   6  0.474800    19.073533490    -1.969742559    16.235149812   0   1   0 # CH
   3716      2   6  0.474800    17.910419870    -0.183143551    13.336521107   0   1   0 # CH
   3717      2   6  0.474800    21.322304113     1.378826447    12.879160381   0   1   0 # CH
   3718      2   6  0.474800    21.370602734     4.462756246    11.809998003   0   1   0 # CH
   3719      2   6  0.474800    18.622596680     3.601754289     9.475667239   0   1   0 # CH
   3720      2   6  0.474800    14.997782263     4.614605098     9.880367739   0   1   0 # CH
   3721      2   5  0.221900    14.376353735     6.984018204     9.550943918   0   1   0 # CH=
   3722      2   5  0.221900    12.708941932    11.818159415     9.155683755   0   1   0 # CH=
   3723      2   5  0.221900    10.044489243     8.218708944    11.702236410   0   1   0 # CH=
   3724      2   5  0.221900    22.535182163    43.700386797    14.954119820   0   0   0 # CH=
   3725      2   6  0.474800    21.531064830    44.211996405    12.725177138   0   0   0 # CH
   3726      2   6  0.474800    25.179389202    -7.342095993    11.468370093   0   1   0 # CH
   3727      2   6  0.474800    24.997476589    -8.962559519     8.066728542   0   1   0 # CH
   3728      2   6  0.474800    23.309230874    -7.665733347     4.932722591   0   1   0 # CH
   3729      2   6  0.474800    23.806403596    44.806859882     1.730624103   0   0   0 # CH
   3730      2   6  0.474800    26.153143067    45.480631574    -1.255372714   0   0   0 # CH
   3731      2   6  0.474800    28.580812802    43.436488527    -2.979228016   0   0   0 # CH
   3732      2   5  0.221900    28.354121857    43.273430518    -5.421644356   0   0   0 # CH=
   3733      2   5  0.221900    24.985578510    -8.184982018    -7.697329016   0   1   0 # CH=
   3734      2   5  0.221900    28.904425697    44.413146801    44.175997139   0   0  -1 # CH=
   3735      2   6  0.474800    11.969696239    14.214445593     8.991699488   0   1   0 # CH
   3736      2   6  0.474800    11.677490609    16.914057906     4.932025373   0   1   0 # CH
   3737      2   6  0.474800    12.248031558    20.603280471     5.402804012   0   1   0 # CH
   3738      2   6  0.474800    14.285870130    23.613687045     4.874318134   0   1   0 # CH
   3739      2   6  0.474800    15.390651086    22.777369128     1.335854411   0   1   0 # CH
   3740      2   6  0.474800    14.333360361    21.143864148    -2.012434775   0   1   0 # CH
   3741      2   6  0.474800    12.046080276    23.261227844    -4.144779131   0   1   0 # CH
   3742      2   5  0.221900    11.426720668    25.227797516    -5.404280000   0   1   0 # CH=
   3743      2   4  0.221900    13.514206829    29.588758595    -4.246352063   0   1   0 # CH=o
   3744      2   4  0.221900    10.233265455    29.243939574    -8.013362713   0   1   0 # CH=o
   3745      2   6  0.474800     8.175120301     8.912335882    13.130028945   0   1   0 # CH
   3746      2   6  0.474800     7.171795700    12.855648802    10.947829496   0   1   0 # CH
   3747      2   6  0.474800     6.255902534    14.059446895     7.503834521   0   1   0 # CH
   3748      2   6  0.474800     3.946451517    16.731483169     6.706642691   0   1   0 # CH
   3749      2   6  0.474800     2.384732906    18.464894377     3.704612996   0   1   0 # CH
   3750      2   6  0.474800     2.294199042    22.024222337     2.485577430   0   1   0 # CH
   3751      2   6  0.474800     0.447485380    23.948784149    -0.017781577   0   1   0 # CH
   3752      2   5  0.221900     0.293018407    26.386694427     0.043680667   0   1   0 # CH=
   3753      2   4  0.221900    -0.278165162    31.412292964     0.658068403   0   1   0 # CH=o
   3754      2   4  0.221900     3.906515399    29.086777122     2.065228568   0   1   0 # CH=o
   3755      2   6  0.474800    23.154854340    -6.882480543    -8.758842209   0   1   0 # CH
   3756      2   6  0.474800    24.427295630    -4.541387222    41.930416646   0   1  -1 # CH
   3757      2   6  0.474800    27.785476909    -4.033203555    40.129746795   0   1  -1 # CH
   3758      2   6  0.474800    29.301633046    -3.362582401    36.618498881   0   1  -1 # CH
   3759      2   6  0.474800    32.724201479    -3.315175080    35.198320798   0   1  -1 # CH
   3760      2   6  0.474800    33.164312919    -0.461322345    33.165017314   0   1  -1 # CH
   3761      2   6  0.474800    30.437314184     2.037744264    33.968069750   0   1  -1 # CH
   3762      2   5  0.221900    29.694200983     2.006589395    31.720704128   0   1  -1 # CH=
   3763      2   4  0.221900    30.460370086     5.060197322    27.721051569   0   1  -1 # CH=o
   3764      2   4  0.221900    27.356058025     1.219992178    27.169703491   0   1  -1 # CH=o
   3765      2   6  0.474800    29.008369195    44.967504332    41.805176798   0   0  -1 # CH
   3766      2   6  0.474800    25.615000047    -8.098678268    38.689036467   0   1  -1 # CH
   3767      2   6  0.474800    27.557630403    -8.642281860    35.560393403   0   1  -1 # CH
   3768      2   6  0.474800    26.484626088    -7.393734266    32.456997268   0   1  -1 # CH
   3769      2   6  0.474800    26.714966807    43.622891276    31.128917082   0   0  -1 # CH
   3770      2   6  0.474800    29.406800528    41.309788729    29.719353323   0   0  -1 # CH
   3771      2   6  0.474800    27.370723989    42.725631374    27.028632740   0   0  -1 # CH
   3772      2   5  0.221900    28.944000137    42.619604101    25.032898583   0   0  -1 # CH=
   3773      2   5  0.221900    27.325356995    44.924726749    20.895668580   0   0  -1 # CH=
   3774      2   5  0.221900    31.770736589    42.611234421    21.016994419   0   0  -1 # CH=
   3775      2   7 -0.078600    14.170066161    23.812449412    12.695124676   0  -1   0 # CH3
   3776      2   7 -0.078600    15.204462828    27.612210147    13.892666745   0  -1   0 # CH3
   3777      2   7 -0.078600    11.733498221    30.449668404    17.638781551   0  -1   0 # CH3
   3778      2   7 -0.078600    10.667488758    27.424617202    20.609768769   0  -1   0 # CH3
   3779      2   7 -0.078600    14.998849628    23.075326647    22.074897823   0  -1   0 # CH3
   3780      2   7 -0.078600    10.757161226    24.575874145    25.038239946   0  -1   0 # CH3
   3781      2   7 -0.078600     6.049478012    22.213895621     9.955433038   0  -1   0 # CH3
   3782      2   7 -0.078600     3.293388586    21.920032422    13.998906866   0  -1   0 # CH3
   3783      2   7 -0.078600     2.280424444    27.488868317    16.267397755   0  -1   0 # CH3
   3784      2   7 -0.078600     0.486824368    24.419888388    19.418338816   0  -1   0 # CH3
   3785      2   7 -0.078600    -0.944343123    19.983830303    19.515240546   0  -1   0 # CH3
   3786      2   7 -0.078600     1.663549623    16.592243314    17.461424972   0  -1   0 # CH3
   3787      2   7 -0.078600     7.431851949    27.409624995    12.390711840   0  -1   0 # CH3
   3788      2   7 -0.078600     8.268626660    23.437117597    13.273387335   0  -1   0 # CH3
   3789      2   7 -0.078600    11.799065818    15.487894882    18.021552234   0  -1   0 # CH3
   3790      2   7 -0.078600     6.298535806    11.353341024    17.955957786   0  -1   0 # CH3
   3791      2   7 -0.078600     8.538219485     7.857113710    20.191680510   0  -1   0 # CH3
   3792      2   7 -0.078600    13.857799096     8.953954645    20.092094078   0  -1   0 # CH3
   3793      2   7 -0.078600    16.940555299     7.199239012    18.977466564   0  -1   0 # CH3
   3794      2   7 -0.078600    19.729678292     4.342033154    22.227392812   0  -1   0 # CH3
   3795      2   7 -0.078600    17.822123798    -1.203782235    21.414975478   0  -1   0 # CH3
   3796      2   7 -0.078600    -3.829916783    28.874835735    13.321609860   0  -1   0 # CH3
   3797      2   7 -0.078600    -8.634991246    29.621794850    11.349906336   0  -1   0 # CH3
   3798      2   7 -0.078600    -8.929177725    25.351758192    13.493038094   0  -1   0 # CH3
   3799      2   7 -0.078600    -4.674842219    23.404749373    16.315572630   0  -1   0 # CH3
   3800      2   7 -0.078600    -1.670395662    22.947536569    14.230661214   0  -1   0 # CH3
   3801      2   7 -0.078600    -0.382171993    24.231983543     9.621423493   0  -1   0 # CH3
   3802      2   7 -0.078600     1.112024444    34.496067877     6.675040471   0  -1   0 # CH3
   3803      2   7 -0.078600     5.510651854    35.214470168     4.191071842   0  -1   0 # CH3
   3804      2   7 -0.078600     6.663912298    30.205171732     4.791025955   0  -1   0 # CH3
   3805      2   7 -0.078600    10.754600274    33.021176386     3.077242712   0  -1   0 # CH3
   3806      2   7 -0.078600    13.420933041    32.450558210    -1.525954302   0  -1   0 # CH3
   3807      2   7 -0.078600    10.566429357    28.160631394    -2.364237619   0  -1   0 # CH3
   3808      2   7 -0.078600     5.863318381    30.296123859    -4.491630775   0  -1   0 # CH3
   3809      2   7 -0.078600     5.230257122    28.092974475    39.414033937   0  -1  -1 # CH3
   3810      2   7 -0.078600    -0.018258144    28.210995091    39.000226457   0  -1  -1 # CH3
   3811      2   7 -0.078600    -5.048737360    28.401826823    41.485418104   0  -1  -1 # CH3
   3812      2   7 -0.078600    -0.604762670    24.857558487    44.092027441   0  -1  -1 # CH3
   3813      2   7 -0.078600    -3.364287102    26.700063169    -6.780250877   0  -1   0 # CH3
   3814      2   7 -0.078600    -6.076347777    30.753728137    -8.096073159   0  -1   0 # CH3
   3815      2   7 -0.078600    -9.458624771    29.179830608    42.855724532   0  -1  -1 # CH3
   3816      2   7 -0.078600     9.363022816    21.423463914    -8.429588154   0  -1   0 # CH3
   3817      2   7 -0.078600     4.684946415    19.333467397    43.387047753   0  -1  -1 # CH3
   3818      2   7 -0.078600     0.356268097    19.557158668    -8.083153385   0  -1   0 # CH3
   3819      2   7 -0.078600    -0.653066121    17.971257656    41.473413047   0  -1  -1 # CH3
   3820      2   7 -0.078600    -4.245636268    19.802249055    37.946441244   0  -1  -1 # CH3
   3821      2   7 -0.078600    -1.719258117    24.354396009    39.605574898   0  -1  -1 # CH3
   3822      2   7 -0.078600    -4.091139861    28.433874179    36.620397529   0  -1  -1 # CH3
   3823      2   7 -0.078600     2.169699115    41.582519358    23.800737132   0  -1   0 # CH3
   3824      2   7 -0.078600    -1.245484237    44.682875894    25.233977254   0  -1   0 # CH3
   3825      2   7 -0.078600    -5.664889360    44.050448365    25.599407433   0  -1   0 # CH3
   3826      2   7 -0.078600    -9.117852756    41.830645175    23.271415102   0  -1   0 # CH3
   3827      2   7 -0.078600    -7.872916994    -9.018219452    20.248147333   0   0   0 # CH3
   3828      2   7 -0.078600    -5.161590964    43.947761707    15.285993432   0  -1   0 # CH3
   3829      2   7 -0.078600     2.300832924    40.647590762    18.230798314   0  -1   0 # CH3
   3830      2   7 -0.078600     2.263197925    43.810013291     9.705934102   0  -1   0 # CH3
   3831      2   7 -0.078600     0.279463901    -4.636597013    13.224227561   0   0   0 # CH3
   3832      2   7 -0.078600     3.120081604     1.217840033    14.758185177   0   0   0 # CH3
   3833      2   7 -0.078600     0.883369775    -2.427936223    17.912658709   0   0   0 # CH3
   3834      2   7 -0.078600     5.021419609    -1.086297671    20.233495479   0   0   0 # CH3
   3835      2   7 -0.078600     4.753505921    -4.303343786    24.524788766   0   0   0 # CH3
   3836      2   7 -0.078600    10.202264050    -5.208895384    24.333377244   0   0   0 # CH3
   3837      2   7 -0.078600     7.290010552    -1.413099057    27.440430090   0   0   0 # CH3
   3838      2   7 -0.078600   -12.651675415    37.516809203    19.495548978   0  -1   0 # CH3
   3839      2   7 -0.078600    38.854476610    33.482482154    15.885683326  -1  -1   0 # CH3
   3840      2   7 -0.078600    36.114697390    38.175251078    16.633600848  -1  -1   0 # CH3
   3841      2   7 -0.078600    38.689243939    37.366175736    20.903327081  -1  -1   0 # CH3
   3842      2   7 -0.078600    39.832933727    41.464911621    23.454787731  -1  -1   0 # CH3
   3843      2   7 -0.078600    38.544517533    45.098140830    25.120332226  -1  -1   0 # CH3
   3844      2   7 -0.078600    35.913766640    44.196056066    29.764600668  -1  -1   0 # CH3
   3845      2   7 -0.078600    28.627579431    37.586021693    24.046953598  -1  -1   0 # CH3
   3846      2   7 -0.078600    29.950925105    38.421967992    18.805609686  -1  -1   0 # CH3
   3847      2   7 -0.078600    27.391484946    42.873959895    15.828963170  -1  -1   0 # CH3
   3848      2   7 -0.078600    24.741709084    37.384703981    16.786089517  -1  -1   0 # CH3
   3849      2   7 -0.078600    20.957251121    39.010993785    14.323989247  -1  -1   0 # CH3
   3850      2   7 -0.078600    18.054577492    41.469305062    17.908503781  -1  -1   0 # CH3
   3851      2   7 -0.078600    16.221121117    -8.824520771    16.347725515  -1   0   0 # CH3
   3852      2   7 -0.078600    13.975804278    -4.343415020     9.974768901  -1   0   0 # CH3
   3853      2   7 -0.078600    13.039069563     0.714098408    11.497311410  -1   0   0 # CH3
   3854      2   7 -0.078600     8.906930222     2.573781354    12.030512427  -1   0   0 # CH3
   3855      2   7 -0.078600    10.643088997     6.517601405    16.460258086  -1   0   0 # CH3
   3856      2   7 -0.078600     5.424509326     7.080831716    17.150788592  -1   0   0 # CH3
   3857      2   7 -0.078600     5.934890963     5.382396854    12.118404179  -1   0   0 # CH3
   3858      2   7 -0.078600     4.849808310     0.607730709    10.914779973  -1   0   0 # CH3
   3859      2   7 -0.078600    23.973507462    -3.207894491     9.227792437  -1   0   0 # CH3
   3860      2   7 -0.078600    22.094783928    -2.262405476     5.555751555  -1   0   0 # CH3
   3861      2   7 -0.078600    18.875161045    -0.691489433     3.055685670  -1   0   0 # CH3
   3862      2   7 -0.078600    14.306650649     2.820754303     5.076938748  -1   0   0 # CH3
   3863      2   7 -0.078600    12.925018308     2.270590678     0.702373357  -1   0   0 # CH3
   3864      2   7 -0.078600    16.294549545    -0.504223621    -2.632340982  -1   0   0 # CH3
   3865      2   7 -0.078600    13.576391851     0.460544510    -7.172598706  -1   0   0 # CH3
   3866      2   7 -0.078600    31.359641127    39.856450508    33.966925883  -1  -1   0 # CH3
   3867      2   7 -0.078600    30.482332472    33.301874865    33.891981326  -1  -1   0 # CH3
   3868      2   7 -0.078600    26.483033346    33.919158821    34.666176072  -1  -1   0 # CH3
   3869      2   7 -0.078600    23.818247139    34.703731934    30.215099739  -1  -1   0 # CH3
   3870      2   7 -0.078600    19.562616988    37.488250769    30.603115623  -1  -1   0 # CH3
   3871      2   7 -0.078600    20.229716881    41.546669749    34.087399231  -1  -1   0 # CH3
   3872      2   7 -0.078600    21.428151704    45.471858356    32.291003802  -1  -1   0 # CH3
   3873      2   7 -0.078600    12.769603952    -2.778021867    29.030742848  -1   0   0 # CH3
   3874      2   7 -0.078600     8.184504828     0.501085396    32.569943088  -1   0   0 # CH3
   3875      2   7 -0.078600    12.323429776    -1.223888166    35.416757937  -1   0   0 # CH3
   3876      2   7 -0.078600    10.459786522     3.253166464    37.434864969  -1   0   0 # CH3
   3877      2   7 -0.078600    12.201993278     1.473684592    42.725358239  -1   0   0 # CH3
   3878      2   7 -0.078600     7.851028163     0.488954620    38.621362530  -1   0   0 # CH3
   3879      2   7 -0.078600     5.624249711     1.464619038    43.452295506  -1   0   0 # CH3
   3880      2   7 -0.078600    11.181959927    -7.931352696    35.642486614  -1   0   0 # CH3
   3881      2   7 -0.078600    16.372256381    42.728737219    36.817823626  -1  -1   0 # CH3
   3882      2   7 -0.078600    17.643783892    43.037718291    41.319064000  -1  -1   0 # CH3
   3883      2   7 -0.078600    13.824310200    39.868294313    43.359798652  -1  -1   0 # CH3
   3884      2   7 -0.078600    16.853301889    36.260466047    -7.436901740  -1  -1   1 # CH3
   3885      2   7 -0.078600    17.491009278    41.443467741    -7.407290370  -1  -1   1 # CH3
   3886      2   7 -0.078600    16.791702128    44.157989193    -3.159746760  -1  -1   1 # CH3
   3887      2   7 -0.078600    -4.770932213    35.337330115    13.010282654   0  -1   0 # CH3
   3888      2   7 -0.078600    -1.895822394    41.291147775     9.256189275   0  -1   0 # CH3
   3889      2   7 -0.078600    -2.779739689    36.227292285     9.865146556   0  -1   0 # CH3
   3890      2   7 -0.078600    -1.916559324    35.955818571     4.568238765   0  -1   0 # CH3
   3891      2   7 -0.078600    -3.941641061    32.996713966     1.958616737   0  -1   0 # CH3
   3892      2   7 -0.078600    -0.869495339    29.093599366     3.525842070   0  -1   0 # CH3
   3893      2   7 -0.078600    -1.475517973    24.758546663     4.413977160   0  -1   0 # CH3
   3894      2   7 -0.078600    -2.747414241    15.672453289     2.591369944   0  -1   0 # CH3
   3895      2   7 -0.078600    -0.678385421    11.421097779     1.467064073   0  -1   0 # CH3
   3896      2   7 -0.078600     4.284085228    10.478897839    -1.781734760   0  -1   0 # CH3
   3897      2   7 -0.078600     1.730339786    12.236336219    -5.810979473   0  -1   0 # CH3
   3898      2   7 -0.078600    -2.261239887    11.322314156    -7.964354367   0  -1   0 # CH3
   3899      2   7 -0.078600    -0.054366446     6.733284033    44.646473837   0  -1  -1 # CH3
   3900      2   7 -0.078600    -2.781095002     3.558178027    44.555204802   0  -1  -1 # CH3
   3901      2   7 -0.078600    -5.439987925    -0.343230449    34.699718873   0  -1  -1 # CH3
   3902      2   7 -0.078600    -5.214939574    -6.302700739    36.284399015   0  -1  -1 # CH3
   3903      2   7 -0.078600   -10.529791841    -5.247219493    34.169367178   0  -1  -1 # CH3
   3904      2   7 -0.078600    -8.756355262    44.297028164    34.693458165   0  -2  -1 # CH3
   3905      2   7 -0.078600    -6.338718755    44.054476700    30.185281951   0  -2  -1 # CH3
   3906      2   7 -0.078600    -8.633260699    -6.164373432    27.289510408   0  -1  -1 # CH3
   3907      2   7 -0.078600    -4.606954651    -4.630150960    24.770099048   0  -1  -1 # CH3
   3908      2   7 -0.078600    -1.497669535    40.775075339    19.487358552   0  -2  -1 # CH3
   3909      2   7 -0.078600    -2.543517824    36.445591241    19.149668746   0  -2  -1 # CH3
   3910      2   7 -0.078600    -4.004175976    32.287880656    19.999736877   0  -2  -1 # CH3
   3911      2   7 -0.078600    -8.818996281    33.232266163    18.403781792   0  -2  -1 # CH3
   3912      2   7 -0.078600   -12.516333488    32.884628350    21.455775891   0  -2  -1 # CH3
   3913      2   7 -0.078600    38.770078026    29.139150041    19.978783219  -1  -2  -1 # CH3
   3914      2   7 -0.078600   -12.517658968    25.508197397    21.822869978   0  -2  -1 # CH3
   3915      2   7 -0.078600    -3.618557592    -6.474505425    14.395546431   0  -1  -1 # CH3
   3916      2   7 -0.078600    -7.339838278    -5.681999987    10.787408080   0  -1  -1 # CH3
   3917      2   7 -0.078600    -8.209149871    44.846652672    10.359368103   0  -2  -1 # CH3
   3918      2   7 -0.078600    -4.803920779    40.092494274    11.865112065   0  -2  -1 # CH3
   3919      2   7 -0.078600   -10.143735603    40.353586324    11.268022772   0  -2  -1 # CH3
   3920      2   7 -0.078600   -12.307291049    37.131985344    13.759482248   0  -2  -1 # CH3
   3921      2   7 -0.078600    -9.110858558    32.914727595    12.929087309   0  -2  -1 # CH3
   3922      2   7 -0.078600     0.555315689    -4.864971321    41.263898562   0  -1  -1 # CH3
   3923      2   7 -0.078600     4.193128539    -7.131070115    39.424939273   0  -1  -1 # CH3
   3924      2   7 -0.078600     6.793540920    -8.047611632    35.642428404   0  -1  -1 # CH3
   3925      2   7 -0.078600     7.080449063    45.470910844    31.154958299   0  -2  -1 # CH3
   3926      2   7 -0.078600     5.780886189    43.640229388    28.411661877   0  -2  -1 # CH3
   3927      2   7 -0.078600     3.480539348    38.219586831    28.207561148   0  -2  -1 # CH3
   3928      2   7 -0.078600     6.136436222    39.825658519    24.543944392   0  -2  -1 # CH3
   3929      2   7 -0.078600    13.797895780    31.862839595    26.592942608   0  -2  -1 # CH3
   3930      2   7 -0.078600    11.822917574    28.949759683    30.688322515   0  -2  -1 # CH3
   3931      2   7 -0.078600    12.080929909    28.090082277    25.909415629   0  -2  -1 # CH3
   3932      2   7 -0.078600    16.990387249    26.605669411    25.045508766   0  -2  -1 # CH3
   3933      2   7 -0.078600    16.367431288    30.204970095    22.287460653   0  -2  -1 # CH3
   3934      2   7 -0.078600    16.943726766    26.975181445    17.508242108   0  -2  -1 # CH3
   3935      2   7 -0.078600    17.979959001    24.787165839    21.517124072   0  -2  -1 # CH3
   3936      2   7 -0.078600    13.862217423    39.267593346    19.568206018   0  -2  -1 # CH3
   3937      2   7 -0.078600    18.778017589    37.838963825    17.415069596   0  -2  -1 # CH3
   3938      2   7 -0.078600    22.263017305    34.412076761    19.177721778   0  -2  -1 # CH3
   3939      2   7 -0.078600    20.346593817    30.361120026    21.761770407   0  -2  -1 # CH3
   3940      2   7 -0.078600    17.424681113    31.630464359    25.548622934   0  -2  -1 # CH3
   3941      2   7 -0.078600    17.284080132    29.372292205    29.221352950   0  -2  -1 # CH3
   3942      2   7 -0.078600    18.505230082    24.842733512    29.280426834   0  -2  -1 # CH3
   3943      2   7 -0.078600    -9.930143855    21.673809132    -0.854673584   0  -1   0 # CH3
   3944      2   7 -0.078600    16.744285635     2.625022765    31.520884674   0   0   0 # CH3
   3945      2   7 -0.078600    18.690901650    -0.596315308    35.083540921   0   0   0 # CH3
   3946      2   7 -0.078600    15.701712614     0.667231381    39.033328189   0   0   0 # CH3
   3947      2   7 -0.078600    13.203211207    -3.006275126    39.746342793   0   0   0 # CH3
   3948      2   7 -0.078600    12.468810141    -2.869798154    44.376036379   0   0   0 # CH3
   3949      2   7 -0.078600    15.017546698    -3.316856899    -6.153503388   0   0   1 # CH3
   3950      2   7 -0.078600    20.129842832    -4.053129572    -5.932028478   0   0   1 # CH3
   3951      2   7 -0.078600    10.146886600     7.754298292    27.528982719   0   0   0 # CH3
   3952      2   7 -0.078600    10.118574651    12.457884710    28.772664949   0   0   0 # CH3
   3953      2   7 -0.078600     9.837028654    15.469126369    31.771540689   0   0   0 # CH3
   3954      2   7 -0.078600    13.081855274    18.773035147    32.870883152   0   0   0 # CH3
   3955      2   7 -0.078600     9.540046713    22.287196100    33.058953295   0   0   0 # CH3
   3956      2   7 -0.078600    13.996963671    21.920973026    36.341980283   0   0   0 # CH3
   3957      2   7 -0.078600    15.513205836    25.659590341    32.776544298   0   0   0 # CH3
   3958      2   7 -0.078600    -9.236379107    21.988912338    -6.787697414   0  -1   0 # CH3
   3959      2   7 -0.078600   -12.342141297    20.774725669    44.649050659   0  -1  -1 # CH3
   3960      2   7 -0.078600    40.111661125    24.037270918    -6.500711790  -1  -1   0 # CH3
   3961      2   7 -0.078600    36.987463386    27.125731216    -8.304110945  -1  -1   0 # CH3
   3962      2   7 -0.078600    37.507249400    25.480631482    41.539138982  -1  -1  -1 # CH3
   3963      2   7 -0.078600    38.127100877    20.706860494    42.210238119  -1  -1  -1 # CH3
   3964      2   7 -0.078600    38.300446365    13.224406840    35.944854222  -1  -1  -1 # CH3
   3965      2   7 -0.078600    34.996911269    15.201285176    31.576333995  -1  -1  -1 # CH3
   3966      2   7 -0.078600    35.070987768    13.650365264    28.103806577  -1  -1  -1 # CH3
   3967      2   7 -0.078600    32.819409910     8.850374122    28.743586325  -1  -1  -1 # CH3
   3968      2   7 -0.078600    33.039985541     4.852463157    24.751101266  -1  -1  -1 # CH3
   3969      2   7 -0.078600    35.551766674     9.341045159    23.984475533  -1  -1  -1 # CH3
   3970      2   7 -0.078600    37.750357246    10.046742343    18.775566822  -1  -1  -1 # CH3
   3971      2   7 -0.078600    29.184086497     8.137171255    13.314775714  -1  -1  -1 # CH3
   3972      2   7 -0.078600    24.704206381     9.878969982    14.018930341  -1  -1  -1 # CH3
   3973      2   7 -0.078600    20.485797428     7.619989096    16.054644145  -1  -1  -1 # CH3
   3974      2   7 -0.078600    23.894328720     4.862474343    18.855227099  -1  -1  -1 # CH3
   3975      2   7 -0.078600    21.669459524    -0.168360982    19.549954667  -1  -1  -1 # CH3
   3976      2   7 -0.078600    18.991366959     3.682150926    16.872795839  -1  -1  -1 # CH3
   3977      2   7 -0.078600    14.361227660     1.624987815    16.334129231  -1  -1  -1 # CH3
   3978      2   7 -0.078600    35.156396325     1.148817100    13.452527205  -1  -1  -1 # CH3
   3979      2   7 -0.078600    37.126042532    -0.686767455    11.034053619  -1  -1  -1 # CH3
   3980      2   7 -0.078600    38.987097400     4.263165888    10.069956409  -1  -1  -1 # CH3
   3981      2   7 -0.078600    34.312813925     4.787047363    12.161113336  -1  -1  -1 # CH3
   3982      2   7 -0.078600    30.459010726     6.051951620     9.741821323  -1  -1  -1 # CH3
   3983      2   7 -0.078600    31.748995918    11.140209065     8.632920771  -1  -1  -1 # CH3
   3984      2   7 -0.078600    32.418145024     9.951258464     3.648997171  -1  -1  -1 # CH3
   3985      2   7 -0.078600    31.226798629    16.120721908    33.444167257  -1  -1  -1 # CH3
   3986      2   7 -0.078600    29.133128769    11.648144287    32.897020354  -1  -1  -1 # CH3
   3987      2   7 -0.078600    25.434374902     8.957457120    34.367914224  -1  -1  -1 # CH3
   3988      2   7 -0.078600    20.601393692    12.795010918    34.026500037  -1  -1  -1 # CH3
   3989      2   7 -0.078600    19.252053359     8.172429237    36.292859226  -1  -1  -1 # CH3
   3990      2   7 -0.078600    14.787865790     9.001699075    34.270369937  -1  -1  -1 # CH3
   3991      2   7 -0.078600    13.973191587     4.370198076    33.162840393  -1  -1  -1 # CH3
   3992      2   7 -0.078600     7.684927246     5.434457384    38.614029043  -1  -1  -1 # CH3
   3993      2   7 -0.078600     5.855242245    10.017747492    36.815780889  -1  -1  -1 # CH3
   3994      2   7 -0.078600     2.824041127    10.840835670    32.704232672  -1  -1  -1 # CH3
   3995      2   7 -0.078600    -1.563992218    12.807866212    34.425937900  -1  -1  -1 # CH3
   3996      2   7 -0.078600    -5.558863135    10.985221417    35.355212071  -1  -1  -1 # CH3
   3997      2   7 -0.078600    -8.208601000     7.602123457    33.640944517  -1  -1  -1 # CH3
   3998      2   7 -0.078600    -8.224760797     7.647012641    28.498113692  -1  -1  -1 # CH3
   3999      2   7 -0.078600     6.619528907     1.710360173    27.919076615  -1  -1  -1 # CH3
   4000      2   7 -0.078600     3.475018761     1.838331971    24.604419981  -1  -1  -1 # CH3
   4001      2   7 -0.078600     2.471002265    -1.624214376    28.311021479  -1  -1  -1 # CH3
   4002      2   7 -0.078600     1.639491489     2.400099944    31.626595584  -1  -1  -1 # CH3
   4003      2   7 -0.078600     3.361048537     4.828743337    34.223421591  -1  -1  -1 # CH3
   4004      2   7 -0.078600    -0.538585577     4.205026418    36.627868421  -1  -1  -1 # CH3
   4005      2   7 -0.078600    -4.383379366     3.665184483    33.039671440  -1  -1  -1 # CH3
   4006      2   7 -0.078600    25.473104353     4.785881415    -4.757708862   0   0   1 # CH3
   4007      2   7 -0.078600    24.583638903     5.372744791    -0.406100144   0   0   1 # CH3
   4008      2   7 -0.078600    22.367178275     7.875961868     2.588602964   0   0   1 # CH3
   4009      2   7 -0.078600    16.785147669     9.970138657     1.144060875   0   0   1 # CH3
   4010      2   7 -0.078600    19.560769348    13.024178875     4.393272447   0   0   1 # CH3
   4011      2   7 -0.078600    16.889049406     9.493052144     7.342274889   0   0   1 # CH3
   4012      2   7 -0.078600    16.195446846    11.939819356    11.668429013   0   0   1 # CH3
   4013      2   7 -0.078600    12.305186906    19.508730598     9.936286564   0   0   1 # CH3
   4014      2   7 -0.078600     9.103701991    23.245911837     8.244609148   0   0   1 # CH3
   4015      2   7 -0.078600    11.229235831    27.891494879     5.030727167   0   0   1 # CH3
   4016      2   7 -0.078600    12.380612808    27.119747295     9.926418386   0   0   1 # CH3
   4017      2   7 -0.078600    10.356986022    29.101151615    13.854945260   0   0   1 # CH3
   4018      2   7 -0.078600    12.459811689    33.701292738    14.609133506   0   0   1 # CH3
   4019      2   7 -0.078600    11.728233420    36.960459006    10.883662986   0   0   1 # CH3
   4020      2   7 -0.078600     8.006665381    -7.908530040    14.149986560   0   1   1 # CH3
   4021      2   7 -0.078600     5.619659189    -5.867306549    17.421079777   0   1   1 # CH3
   4022      2   7 -0.078600     2.593204067    -5.816972013    20.927892812   0   1   1 # CH3
   4023      2   7 -0.078600     3.322647423    -8.848802055    25.308729120   0   1   1 # CH3
   4024      2   7 -0.078600     7.437403463    -8.590995582    23.265530159   0   1   1 # CH3
   4025      2   7 -0.078600    10.507022309    41.614203575    21.409926408   0   0   1 # CH3
   4026      2   7 -0.078600    11.966655695    40.981606184    25.863513239   0   0   1 # CH3
   4027      2   7 -0.078600     5.304007049    43.094337840     6.163692802   0   0   1 # CH3
   4028      2   7 -0.078600     6.064779753    -7.007292718    10.225646139   0   1   1 # CH3
   4029      2   7 -0.078600     3.071721612    -3.156628393     9.240087910   0   1   1 # CH3
   4030      2   7 -0.078600    -1.909007171    -5.343623732     9.097394213   0   1   1 # CH3
   4031      2   7 -0.078600    -2.067915398     0.192208669    10.729551754   0   1   1 # CH3
   4032      2   7 -0.078600    -2.173948844     0.795339753    15.326704518   0   1   1 # CH3
   4033      2   7 -0.078600    -5.515982325    -1.615769153    19.005042489   0   1   1 # CH3
   4034      2   7 -0.078600    19.401102507    22.683407990    11.603822633   0   0   1 # CH3
   4035      2   7 -0.078600    22.442773064    24.795496546    13.618764334   0   0   1 # CH3
   4036      2   7 -0.078600    25.537593833    23.151552283    17.562819735   0   0   1 # CH3
   4037      2   7 -0.078600    22.800035865    26.761364641    19.646012951   0   0   1 # CH3
   4038      2   7 -0.078600    27.163764675    26.207954616    23.204187361   0   0   1 # CH3
   4039      2   7 -0.078600    23.985323409    30.162141655    22.221762686   0   0   1 # CH3
   4040      2   7 -0.078600    23.345134039    32.331032332    26.807047725   0   0   1 # CH3
   4041      2   7 -0.078600    28.642506337    29.617313396    36.030273096   0   0   1 # CH3
   4042      2   7 -0.078600    33.626703263    29.804231468    35.451368255   0   0   1 # CH3
   4043      2   7 -0.078600    37.063677971    31.505958187    32.536683500   0   0   1 # CH3
   4044      2   7 -0.078600    33.230904466    34.679238274    28.708812781   0   0   1 # CH3
   4045      2   7 -0.078600    36.268833859    38.695011737    30.827834953   0   0   1 # CH3
   4046      2   7 -0.078600    39.612544210    34.361955675    30.339824869   0   0   1 # CH3
   4047      2   7 -0.078600   -10.983752387    34.498332588    28.069223930   1   0   1 # CH3
   4048      2   7 -0.078600    19.148783010    25.931900583    33.605599739   0   0   1 # CH3
   4049      2   7 -0.078600    24.648975279    24.786512160    35.682532270   0   0   1 # CH3
   4050      2   7 -0.078600    24.118090781    20.266037988    39.636857486   0   0   1 # CH3
   4051      2   7 -0.078600    20.213568750    22.701657777    41.332326556   0   0   1 # CH3
   4052      2   7 -0.078600    18.070743795    24.599719606    37.266902319   0   0   1 # CH3
   4053      2   7 -0.078600    16.831710631    21.105285147    33.218322047   0   0   1 # CH3
   4054      2   7 -0.078600    21.395099699    17.962159024    35.485743382   0   0   1 # CH3
   4055      2   7 -0.078600    23.846554520     0.043058329    40.169842355   0   0   0 # CH3
   4056      2   7 -0.078600    20.952787614     5.015173678    38.584920050   0   0   0 # CH3
   4057      2   7 -0.078600    17.573425500     4.508476135    35.357670150   0   0   0 # CH3
   4058      2   7 -0.078600    14.849980715     5.531824616    39.868829173   0   0   0 # CH3
   4059      2   7 -0.078600    11.050893209     7.707761690    38.795328538   0   0   0 # CH3
   4060      2   7 -0.078600    10.507543755    10.680366879    34.300711996   0   0   0 # CH3
   4061      2   7 -0.078600     5.754571765     7.458629246    32.435891923   0   0   0 # CH3
   4062      2   7 -0.078600     8.144276742     5.484052317    24.212160728   0   0   0 # CH3
   4063      2   7 -0.078600     4.762469403     9.425590672    20.919666405   0   0   0 # CH3
   4064      2   7 -0.078600     0.489092459     7.817987187    18.821001060   0   0   0 # CH3
   4065      2   7 -0.078600     2.399793764    12.740355590    18.354457674   0   0   0 # CH3
   4066      2   7 -0.078600    -2.166024646    12.223843463    20.474719543   0   0   0 # CH3
   4067      2   7 -0.078600    -3.967494095    16.873696780    20.194451403   0   0   0 # CH3
   4068      2   7 -0.078600    -4.010712096    19.600723594    16.107045358   0   0   0 # CH3
   4069      2   7 -0.078600     3.682064550    20.961001682     7.944466270   0   0   0 # CH3
   4070      2   7 -0.078600     2.151436612    26.979908152     5.155155950   0   0   0 # CH3
   4071      2   7 -0.078600     6.248974743    23.887132773     5.690444286   0   0   0 # CH3
   4072      2   7 -0.078600     7.915987375    27.251511852     0.746139911   0   0   0 # CH3
   4073      2   7 -0.078600    10.482865354    24.413494570    -0.462022753   0   0   0 # CH3
   4074      2   7 -0.078600    13.128792978    28.122920549     2.140420998   0   0   0 # CH3
   4075      2   7 -0.078600    16.216917676    29.915421837     1.622164530   0   0   0 # CH3
   4076      2   7 -0.078600    -1.478854068    13.201290603     8.360607708   0   0   0 # CH3
   4077      2   7 -0.078600     1.799109049    10.814161599     4.927046091   0   0   0 # CH3
   4078      2   7 -0.078600     5.396115379    12.581279092     1.452043225   0   0   0 # CH3
   4079      2   7 -0.078600     5.521016349    16.112337303    -0.783574818   0   0   0 # CH3
   4080      2   7 -0.078600     3.089555857    19.974790257    -1.082047886   0   0   0 # CH3
   4081      2   7 -0.078600    -2.257177457    19.390474473    -3.785954850   0   0   0 # CH3
   4082      2   7 -0.078600    -1.254709493    23.898873377    -4.355413939   0   0   0 # CH3
   4083      2   7 -0.078600     5.407507250    15.805952710    25.055285824   0   0   0 # CH3
   4084      2   7 -0.078600     7.091204998    20.021437599    28.901460805   0   0   0 # CH3
   4085      2   7 -0.078600     2.388486855    21.097750617    26.709388810   0   0   0 # CH3
   4086      2   7 -0.078600     3.005752372    24.084492965    30.978784797   0   0   0 # CH3
   4087      2   7 -0.078600     6.217835656    21.027745043    32.726167589   0   0   0 # CH3
   4088      2   7 -0.078600     5.304428458    20.232841868    37.363880798   0   0   0 # CH3
   4089      2   7 -0.078600     3.507759948    16.985322388    40.038728598   0   0   0 # CH3
   4090      2   7 -0.078600     8.288395306    10.127128918    40.838020801   0   0   0 # CH3
   4091      2   7 -0.078600    10.481417838     5.139768797    42.452422594   0   0   0 # CH3
   4092      2   7 -0.078600    13.854416108     8.481050663    42.047608130   0   0   0 # CH3
   4093      2   7 -0.078600    13.012580889    12.260328055    44.696420971   0   0   0 # CH3
   4094      2   7 -0.078600     9.820454212     9.590427699    -8.087702515   0   0   1 # CH3
   4095      2   7 -0.078600     4.901272115    10.323874080    -6.586565756   0   0   1 # CH3
   4096      2   7 -0.078600     4.447621231    13.776879411    -3.956641942   0   0   1 # CH3
   4097      2   7 -0.078600    -2.548787568     9.239878840    37.603709646   0   0   0 # CH3
   4098      2   7 -0.078600    -4.752956423     5.700218796    36.613212395   0   0   0 # CH3
   4099      2   7 -0.078600    -9.050883289     3.924949698    37.695469842   0   0   0 # CH3
   4100      2   7 -0.078600    -8.775857156     1.615902104    34.444044237   0   0   0 # CH3
   4101      2   7 -0.078600    -9.470876523     4.610370227    30.270871136   0   0   0 # CH3
   4102      2   7 -0.078600    39.767129238     4.664042867    31.004966861  -1   0   0 # CH3
   4103      2   7 -0.078600    37.764956432     7.855603930    27.586585854  -1   0   0 # CH3
   4104      2   7 -0.078600    18.494409347    34.117830916    39.215993494   0   0   0 # CH3
   4105      2   7 -0.078600    23.426041951    36.437961945    40.376246207   0   0   0 # CH3
   4106      2   7 -0.078600    27.766428110    36.834263782    38.069173868   0   0   0 # CH3
   4107      2   7 -0.078600    26.441871210    38.904633927    32.977991361   0   0   0 # CH3
   4108      2   7 -0.078600    24.132427689    42.921698148    34.221258118   0   0   0 # CH3
   4109      2   7 -0.078600    20.716232661    41.811878398    38.092876965   0   0   0 # CH3
   4110      2   7 -0.078600    19.999200005    -8.790682469    40.857486148   0   1   0 # CH3
   4111      2   7 -0.078600    23.489881864    -0.803405055    33.924391225   0   1   0 # CH3
   4112      2   7 -0.078600    28.634225040    -0.113228132    38.460901162   0   1   0 # CH3
   4113      2   7 -0.078600    28.421684439     3.744263169    41.891779769   0   1   0 # CH3
   4114      2   7 -0.078600    23.428335065     5.678437778    41.441067868   0   1   0 # CH3
   4115      2   7 -0.078600    23.338036654     9.342041716    37.657573101   0   1   0 # CH3
   4116      2   7 -0.078600    19.610205301     8.339310301    40.514624710   0   1   0 # CH3
   4117      2   7 -0.078600    16.547769399    10.893593498    42.831958461   0   1   0 # CH3
   4118      2   7 -0.078600    15.776490030    17.353712121    -5.500979115   0   1   1 # CH3
   4119      2   7 -0.078600    18.406921037    19.229419573    -3.553236024   0   1   1 # CH3
   4120      2   7 -0.078600    20.813639001    22.809429912    -0.921300713   0   1   1 # CH3
   4121      2   7 -0.078600    16.193065094    25.435406082    -0.992242802   0   1   1 # CH3
   4122      2   7 -0.078600    15.595729105    27.187858937    -4.990129278   0   1   1 # CH3
   4123      2   7 -0.078600    17.656009021    30.872365551    -5.806100481   0   1   1 # CH3
   4124      2   7 -0.078600    20.619936175    29.656730847    44.409338767   0   1   0 # CH3
   4125      2   7 -0.078600    13.204017918    20.735861422    39.810031284   0   1   0 # CH3
   4126      2   7 -0.078600    12.562567899    25.209327343    39.091179219   0   1   0 # CH3
   4127      2   7 -0.078600    14.348297633    30.495878774    38.755271915   0   1   0 # CH3
   4128      2   7 -0.078600    18.354992897    26.699803745    41.616624502   0   1   0 # CH3
   4129      2   7 -0.078600    21.006705669    27.330585506    37.718169735   0   1   0 # CH3
   4130      2   7 -0.078600    22.679164292    32.193053929    35.167143630   0   1   0 # CH3
   4131      2   7 -0.078600    20.919827199    31.936681611    31.405234173   0   1   0 # CH3
   4132      2   7 -0.078600    17.335062589    -0.882383599    43.009189208   0   1   0 # CH3
   4133      2   7 -0.078600    20.017342441     3.798528231    45.476859007   0   1   0 # CH3
   4134      2   7 -0.078600    20.163156463     0.937690791    -4.481915042   0   1   1 # CH3
   4135      2   7 -0.078600    16.899263501     3.971119132    -1.828271609   0   1   1 # CH3
   4136      2   7 -0.078600    16.958533584     6.205902389     0.848839262   0   1   1 # CH3
   4137      2   7 -0.078600    16.601214727     5.989436615     5.607149466   0   1   1 # CH3
   4138      2   7 -0.078600    22.163278208     7.790160564     6.786158848   0   1   1 # CH3
   4139      2   7 -0.078600    15.809153747     5.986843326    15.730106599   0   1   1 # CH3
   4140      2   7 -0.078600    12.858658630    10.341310118    15.778329751   0   1   1 # CH3
   4141      2   7 -0.078600    14.603863447    13.594513907    14.972872972   0   1   1 # CH3
   4142      2   7 -0.078600    11.369288740    17.241421215    13.062981753   0   1   1 # CH3
   4143      2   7 -0.078600    12.895188032    20.725773566    15.175618737   0   1   1 # CH3
   4144      2   7 -0.078600    14.637939109    22.503552516    18.065964996   0   1   1 # CH3
   4145      2   7 -0.078600    20.023111124    23.717556685    17.508278685   0   1   1 # CH3
   4146      2   7 -0.078600    20.868447971    13.869531171    14.116190081   0   1   1 # CH3
   4147      2   7 -0.078600    17.006303556    10.329454626    16.626009971   0   1   1 # CH3
   4148      2   7 -0.078600    14.385970204    12.751072334    19.454491655   0   1   1 # CH3
   4149      2   7 -0.078600    16.318164559    12.580222537    24.180157658   0   1   1 # CH3
   4150      2   7 -0.078600    11.196389001     9.335564897    24.275354104   0   1   1 # CH3
   4151      2   7 -0.078600    11.292173658    14.572026794    23.604169856   0   1   1 # CH3
   4152      2   7 -0.078600     7.299095711    15.603758017    20.486844311   0   1   1 # CH3
   4153      2   7 -0.078600    14.559920807    35.968706189    31.933496515   0   0   0 # CH3
   4154      2   7 -0.078600    16.855206566    37.685041350    27.388970361   0   0   0 # CH3
   4155      2   7 -0.078600    17.425602926    34.950791012    23.023646221   0   0   0 # CH3
   4156      2   7 -0.078600    16.537381021    41.097534773    22.790672872   0   0   0 # CH3
   4157      2   7 -0.078600    25.145574090    37.207794639    20.858994673   0   0   0 # CH3
   4158      2   7 -0.078600    24.889127826    42.900357078    23.003198928   0   0   0 # CH3
   4159      2   7 -0.078600    21.997390557    -4.563070078    18.982377005   0   1   0 # CH3
   4160      2   7 -0.078600    20.311867655    -2.290333518    15.431286096   0   1   0 # CH3
   4161      2   7 -0.078600    16.993680911    -0.132566675    12.089247598   0   1   0 # CH3
   4162      2   7 -0.078600    22.359263113     0.255149582    13.227809651   0   1   0 # CH3
   4163      2   7 -0.078600    21.996382807     5.687404173    11.221407484   0   1   0 # CH3
   4164      2   7 -0.078600    18.977888866     2.139435456     8.961948371   0   1   0 # CH3
   4165      2   7 -0.078600    14.304813301     3.664422570     8.921250305   0   1   0 # CH3
   4166      2   7 -0.078600    19.973507071    43.852851267    12.521615942   0   0   0 # CH3
   4167      2   7 -0.078600    26.119918550    -7.883881035    12.598637604   0   1   0 # CH3
   4168      2   7 -0.078600    26.396875609    44.867398761     8.010827889   0   0   0 # CH3
   4169      2   7 -0.078600    21.827813714    -7.175998106     4.659448070   0   1   0 # CH3
   4170      2   7 -0.078600    22.374930284    44.228219292     1.653670349   0   0   0 # CH3
   4171      2   7 -0.078600    26.051656216    -7.549719568    -1.429855160   0   1   0 # CH3
   4172      2   7 -0.078600    30.032666840    43.924996585    -2.864539085   0   0   0 # CH3
   4173      2   7 -0.078600    13.418247557    14.655890562     9.108996747   0   1   0 # CH3
   4174      2   7 -0.078600    11.116309359    17.156869764     3.502644939   0   1   0 # CH3
   4175      2   7 -0.078600    11.376937586    20.785394151     4.095601076   0   1   0 # CH3
   4176      2   7 -0.078600    14.254874577    25.037760069     5.173989863   0   1   0 # CH3
   4177      2   7 -0.078600    16.881583883    22.950567277     1.797069354   0   1   0 # CH3
   4178      2   7 -0.078600    14.381900212    19.610862147    -1.810207156   0   1   0 # CH3
   4179      2   7 -0.078600    11.684410853    22.331838981    -5.292335596   0   1   0 # CH3
   4180      2   7 -0.078600     8.650745231     9.481412935    14.499926190   0   1   0 # CH3
   4181      2   7 -0.078600     8.389828702    13.589824321    11.424875135   0   1   0 # CH3
   4182      2   7 -0.078600     7.338354120    13.708415894     6.448522137   0   1   0 # CH3
   4183      2   7 -0.078600     3.447812058    16.699041807     8.170230769   0   1   0 # CH3
   4184      2   7 -0.078600     1.220660359    17.441507316     3.280983066   0   1   0 # CH3
   4185      2   7 -0.078600     3.427337100    23.101666807     2.279874724   0   1   0 # CH3
   4186      2   7 -0.078600     1.460686712    23.615471346    -1.170465584   0   1   0 # CH3
   4187      2   7 -0.078600    23.160639019    -5.468116193    -8.113810616   0   1   0 # CH3
   4188      2   7 -0.078600    24.089927557    -3.275089076    42.785783242   0   1  -1 # CH3
   4189      2   7 -0.078600    28.768778649    -3.581495897    41.232060468   0   1  -1 # CH3
   4190      2   7 -0.078600    28.074285565    -3.838272358    35.720582093   0   1  -1 # CH3
   4191      2   7 -0.078600    33.090486238    -4.800660563    34.891512285   0   1  -1 # CH3
   4192      2   7 -0.078600    33.142575914    -1.275474467    31.909135835   0   1  -1 # CH3
[truncated: 1,121,160 more chars]
