# Supplementary material for: Rubbery organic frameworks (ROFs) toward ultrapermeable CO2-selective membranes
Source: Sci Adv. 2024 Nov 13;10(46):eadq5024. doi: 10.1126/sciadv.adq5024 (PMC11559614; doi:10.1126/sciadv.adq5024)
Supplement: Supplementary file 2 — Data S1 and S2 [file sciadv.adq5024_data_s1_and_s2.zip › adq5024_data_s2.data]

LAMMPS data file. msi2lmp v3.9.8 / 06 Oct 2016 / CGCMM for T6 polymer

   2421 atoms
   2428 bonds
   3047 angles
   3078 dihedrals
    612 impropers

  16 atom types
  13 bond types
  20 angle types
  16 dihedral types
   5 improper types

   662.758668514  1012.758668514 xlo xhi
   338.648070513   688.648070513 ylo yhi
   -20.314046466   329.685953534 zlo zhi

Masses

   1  14.010000 # N2 on T6 polymer
   2  16.010000 # Oc  on T6 polymer
   3  14.010000 # CH2  on T6 polymer
   4  15.010000 # CH3  on T6 polymer
   5  13.010000 # CH  on T6 polymer
   6  13.010000 # CH=  on T6 polymer
   7  12.010000 # CAL  on T6 polymer
   8  13.010000 # CA  on T6 polymer
   9  14.010000 # Nh  on T6 polymer
  10   1.008000 # hn  on T6 polymer
  11 15.99 #O of CO2
12 12.01 #C of CO2
13 15.99 #O of CH4
14 1.008 #H of CH4
15 14.02 #N2-N of N2
16 0.001  #N2-dum  of N2

Pair Coeffs # lj/cut/coul/long

   1   0.0941000000   3.3842000000 # N2
   2   0.1090000000   2.8000000000 # Oc
   3   0.0914000000   3.9500000000 # CH2
   4   0.1950000000   3.7500000000 # CH3
   5   0.0199000000   4.6800000000 # CH
   6   0.0934000000   3.7300000000 # CH=
   7   0.0417000000   3.8800000000 # CAL
   8   0.1003500000   3.6950000000 # CA
   9   0.1150000000   3.5200000000 # Nh
  10   0.0100000000   1.1065000000 # hn
  11 0.15689 3.05
12 0.05362 2.8
13 0.155425 3.16549
14 0.01 1e-06
15 0.0715 3.31 #N2-N
16 0.01 1e-06  #N2-dum

Bond Coeffs # harmonic

   1   518.7000     1.2820 # N2-CH=
   2   259.9000     1.4660 # N2-CH
   3   284.8000     1.4320 # Oc-CH
   4   284.8000     1.4320 # Oc-CH2
   5   232.5000     1.5380 # CH2-CH
   6   232.5000     1.5380 # CH3-CH
   7   398.4000     1.3850 # CH=-CAL
   8   378.6000     1.3980 # CAL-CA
   9   263.8000     1.4620 # CH-Nh
  10   527.3000     1.0130 # Nh-hn
  11 2060 1.16
12 529.5 1.012
13 1937.96 0.55 #N2

Angle Coeffs # harmonic

   1    68.5000   115.3000 # CH-N2-CH=
   2    66.3000   112.4800 # CH2-Oc-CH
   3    66.3000   112.4800 # CH2-Oc-CH2
   4    85.3000   107.9700 # Oc-CH2-CH
   5    64.9000   111.5100 # CH2-CH-CH3
   6    84.1000   108.8000 # N2-CH-CH2
   7    84.1000   108.8000 # N2-CH-CH3
   8    85.3000   107.9700 # Oc-CH-CH2
   9    85.3000   107.9700 # Oc-CH-CH3
  10    89.8000   126.0100 # N2-CH=-CAL
  11    68.8000   120.0200 # CA-CAL-CA
  12    68.9000   120.6000 # CH=-CAL-CA
  13    68.8000   120.0200 # CAL-CA-CAL
  14    46.1000   117.6800 # CH-Nh-hn
  15    39.0000   117.9500 # hn-Nh-hn
  16    83.2000   111.6100 # CH3-CH-Nh
  17    83.2000   111.6100 # CH2-CH-Nh
  18 112 180
19 37.5 113.24
20 1000 180 #N2

Dihedral Coeffs # opls

  1     4.1500  -1   2 # CH-N2-CH=-CAL
  2     0.0000   1   3 # CH=-N2-CH-CH3
  3     0.0000   1   3 # CH=-N2-CH-CH2
  4     0.3833   1   3 # CH2-Oc-CH-CH2
  5     0.3833   1   3 # CH2-Oc-CH-CH3
  6     0.3833   1   3 # CH-Oc-CH2-CH
  7     0.3833   1   3 # CH2-Oc-CH2-CH
  8     0.1556   1   3 # Oc-CH2-CH-CH3
  9     0.1556   1   3 # Oc-CH2-CH-N2
 10     0.1556   1   3 # Oc-CH2-CH-Oc
 11     0.7000  -1   2 # N2-CH=-CAL-CA
 12     3.6250  -1   2 # CA-CAL-CA-CAL
 13     3.6250  -1   2 # CH=-CAL-CA-CAL
 14     0.0000   1   2 # CH3-CH-Nh-hn
 15     0.0000   1   2 # CH2-CH-Nh-hn
 16     0.1556   1   3 # Oc-CH2-CH-Nh

Improper Coeffs # cvff

    1     0.0000   0   0 # N2-CH-CH2-CH3
    2     0.0000   0   0 # Oc-CH-CH2-CH3
    3     0.0000   0   0 # CH=-CAL-CA-CA
    4     0.0000   0   0 # CH-Nh-hn-hn
    5     0.0000   0   0 # CH2-CH-CH3-Nh

Atoms # full

      1      1   1 -0.629900   824.693319745   614.836355076   138.133749385   0   0   0 # N2
      2      1   2 -0.258900   753.448138302   570.493357606   168.761317227   0   0   0 # Oc
      3      1   2 -0.258900   755.281485533   573.786869694   166.212797769   0   0   0 # Oc
      4      1   2 -0.258900   757.189790205   577.861268764   164.444892266   0   0   0 # Oc
      5      1   2 -0.258900   758.354103029   582.335205094   163.754122140   0   0   0 # Oc
      6      1   2 -0.258900   759.364078795   585.626049608   161.940383222   0   0   0 # Oc
      7      1   2 -0.258900   760.349525307   589.391478511   161.852248844   0   0   0 # Oc
      8      1   2 -0.258900   761.407615874   592.753445024   160.212035477   0   0   0 # Oc
      9      1   2 -0.258900   762.480821069   596.486702356   160.209219882   0   0   0 # Oc
     10      1   2 -0.258900   763.642501934   599.813144534   158.585153288   0   0   0 # Oc
     11      1   2 -0.258900   764.917032112   603.475166276   158.594058735   0   0   0 # Oc
     12      1   2 -0.258900   766.257347030   606.732124531   156.975898017   0   0   0 # Oc
     13      1   2 -0.258900   767.839614806   610.268848987   157.000711146   0   0   0 # Oc
     14      1   2 -0.258900   769.370715509   613.440364972   155.385232484   0   0   0 # Oc
     15      1   2 -0.258900   771.345300212   616.772704887   155.408832264   0   0   0 # Oc
     16      1   2 -0.258900   773.108283388   619.825860328   153.803545414   0   0   0 # Oc
     17      1   2 -0.258900   775.545755364   622.830827034   153.801379197   0   0   0 # Oc
     18      1   2 -0.258900   777.588982791   625.715112389   152.228385665   0   0   0 # Oc
     19      1   2 -0.258900   780.555591658   628.182114014   152.146689603   0   0   0 # Oc
     20      1   2 -0.258900   782.929398405   630.842280078   150.671642149   0   0   0 # Oc
     21      1   2 -0.258900   786.433501088   632.387049695   150.323044519   0   0   0 # Oc
     22      1   2 -0.258900   789.248496703   634.683493241   149.060990756   0   0   0 # Oc
     23      1   2 -0.258900   792.891916841   635.089828996   147.950843582   0   0   0 # Oc
     24      1   2 -0.258900   796.273773531   636.680995018   147.106476826   0   0   0 # Oc
     25      1   2 -0.258900   799.643388083   636.498661995   145.296896170   0   0   0 # Oc
     26      1   2 -0.258900   803.460623372   636.391963136   145.089859533   0   0   0 # Oc
     27      1   2 -0.258900   806.763487872   635.728864870   143.268317467   0   0   0 # Oc
     28      1   2 -0.258900   809.506812101   633.185305150   142.449789713   0   0   0 # Oc
     29      1   2 -0.258900   812.405781564   631.916383110   140.298649568   0   0   0 # Oc
     30      1   2 -0.258900   814.218857437   629.366380862   138.092656976   0   0   0 # Oc
     31      1   2 -0.258900   816.088353070   626.126529175   138.883685616   0   0   0 # Oc
     32      1   2 -0.258900   817.921892011   623.001152256   137.630836485   0   0   0 # Oc
     33      1   2 -0.258900   820.005790913   619.797809639   137.896202555   0   0   0 # Oc
     34      1   2 -0.258900   822.007828025   616.923036224   136.354483419   0   0   0 # Oc
     35      1   3  0.131100   752.170242922   569.588453834   168.977710173   0   0   0 # CH2
     36      1   3  0.131100   754.993671242   572.504240419   167.154075228   0   0   0 # CH2
     37      1   4  0.001300   757.326608391   573.854087305   164.952953398   0   0   0 # CH3
     38      1   3  0.131100   758.040464583   580.902135787   163.362490477   0   0   0 # CH2
     39      1   3  0.131100   759.012766337   584.677895039   163.072188590   0   0   0 # CH2
     40      1   3  0.131100   760.031937052   588.007171593   161.317633448   0   0   0 # CH2
     41      1   3  0.131100   761.041123657   591.772568374   161.309714798   0   0   0 # CH2
     42      1   3  0.131100   762.118668986   595.124048147   159.650356646   0   0   0 # CH2
     43      1   3  0.131100   763.255610744   598.842694158   159.684115264   0   0   0 # CH2
     44      1   3  0.131100   764.465500512   602.143459975   158.027503979   0   0   0 # CH2
     45      1   3  0.131100   765.833999151   605.777495098   158.074542832   0   0   0 # CH2
     46      1   3  0.131100   767.248769400   608.995630683   156.428952649   0   0   0 # CH2
     47      1   3  0.131100   768.925589321   612.495311529   156.483376889   0   0   0 # CH2
     48      1   3  0.131100   770.565586339   615.604803896   154.838752243   0   0   0 # CH2
     49      1   3  0.131100   772.651108415   618.875341419   154.891915396   0   0   0 # CH2
     50      1   3  0.131100   774.534469316   621.845224770   153.252299112   0   0   0 # CH2
     51      1   3  0.131100   777.118272776   624.732511582   153.280928197   0   0   0 # CH2
     52      1   3  0.131100   779.285056548   627.510671447   151.669666796   0   0   0 # CH2
     53      1   3  0.131100   782.418418659   629.772985862   151.613245782   0   0   0 # CH2
     54      1   3  0.131100   784.944557357   632.263757460   150.084703154   0   0   0 # CH2
     55      1   3  0.131100   788.573805611   633.493218227   149.705629016   0   0   0 # CH2
     56      1   3  0.131100   791.512276725   635.570985907   148.338805916   0   0   0 # CH2
     57      1   3  0.131100   795.170265386   635.650188970   147.174854747   0   0   0 # CH2
     58      1   3  0.131100   798.646117251   637.010411699   146.310672314   0   0   0 # CH2
     59      1   3  0.131100   802.027894824   636.336719288   144.612987640   0   0   0 # CH2
     60      1   3  0.131100   805.830034987   635.914005283   144.441957566   0   0   0 # CH2
     61      1   3  0.131100   808.685442603   634.449317720   142.341742878   0   0   0 # CH2
     62      1   3  0.131100   811.308185237   631.840879870   141.334111958   0   0   0 # CH2
     63      1   3  0.131100   813.937335638   630.677079864   138.790869809   0   0   0 # CH2
     64      1   3  0.131100   815.305790852   627.157869648   138.104872941   0   0   0 # CH2
     65      1   3  0.131100   817.388843708   623.982862567   138.648870880   0   0   0 # CH2
     66      1   3  0.131100   819.256631581   620.936392586   137.243345969   0   0   0 # CH2
     67      1   3  0.131100   821.377412076   617.743529562   137.455189448   0   0   0 # CH2
     68      1   5  0.131100   751.621662311   568.658239852   170.166036830   0   0   0 # CH
     69      1   5  0.131100   753.918085230   571.313949446   167.485433518   0   0   0 # CH
     70      1   5  0.131100   756.366745356   574.854643165   165.639395384   0   0   0 # CH
     71      1   5  0.131100   757.875094033   579.241335361   163.795950392   0   0   0 # CH
     72      1   5  0.131100   758.699140997   583.241585837   162.586773669   0   0   0 # CH
     73      1   5  0.131100   759.681691403   587.018272795   162.455408214   0   0   0 # CH
     74      1   5  0.131100   760.721595062   590.365825507   160.750192548   0   0   0 # CH
     75      1   5  0.131100   761.752240602   594.121551820   160.769603123   0   0   0 # CH
     76      1   5  0.131100   762.870251560   597.458667659   159.112196730   0   0   0 # CH
     77      1   5  0.131100   764.056271816   601.159052930   159.147209752   0   0   0 # CH
     78      1   5  0.131100   765.321591072   604.438763318   157.496066961   0   0   0 # CH
     79      1   5  0.131100   766.801230081   608.026601827   157.546811576   0   0   0 # CH
     80      1   5  0.131100   768.265828554   611.223580759   155.903321487   0   0   0 # CH
     81      1   5  0.131100   770.088171266   614.647739585   155.954550921   0   0   0 # CH
     82      1   5  0.131100   771.793169769   617.724988227   154.318303219   0   0   0 # CH
     83      1   5  0.131100   774.045478030   620.880629338   154.356020464   0   0   0 # CH
     84      1   5  0.131100   776.015536359   623.798700632   152.734563361   0   0   0 # CH
     85      1   5  0.131100   778.783416724   626.502230480   152.726417663   0   0   0 # CH
     86      1   5  0.131100   781.051207182   629.218014989   151.159683124   0   0   0 # CH
     87      1   5  0.131100   784.373753445   631.157005341   150.995966816   0   0   0 # CH
     88      1   5  0.131100   787.038689307   633.547990850   149.564651371   0   0   0 # CH
     89      1   5  0.131100   790.715100497   634.365511380   148.876646473   0   0   0 # CH
     90      1   5  0.131100   793.863875326   636.230593693   147.752060448   0   0   0 # CH
     91      1   5  0.131100   797.381122339   636.133320693   146.235713312   0   0   0 # CH
     92      1   5  0.131100   801.061920243   636.801607985   145.720479016   0   0   0 # CH
     93      1   5  0.131100   804.385488025   636.086782672   143.934204476   0   0   0 # CH
     94      1   5  0.131100   807.676615407   634.547788586   143.502779939   0   0   0 # CH
     95      1   5  0.131100   810.586092999   633.201404077   141.392322433   0   0   0 # CH
     96      1   5  0.131100   812.846042977   630.535551498   139.869526322   0   0   0 # CH
     97      1   5  0.131100   814.943091073   628.376927709   138.975587556   0   0   0 # CH
     98      1   5  0.131100   816.585852925   625.076054504   137.917570361   0   0   0 # CH
     99      1   5  0.131100   818.687695327   621.890607803   138.311452467   0   0   0 # CH
    100      1   5  0.131100   820.625528223   618.931519201   136.824421504   0   0   0 # CH
    101      1   5  0.131100   823.910292819   616.078222766   137.775346559   0   0   0 # CH
    102      1   6  0.233100   826.161743930   614.745920908   137.791334525   0   0   0 # CH=
    103      1   6  0.233100   826.359478183   609.759462458   139.692772678   0   0   0 # CH=
    104      1   6  0.233100   830.771883242   612.062336390   137.786885656   0   0   0 # CH=
    105      1   4  0.001300   751.814556633   569.336306022   171.536527676   0   0   0 # CH3
    106      1   3  0.131100   756.681802720   576.385294046   165.017424677   0   0   0 # CH2
    107      1   4  0.001300   759.156567265   578.547303462   163.276101190   0   0   0 # CH3
    108      1   4  0.001300   760.864075645   586.940215932   163.438824352   0   0   0 # CH3
    109      1   4  0.001300   757.515448447   583.282389464   161.602695837   0   0   0 # CH3
    110      1   4  0.001300   764.062962873   596.885440813   158.324692768   0   0   0 # CH3
    111      1   4  0.001300   764.115293257   604.705937692   156.576723990   0   0   0 # CH3
    112      1   4  0.001300   762.889355656   601.759073842   159.953192973   0   0   0 # CH3
    113      1   4  0.001300   769.145027398   615.404160686   156.908560157   0   0   0 # CH3
    114      1   4  0.001300   770.557787135   618.307869262   153.607128663   0   0   0 # CH3
    115      1   4  0.001300   773.328356661   621.683349262   155.457430126   0   0   0 # CH3
    116      1   4  0.001300   780.029185695   630.365552624   151.058380478   0   0   0 # CH3
    117      1   4  0.001300   784.497625542   631.597514694   152.466512484   0   0   0 # CH3
    118      1   4  0.001300   791.324502224   633.917293468   150.218119730   0   0   0 # CH3
    119      1   4  0.001300   793.282710171   637.251329739   146.756053211   0   0   0 # CH3
    120      1   4  0.001300   797.737625849   634.708271091   146.697623758   0   0   0 # CH3
    121      1   4  0.001300   803.939184997   634.782624187   143.247461538   0   0   0 # CH3
    122      1   4  0.001300   801.235400645   638.314088186   145.953285984   0   0   0 # CH3
    123      1   4  0.001300   809.947346856   633.487846764   140.020515103   0   0   0 # CH3
    124      1   4  0.001300   806.832036566   633.261407415   143.562799657   0   0   0 # CH3
    125      1   4  0.001300   813.395102238   629.750443191   141.075328367   0   0   0 # CH3
    126      1   4  0.001300   816.238187290   629.022651160   139.502140961   0   0   0 # CH3
    127      1   4  0.001300   815.391242676   624.435148000   137.187023937   0   0   0 # CH3
    128      1   4  0.001300   819.522560593   618.399932774   135.890358807   0   0   0 # CH3
    129      1   4  0.001300   817.742783672   621.113727477   139.246849681   0   0   0 # CH3
    130      1   4  0.001300   786.505908143   634.873555253   150.139622025   0   0   0 # CH3
    131      1   4  0.001300   778.408193299   627.257781221   154.014781498   0   0   0 # CH3
    132      1   4  0.001300   774.824304962   624.640661188   152.240951718   0   0   0 # CH3
    133      1   4  0.001300   767.037370686   611.617707064   155.062590681   0   0   0 # CH3
    134      1   4  0.001300   765.717576561   608.704482261   158.405877197   0   0   0 # CH3
    135      1   4  0.001300   762.940047492   593.992751499   161.741442376   0   0   0 # CH3
    136      1   4  0.001300   761.949497146   589.831276078   159.989704528   0   0   0 # CH3
    137      1   4  0.001300   823.431028430   616.773287270   139.063589033   0   0   0 # CH3
    138      1   4  0.001300   754.046955202   570.190392070   166.432514382   0   0   0 # CH3
    139      1   1 -0.629900   750.210723250   567.984993056   170.208817431   0   0   0 # N2
    140      1   7  0.056100   827.062873031   610.980804062   139.072227430   0   0   0 # CAL
    141      1   8  0.056100   826.259195728   612.255786199   138.755454895   0   0   0 # CA
    142      1   7  0.056100   826.960253001   613.468202451   138.112771371   0   0   0 # CAL
    143      1   8  0.056100   828.463642866   613.404436520   137.785584609   0   0   0 # CA
    144      1   8  0.056100   828.566053601   610.918677240   138.746339315   0   0   0 # CA
    145      1   7  0.056100   829.265185931   612.127077936   138.098375833   0   0   0 # CAL
    146      1   3  0.131100   822.700736159   615.694934702   136.900297046   0   0   0 # CH2
    147      2   1 -0.629900   725.954666357   465.289910442   170.974482300   0   0   0 # N2
    148      2   2 -0.258900   740.422464302   563.802792548   172.432220714   0   0   0 # Oc
    149      2   2 -0.258900   737.899911814   561.669863671   170.414286962   0   0   0 # Oc
    150      2   2 -0.258900   736.475200066   558.985381482   172.746875630   0   0   0 # Oc
    151      2   2 -0.258900   734.758453315   556.591708968   171.859117891   0   0   0 # Oc
    152      2   2 -0.258900   732.882197958   553.563142772   173.018516778   0   0   0 # Oc
    153      2   2 -0.258900   732.153279525   550.114317548   171.591205729   0   0   0 # Oc
    154      2   2 -0.258900   732.492154094   546.696138276   173.262578563   0   0   0 # Oc
    155      2   2 -0.258900   732.505417708   543.738831916   170.840685042   0   0   0 # Oc
    156      2   2 -0.258900   730.811550867   540.825503981   169.093393662   0   0   0 # Oc
    157      2   2 -0.258900   729.655407987   537.617351609   170.792830800   0   0   0 # Oc
    158      2   2 -0.258900   729.392196081   534.622199892   171.161875291   0   0   0 # Oc
    159      2   2 -0.258900   729.632128174   531.634300541   171.505334962   0   0   0 # Oc
    160      2   2 -0.258900   731.756831160   528.459416744   171.071319845   0   0   0 # Oc
    161      2   2 -0.258900   729.732173056   525.736606084   169.331397388   0   0   0 # Oc
    162      2   2 -0.258900   727.166714676   523.361591554   170.870909868   0   0   0 # Oc
    163      2   2 -0.258900   727.789860078   519.612565863   170.660561126   0   0   0 # Oc
    164      2   2 -0.258900   728.511252960   516.019416777   171.676224065   0   0   0 # Oc
    165      2   2 -0.258900   729.890472379   512.607549812   170.597208022   0   0   0 # Oc
    166      2   2 -0.258900   728.034602715   510.495058676   167.999977081   0   0   0 # Oc
    167      2   2 -0.258900   725.531925961   507.877751668   169.242586508   0   0   0 # Oc
    168      2   2 -0.258900   725.888697235   504.092451079   169.542907991   0   0   0 # Oc
    169      2   2 -0.258900   726.973644979   501.437898035   169.345687202   0   0   0 # Oc
    170      2   2 -0.258900   727.667692195   497.687809863   169.324619580   0   0   0 # Oc
    171      2   2 -0.258900   725.587216358   495.544763786   166.936553093   0   0   0 # Oc
    172      2   2 -0.258900   722.918187685   493.240682006   168.323705255   0   0   0 # Oc
    173      2   2 -0.258900   723.504845992   489.469166471   168.323092912   0   0   0 # Oc
    174      2   2 -0.258900   724.019623325   486.249616285   170.319727625   0   0   0 # Oc
    175      2   2 -0.258900   725.803855332   483.230369191   168.727279742   0   0   0 # Oc
    176      2   2 -0.258900   723.843943996   480.715106382   166.628317329   0   0   0 # Oc
    177      2   2 -0.258900   721.455580093   478.091465891   168.046011607   0   0   0 # Oc
    178      2   2 -0.258900   722.048732861   474.326827692   167.920843965   0   0   0 # Oc
    179      2   2 -0.258900   722.583113538   470.873064615   169.436138598   0   0   0 # Oc
    180      2   2 -0.258900   723.230330848   467.135603777   169.069494461   0   0   0 # Oc
    181      2   3  0.131100   741.419776741   562.984591818   173.228712771   0   0   0 # CH2
    182      2   3  0.131100   739.252331029   561.974385938   171.027108726   0   0   0 # CH2
    183      2   4  0.001300   735.525754426   560.990396967   170.758193205   0   0   0 # CH3
    184      2   3  0.131100   736.257375216   556.714824681   171.713884370   0   0   0 # CH2
    185      2   3  0.131100   732.998263179   554.955523051   172.442738822   0   0   0 # CH2
    186      2   3  0.131100   732.509098411   551.141984905   172.637390861   0   0   0 # CH2
    187      2   3  0.131100   732.860889569   548.140277058   173.010442610   0   0   0 # CH2
    188      2   3  0.131100   732.258927051   544.442291431   172.154987625   0   0   0 # CH2
    189      2   3  0.131100   731.906366681   541.828120862   169.370648893   0   0   0 # CH2
    190      2   3  0.131100   729.615784231   538.790551299   169.844723019   0   0   0 # CH2
    191      2   3  0.131100   728.413431732   535.655927837   171.665522510   0   0   0 # CH2
    192      2   3  0.131100   730.710057479   532.623673021   171.876504033   0   0   0 # CH2
    193      2   3  0.131100   731.196256303   529.670675932   171.782362888   0   0   0 # CH2
    194      2   3  0.131100   731.007851140   526.385835272   169.816011899   0   0   0 # CH2
    195      2   3  0.131100   727.713527096   524.430174397   169.954224589   0   0   0 # CH2
    196      2   3  0.131100   727.270940296   520.874893344   171.304335343   0   0   0 # CH2
    197      2   3  0.131100   728.315218602   517.241609512   170.812663575   0   0   0 # CH2
    198      2   3  0.131100   729.396553673   513.664138201   171.557107008   0   0   0 # CH2
    199      2   3  0.131100   729.217079648   511.102063136   168.717299833   0   0   0 # CH2
    200      2   3  0.131100   726.097511158   508.912894289   168.299214406   0   0   0 # CH2
    201      2   3  0.131100   725.659143721   505.517224475   169.987599796   0   0   0 # CH2
    202      2   3  0.131100   725.888962075   501.723426559   170.355352995   0   0   0 # CH2
    203      2   3  0.131100   727.340203613   499.014919427   169.970083456   0   0   0 # CH2
    204      2   3  0.131100   726.828347422   495.970809550   167.684079770   0   0   0 # CH2
    205      2   3  0.131100   723.488880841   494.354305725   167.480134929   0   0   0 # CH2
    206      2   3  0.131100   723.019418053   490.815085038   168.802587298   0   0   0 # CH2
    207      2   3  0.131100   723.935707256   487.121378718   169.088624158   0   0   0 # CH2
    208      2   3  0.131100   725.464488816   484.663706654   169.072820028   0   0   0 # CH2
    209      2   3  0.131100   725.065561664   481.381980606   167.213143645   0   0   0 # CH2
    210      2   3  0.131100   721.930855901   479.211980913   167.152689681   0   0   0 # CH2
    211      2   3  0.131100   721.620553066   475.648177718   168.511318158   0   0   0 # CH2
    212      2   3  0.131100   722.382039798   471.906304124   168.354721510   0   0   0 # CH2
    213      2   3  0.131100   723.129675576   468.456718809   169.791997052   0   0   0 # CH2
    214      2   5  0.131100   742.605191211   563.783379016   173.840602349   0   0   0 # CH
    215      2   5  0.131100   739.125942565   563.084174867   172.092281484   0   0   0 # CH
    216      2   5  0.131100   736.933616018   561.026324661   171.383831772   0   0   0 # CH
    217      2   5  0.131100   736.809027574   557.520950286   172.906071050   0   0   0 # CH
    218      2   5  0.131100   734.372689383   555.133281420   171.770999542   0   0   0 # CH
    219      2   5  0.131100   732.596320661   552.523727718   171.961012726   0   0   0 # CH
    220      2   5  0.131100   731.719736171   548.813314342   172.224737729   0   0   0 # CH
    221      2   5  0.131100   732.674956243   545.915015193   171.980958560   0   0   0 # CH
    222      2   5  0.131100   731.717635292   542.452433762   170.766577335   0   0   0 # CH
    223      2   5  0.131100   730.834201772   539.697546307   170.095674441   0   0   0 # CH
    224      2   5  0.131100   728.359516499   536.849949398   170.695746462   0   0   0 # CH
    225      2   5  0.131100   730.010527780   533.913929835   172.344168483   0   0   0 # CH
    226      2   5  0.131100   730.202843370   530.398132046   170.852749976   0   0   0 # CH
    227      2   5  0.131100   730.634538373   527.476860153   170.836008319   0   0   0 # CH
    228      2   5  0.131100   729.125440875   524.858684991   170.399789974   0   0   0 # CH
    229      2   5  0.131100   727.701218911   522.034925576   170.388234927   0   0   0 # CH
    230      2   5  0.131100   727.696969712   518.422010836   171.584069665   0   0   0 # CH
    231      2   5  0.131100   729.012037513   514.926727028   170.762927085   0   0   0 # CH
    232      2   5  0.131100   728.719255501   512.047429751   169.826965010   0   0   0 # CH
    233      2   5  0.131100   727.422316017   509.436089955   168.884769548   0   0   0 # CH
    234      2   5  0.131100   726.020428404   506.501016515   168.859442193   0   0   0 # CH
    235      2   5  0.131100   725.945515305   503.207339592   170.765909983   0   0   0 # CH
    236      2   5  0.131100   726.897443739   500.004537881   168.874575778   0   0   0 # CH
    237      2   5  0.131100   726.460322449   497.169233668   168.580461033   0   0   0 # CH
    238      2   5  0.131100   725.026078517   494.276381056   167.533958314   0   0   0 # CH
    239      2   5  0.131100   723.357015459   491.906377256   167.772060221   0   0   0 # CH
    240      2   5  0.131100   723.501124643   488.537128216   169.510815044   0   0   0 # CH
    241      2   5  0.131100   724.181537215   484.803655654   169.914940446   0   0   0 # CH
    242      2   5  0.131100   724.607582746   482.484879784   168.185718741   0   0   0 # CH
    243      2   5  0.131100   723.355436283   479.632671590   167.559252073   0   0   0 # CH
    244      2   5  0.131100   721.997399459   476.777897150   167.535825651   0   0   0 # CH
    245      2   5  0.131100   722.013093050   473.259924807   168.987137527   0   0   0 # CH
    246      2   5  0.131100   722.683494213   469.521076877   168.774913246   0   0   0 # CH
    247      2   5  0.131100   725.351105316   466.447134778   170.220414220   0   0   0 # CH
    248      2   6  0.233100   726.900697395   464.346240221   170.275488101   0   0   0 # CH=
    249      2   6  0.233100   725.895873932   460.732520962   174.050553401   0   0   0 # CH=
    250      2   6  0.233100   729.259326044   459.568087420   170.080069558   0   0   0 # CH=
    251      2   4  0.001300   743.165565624   562.935300478   174.997008280   0   0   0 # CH3
    252      2   3  0.131100   737.368619742   559.579551605   171.683199927   0   0   0 # CH2
    253      2   4  0.001300   736.186196109   556.974514419   174.204593629   0   0   0 # CH3
    254      2   4  0.001300   733.696368997   552.512024485   170.883310458   0   0   0 # CH3
    255      2   4  0.001300   735.408193212   554.309256624   172.556771404   0   0   0 # CH3
    256      2   4  0.001300   732.194599048   541.472506626   171.855761639   0   0   0 # CH3
    257      2   4  0.001300   728.144232556   536.352522460   169.254133189   0   0   0 # CH3
    258      2   4  0.001300   732.135176014   538.889746161   169.934012582   0   0   0 # CH3
    259      2   4  0.001300   730.168807906   526.859763033   172.167645560   0   0   0 # CH3
    260      2   4  0.001300   730.029798425   523.630139779   170.609497896   0   0   0 # CH3
    261      2   4  0.001300   727.197189360   521.773053515   168.956489227   0   0   0 # CH3
    262      2   4  0.001300   727.785394231   511.307378340   170.802095920   0   0   0 # CH3
    263      2   4  0.001300   728.424006060   508.282051989   169.071291386   0   0   0 # CH3
    264      2   4  0.001300   724.748184865   503.519593421   171.681987315   0   0   0 # CH3
    265      2   4  0.001300   725.464776067   499.687698257   168.404734132   0   0   0 # CH3
    266      2   4  0.001300   725.349683906   496.786037854   169.576265522   0   0   0 # CH3
    267      2   4  0.001300   722.628782438   491.627433702   166.444055756   0   0   0 # CH3
    268      2   4  0.001300   725.478713429   494.135977370   168.998728570   0   0   0 # CH3
    269      2   4  0.001300   722.951224360   484.414212073   169.074553204   0   0   0 # CH3
    270      2   4  0.001300   722.087173713   488.485914959   170.119414815   0   0   0 # CH3
    271      2   4  0.001300   723.824049025   481.854809273   169.352988532   0   0   0 # CH3
    272      2   4  0.001300   724.317194681   478.432625886   167.475067319   0   0   0 # CH3
    273      2   4  0.001300   721.408559991   476.485144107   166.143158326   0   0   0 # CH3
    274      2   4  0.001300   721.306653940   469.138547866   168.202300449   0   0   0 # CH3
    275      2   4  0.001300   720.602175225   473.176564372   169.598349234   0   0   0 # CH3
    276      2   4  0.001300   725.325798992   506.074803701   167.552831637   0   0   0 # CH3
    277      2   4  0.001300   727.917774797   514.610321443   169.726378395   0   0   0 # CH3
    278      2   4  0.001300   728.524642140   518.705268926   172.851572288   0   0   0 # CH3
    279      2   4  0.001300   729.022935611   529.476415222   170.491707490   0   0   0 # CH3
    280      2   4  0.001300   728.911176663   533.539603639   173.355783015   0   0   0 # CH3
    281      2   4  0.001300   731.817704794   546.528381618   170.858407970   0   0   0 # CH3
    282      2   4  0.001300   730.513670130   549.042880136   173.154422407   0   0   0 # CH3
    283      2   4  0.001300   725.464565931   467.725444822   171.071978079   0   0   0 # CH3
    284      2   4  0.001300   738.420280893   562.530776502   173.345430724   0   0   0 # CH3
    285      2   1 -0.629900   743.727368572   564.156779470   172.876788088   0   0   0 # N2
    286      2   7  0.056100   726.605460096   461.125882666   172.740961989   0   0   0 # CAL
    287      2   8  0.056100   726.410557720   462.538077974   172.162148274   0   0   0 # CA
    288      2   7  0.056100   727.140072721   462.949823606   170.870674689   0   0   0 # CAL
    289      2   8  0.056100   728.082435420   461.959404704   170.164806349   0   0   0 # CA
    290      2   8  0.056100   727.533594489   460.126944842   172.026747802   0   0   0 # CA
    291      2   7  0.056100   728.275266545   460.546344657   170.742604080   0   0   0 # CAL
    292      2   3  0.131100   723.873394708   466.099608051   169.958470446   0   0   0 # CH2
    293      3   1 -0.629900   798.730643143   555.788375353    83.925865768   0   0   0 # N2
    294      3   2 -0.258900   746.007527726   570.641717919   166.357168901   0   0   0 # Oc
    295      3   2 -0.258900   749.264752276   572.177816745   165.123025487   0   0   0 # Oc
    296      3   2 -0.258900   749.092548344   571.034819169   161.477799194   0   0   0 # Oc
    297      3   2 -0.258900   751.829840526   573.499188637   160.424756394   0   0   0 # Oc
    298      3   2 -0.258900   752.547564512   574.395981755   156.790171259   0   0   0 # Oc
    299      3   2 -0.258900   754.255357372   573.907534620   154.562830557   0   0   0 # Oc
    300      3   2 -0.258900   755.528641148   571.607394731   151.778914175   0   0   0 # Oc
    301      3   2 -0.258900   758.579952695   572.107181294   149.538783038   0   0   0 # Oc
    302      3   2 -0.258900   761.217883144   571.093847648   146.992352216   0   0   0 # Oc
    303      3   2 -0.258900   761.126519872   573.175778777   143.864713157   0   0   0 # Oc
    304      3   2 -0.258900   762.856484657   572.609921492   141.634231949   0   0   0 # Oc
    305      3   2 -0.258900   763.721014572   570.580914375   138.521558808   0   0   0 # Oc
    306      3   2 -0.258900   766.452905805   568.804772993   136.527957278   0   0   0 # Oc
    307      3   2 -0.258900   769.560213225   570.116446421   134.691366381   0   0   0 # Oc
    308      3   2 -0.258900   769.421802221   571.178766759   131.009923767   0   0   0 # Oc
    309      3   2 -0.258900   771.898370097   568.707538930   129.503209500   0   0   0 # Oc
    310      3   2 -0.258900   772.788157607   567.450288712   126.020078986   0   0   0 # Oc
    311      3   2 -0.258900   775.194476726   565.313146502   123.896417760   0   0   0 # Oc
    312      3   2 -0.258900   778.137152254   567.732814345   123.189832854   0   0   0 # Oc
    313      3   2 -0.258900   780.371482123   567.066996780   120.206796568   0   0   0 # Oc
    314      3   2 -0.258900   780.632233638   566.427346968   117.196062565   0   0   0 # Oc
    315      3   2 -0.258900   781.391237328   565.428566797   114.802886626   0   0   0 # Oc
    316      3   2 -0.258900   783.683861739   564.309539590   111.963005018   0   0   0 # Oc
    317      3   2 -0.258900   785.912988286   565.546123014   109.218297348   0   0   0 # Oc
    318      3   2 -0.258900   787.443864957   567.239244308   107.470610073   0   0   0 # Oc
    319      3   2 -0.258900   789.234204640   565.373515827   104.680040625   0   0   0 # Oc
    320      3   2 -0.258900   789.604205930   563.387019074   101.448661262   0   0   0 # Oc
    321      3   2 -0.258900   791.794147619   561.206131115    99.183753467   0   0   0 # Oc
    322      3   2 -0.258900   795.147736829   562.668451432    98.068758392   0   0   0 # Oc
    323      3   2 -0.258900   795.662539735   564.280696415    94.644663791   0   0   0 # Oc
    324      3   2 -0.258900   797.515622471   562.456297183    91.850706321   0   0   0 # Oc
    325      3   2 -0.258900   798.202991651   560.694014109    88.519098881   0   0   0 # Oc
    326      3   2 -0.258900   799.393555730   559.066652582    85.812447808   0   0   0 # Oc
    327      3   3  0.131100   745.859772573   569.260491811   165.767494185   0   0   0 # CH2
    328      3   3  0.131100   748.373054726   571.098870391   165.690198875   0   0   0 # CH2
    329      3   4  0.001300   749.829898603   573.528315403   163.127978160   0   0   0 # CH3
    330      3   3  0.131100   751.219526743   572.257706616   161.031870438   0   0   0 # CH2
    331      3   3  0.131100   752.487126537   574.613316611   158.283122413   0   0   0 # CH2
    332      3   3  0.131100   753.462534869   575.191547386   154.631075841   0   0   0 # CH2
    333      3   3  0.131100   755.221904103   572.117749406   153.167930017   0   0   0 # CH2
    334      3   3  0.131100   757.276208770   571.494590725   149.990683851   0   0   0 # CH2
    335      3   3  0.131100   760.571606453   571.909160720   148.084893583   0   0   0 # CH2
    336      3   3  0.131100   761.292099435   572.943688196   145.345935415   0   0   0 # CH2
    337      3   3  0.131100   762.267666104   573.983966016   141.853768854   0   0   0 # CH2
    338      3   3  0.131100   763.652557390   570.946977493   139.985219750   0   0   0 # CH2
    339      3   3  0.131100   765.099193875   569.424351562   136.783456334   0   0   0 # CH2
    340      3   3  0.131100   768.707366140   569.179277462   135.515731492   0   0   0 # CH2
    341      3   3  0.131100   769.960833229   571.078720091   132.418465551   0   0   0 # CH2
    342      3   3  0.131100   770.671934808   569.166879773   130.255082868   0   0   0 # CH2
    343      3   3  0.131100   772.971852686   568.029635083   127.402645960   0   0   0 # CH2
    344      3   3  0.131100   773.951274569   566.087757672   124.275350076   0   0   0 # CH2
    345      3   3  0.131100   777.163370477   566.920768159   124.015513312   0   0   0 # CH2
    346      3   3  0.131100   779.984922990   567.722814440   121.511081674   0   0   0 # CH2
    347      3   3  0.131100   779.342184557   566.678571034   117.938746192   0   0   0 # CH2
    348      3   3  0.131100   781.825327676   566.843437081   115.104270396   0   0   0 # CH2
    349      3   3  0.131100   782.548986293   565.078214647   112.595413502   0   0   0 # CH2
    350      3   3  0.131100   785.410773861   564.481328298   110.161457160   0   0   0 # CH2
    351      3   3  0.131100   787.722757845   567.229925639   108.953114187   0   0   0 # CH2
    352      3   3  0.131100   788.141949002   566.209897442   105.298114982   0   0   0 # CH2
    353      3   3  0.131100   789.968777994   564.022932344   102.767879470   0   0   0 # CH2
    354      3   3  0.131100   790.545097568   561.932124895    99.626064599   0   0   0 # CH2
    355      3   3  0.131100   794.189581817   561.591528080    98.517324638   0   0   0 # CH2
    356      3   3  0.131100   795.777134051   564.130606004    96.142825022   0   0   0 # CH2
    357      3   3  0.131100   796.436593653   563.323006561    92.455179741   0   0   0 # CH2
    358      3   3  0.131100   798.443738534   561.329811180    89.869588822   0   0   0 # CH2
    359      3   3  0.131100   799.479890896   558.815926088    87.298656483   0   0   0 # CH2
    360      3   5  0.131100   744.968603383   568.428932739   166.707119737   0   0   0 # CH
    361      3   5  0.131100   746.897933219   571.491401060   165.484234468   0   0   0 # CH
    362      3   5  0.131100   749.022828407   572.321680885   163.641240666   0   0   0 # CH
    363      3   5  0.131100   749.698588642   572.232186668   160.785601851   0   0   0 # CH
    364      3   5  0.131100   751.841130706   573.369843478   158.921333561   0   0   0 # CH
    365      3   5  0.131100   753.254646048   575.547110133   156.115596199   0   0   0 # CH
    366      3   5  0.131100   754.509248791   573.483681528   153.135459617   0   0   0 # CH
    367      3   5  0.131100   756.813383499   572.216693623   151.270261854   0   0   0 # CH
    368      3   5  0.131100   759.259368568   571.228373939   148.516631692   0   0   0 # CH
    369      3   5  0.131100   760.712442758   571.549454068   145.645130234   0   0   0 # CH
    370      3   5  0.131100   762.126877109   574.193202443   143.372602772   0   0   0 # CH
    371      3   5  0.131100   762.848865503   572.248128652   140.168319091   0   0   0 # CH
    372      3   5  0.131100   765.009378746   569.836017641   138.264838415   0   0   0 # CH
    373      3   5  0.131100   767.271851488   569.723560914   135.651966733   0   0   0 # CH
    374      3   5  0.131100   769.115174564   570.093619274   133.247681113   0   0   0 # CH
    375      3   5  0.131100   770.455467813   570.674189005   130.031262404   0   0   0 # CH
    376      3   5  0.131100   771.634655324   568.458891314   128.036793331   0   0   0 # CH
    377      3   5  0.131100   774.130599205   566.945086941   125.542523351   0   0   0 # CH
    378      3   5  0.131100   776.177962671   566.152726191   123.113769965   0   0   0 # CH
    379      3   5  0.131100   778.856488185   566.894377868   122.156258001   0   0   0 # CH
    380      3   5  0.131100   779.517805920   567.661078130   119.111194255   0   0   0 # CH
    381      3   5  0.131100   780.780765199   567.426167897   116.072446878   0   0   0 # CH
    382      3   5  0.131100   782.476563484   564.671053711   114.077270859   0   0   0 # CH
    383      3   5  0.131100   783.999359488   564.899299481   110.610946661   0   0   0 # CH
    384      3   5  0.131100   787.356059673   565.852640668   109.537959250   0   0   0 # CH
    385      3   5  0.131100   788.497365229   566.409426093   106.781451787   0   0   0 # CH
    386      3   5  0.131100   788.797659252   564.842350680   103.337685861   0   0   0 # CH
    387      3   5  0.131100   790.839407414   562.687056055   100.936923846   0   0   0 # CH
    388      3   5  0.131100   792.789222930   562.214869398    98.662978665   0   0   0 # CH
    389      3   5  0.131100   794.978014464   562.891133975    96.585910270   0   0   0 # CH
    390      3   5  0.131100   796.628807706   563.326968326    93.983512374   0   0   0 # CH
    391      3   5  0.131100   797.244870505   562.140467151    90.397775121   0   0   0 # CH
    392      3   5  0.131100   799.540452057   560.148454603    88.072923196   0   0   0 # CH
    393      3   5  0.131100   798.547404059   556.851545761    84.985323173   0   0   0 # CH
    394      3   6  0.233100   799.998949609   554.969084869    83.838920461   0   0   0 # CH=
    395      3   6  0.233100   798.635800750   553.630359857    78.873181776   0   0   0 # CH=
    396      3   6  0.233100   802.507918200   550.949549158    81.354658518   0   0   0 # CH=
    397      3   4  0.001300   744.264421048   567.299635323   165.934238064   0   0   0 # CH3
    398      3   3  0.131100   749.470167184   571.024545264   162.940511901   0   0   0 # CH2
    399      3   4  0.001300   749.398006204   572.153488042   159.277413319   0   0   0 # CH3
    400      3   4  0.001300   754.631846738   575.743463037   156.775129959   0   0   0 # CH3
    401      3   4  0.001300   752.654242256   572.119531622   158.540260539   0   0   0 # CH3
    402      3   4  0.001300   758.340739829   571.013026705   147.299789845   0   0   0 # CH3
    403      3   4  0.001300   763.495465924   573.909993365   144.019901776   0   0   0 # CH3
    404      3   4  0.001300   761.227259726   570.575145085   144.570140863   0   0   0 # CH3
    405      3   4  0.001300   766.608244616   569.821423188   134.265708172   0   0   0 # CH3
    406      3   4  0.001300   769.280861541   568.669759813   132.685969205   0   0   0 # CH3
    407      3   4  0.001300   771.779311992   571.417355818   130.287431351   0   0   0 # CH3
    408      3   4  0.001300   775.412593317   567.107725591   122.179086336   0   0   0 # CH3
    409      3   4  0.001300   777.883931504   566.434819120   121.053768830   0   0   0 # CH3
    410      3   4  0.001300   779.441064487   567.528266019   115.320413148   0   0   0 # CH3
    411      3   4  0.001300   783.834592328   564.945864152   114.749910316   0   0   0 # CH3
    412      3   4  0.001300   782.945094083   564.501166055   109.560606846   0   0   0 # CH3
    413      3   4  0.001300   789.865775770   567.103351087   106.910782327   0   0   0 # CH3
    414      3   4  0.001300   788.263122604   564.738575618   108.982239898   0   0   0 # CH3
    415      3   4  0.001300   791.952895234   563.730421229   100.728548645   0   0   0 # CH3
    416      3   4  0.001300   788.471040435   566.018217585   102.398662846   0   0   0 # CH3
    417      3   4  0.001300   792.299125101   562.782483302    97.318010094   0   0   0 # CH3
    418      3   4  0.001300   795.461678605   561.637774611    95.833312911   0   0   0 # CH3
    419      3   4  0.001300   798.070751451   563.747009226    94.323649657   0   0   0 # CH3
    420      3   4  0.001300   800.314639123   561.209666535    87.267990351   0   0   0 # CH3
    421      3   4  0.001300   797.128212405   563.449958052    89.595906319   0   0   0 # CH3
    422      3   4  0.001300   780.125251709   568.989932076   118.625169122   0   0   0 # CH3
    423      3   4  0.001300   775.062076303   568.139871419   125.267871682   0   0   0 # CH3
    424      3   4  0.001300   771.108130668   569.734265893   127.351405470   0   0   0 # CH3
    425      3   4  0.001300   766.194985800   570.756481985   138.609673155   0   0   0 # CH3
    426      3   4  0.001300   763.529525785   573.370941234   139.364357900   0   0   0 # CH3
    427      3   4  0.001300   756.628414198   573.720699286   150.997241521   0   0   0 # CH3
    428      3   4  0.001300   753.158860617   573.333323591   152.410798200   0   0   0 # CH3
    429      3   4  0.001300   798.222788768   556.239859499    86.361150081   0   0   0 # CH3
    430      3   4  0.001300   746.488530634   571.310202986   164.009762132   0   0   0 # CH3
    431      3   1 -0.629900   745.817339032   567.834320208   167.801554088   0   0   0 # N2
    432      3   7  0.056100   799.540667667   553.429692763    80.101497165   0   0   0 # CAL
    433      3   8  0.056100   799.345455443   554.307921713    81.348855655   0   0   0 # CA
    434      3   7  0.056100   800.245488942   554.111779340    82.581740604   0   0   0 # CAL
    435      3   8  0.056100   801.356615616   553.042602887    82.560940734   0   0   0 # CA
    436      3   8  0.056100   800.617613844   552.331917333    80.095836007   0   0   0 # CA
    437      3   7  0.056100   801.511440167   552.123442655    81.331444084   0   0   0 # CAL
    438      3   3  0.131100   799.747666111   557.815050121    85.040880955   0   0   0 # CH2
    439      4   1 -0.629900   855.196615157   565.579853575   215.161459076   0   0   0 # N2
    440      4   2 -0.258900   827.877456459   605.944052520   138.536237078   0   0   0 # Oc
    441      4   2 -0.258900   830.974863301   603.714263945   138.848736567   0   0   0 # Oc
    442      4   2 -0.258900   829.267974174   601.002058779   140.940773944   0   0   0 # Oc
    443      4   2 -0.258900   832.087554288   598.429958717   140.890235044   0   0   0 # Oc
    444      4   2 -0.258900   832.848362422   599.589372042   143.594535671   0   0   0 # Oc
    445      4   2 -0.258900   834.088805536   602.320180648   145.950573085   0   0   0 # Oc
    446      4   2 -0.258900   833.820692888   605.241369525   148.396608737   0   0   0 # Oc
    447      4   2 -0.258900   835.545015123   607.522606108   150.915465417   0   0   0 # Oc
    448      4   2 -0.258900   838.725102987   605.688951638   151.990619414   0   0   0 # Oc
    449      4   2 -0.258900   838.510333063   602.284300054   153.725411118   0   0   0 # Oc
    450      4   2 -0.258900   838.803544087   601.882874200   157.502904336   0   0   0 # Oc
    451      4   2 -0.258900   838.170308266   600.411618685   160.962513337   0   0   0 # Oc
    452      4   2 -0.258900   839.570629882   599.412854337   164.372579383   0   0   0 # Oc
    453      4   2 -0.258900   842.479522180   596.936929471   164.567062368   0   0   0 # Oc
    454      4   2 -0.258900   842.111094582   593.358705328   165.861214536   0   0   0 # Oc
    455      4   2 -0.258900   842.915926233   592.837566815   169.552003949   0   0   0 # Oc
    456      4   2 -0.258900   842.556851384   591.742246892   173.184269658   0   0   0 # Oc
    457      4   2 -0.258900   844.231338620   591.244776825   176.587811604   0   0   0 # Oc
    458      4   2 -0.258900   847.453344051   589.178339636   176.671924296   0   0   0 # Oc
    459      4   2 -0.258900   847.482615259   585.487676921   177.670355190   0   0   0 # Oc
    460      4   2 -0.258900   848.224645775   584.747297716   181.337306134   0   0   0 # Oc
    461      4   2 -0.258900   847.689962989   583.502563506   184.899705892   0   0   0 # Oc
    462      4   2 -0.258900   849.178431782   582.760634814   188.345684671   0   0   0 # Oc
    463      4   2 -0.258900   852.349290566   580.624598044   188.337789196   0   0   0 # Oc
    464      4   2 -0.258900   852.260537319   576.876079372   189.071120976   0   0   0 # Oc
    465      4   2 -0.258900   853.063074158   575.737980235   192.621319530   0   0   0 # Oc
    466      4   2 -0.258900   852.317824070   574.600223448   196.186667493   0   0   0 # Oc
    467      4   2 -0.258900   853.437307348   574.262150048   199.833291383   0   0   0 # Oc
    468      4   2 -0.258900   856.556684024   572.151655220   200.510628336   0   0   0 # Oc
    469      4   2 -0.258900   856.514048351   568.471563355   201.498696358   0   0   0 # Oc
    470      4   2 -0.258900   857.453097866   567.368230032   205.025916542   0   0   0 # Oc
    471      4   2 -0.258900   856.503341874   566.247344220   208.534864869   0   0   0 # Oc
    472      4   2 -0.258900   857.358624582   565.120161985   212.063456181   0   0   0 # Oc
    473      4   3  0.131100   827.516321860   606.119687196   139.991917784   0   0   0 # CH2
    474      4   3  0.131100   830.009064555   604.822914822   139.197713569   0   0   0 # CH2
    475      4   4  0.001300   831.349815467   601.261740567   138.707386179   0   0   0 # CH3
    476      4   3  0.131100   831.310146211   599.629108286   141.377453181   0   0   0 # CH2
    477      4   3  0.131100   833.588451165   598.464186660   142.911831841   0   0   0 # CH2
    478      4   3  0.131100   833.084338619   601.527102743   145.150027819   0   0   0 # CH2
    479      4   3  0.131100   834.461025256   604.185196712   147.528446821   0   0   0 # CH2
    480      4   3  0.131100   834.364020256   606.953849675   150.167635223   0   0   0 # CH2
    481      4   3  0.131100   837.753684740   606.843631573   151.917873890   0   0   0 # CH2
    482      4   3  0.131100   839.056936022   603.351115602   152.807124029   0   0   0 # CH2
    483      4   3  0.131100   838.280146331   601.591055118   156.117596620   0   0   0 # CH2
    484      4   3  0.131100   838.822145201   601.232538720   159.876549458   0   0   0 # CH2
    485      4   3  0.131100   838.513610066   599.590787170   163.309336798   0   0   0 # CH2
    486      4   3  0.131100   841.691482568   598.183628584   164.890273702   0   0   0 # CH2
    487      4   3  0.131100   842.597047365   594.469745922   164.961055842   0   0   0 # CH2
    488      4   3  0.131100   842.186400952   592.571939980   168.258031399   0   0   0 # CH2
    489      4   3  0.131100   843.132862676   592.397792166   171.953096094   0   0   0 # CH2
    490      4   3  0.131100   843.105797067   591.221574105   175.581201418   0   0   0 # CH2
    491      4   3  0.131100   846.508459071   590.291867018   177.056492983   0   0   0 # CH2
    492      4   3  0.131100   847.867862106   586.716728138   176.881816011   0   0   0 # CH2
    493      4   3  0.131100   847.550991636   584.532870100   180.003862443   0   0   0 # CH2
    494      4   3  0.131100   848.332471256   584.205345194   183.728724820   0   0   0 # CH2
    495      4   3  0.131100   848.105932729   582.844530911   187.285314621   0   0   0 # CH2
    496      4   3  0.131100   851.388507344   581.664548913   188.863108344   0   0   0 # CH2
    497      4   3  0.131100   852.683652795   578.151784680   188.382340152   0   0   0 # CH2
    498      4   3  0.131100   852.329369699   575.708593812   191.302640666   0   0   0 # CH2
    499      4   3  0.131100   853.089498722   575.139883279   195.006956484   0   0   0 # CH2
    500      4   3  0.131100   852.493372094   574.210438196   198.655175809   0   0   0 # CH2
    501      4   3  0.131100   855.563875356   573.265590559   200.741143479   0   0   0 # CH2
    502      4   3  0.131100   856.935324757   569.700432078   200.731000366   0   0   0 # CH2
    503      4   3  0.131100   856.680749164   567.356075483   203.729451750   0   0   0 # CH2
    504      4   3  0.131100   857.398813915   566.744363111   207.427750715   0   0   0 # CH2
    505      4   3  0.131100   856.469110327   565.504673287   210.907481210   0   0   0 # CH2
    506      4   5  0.131100   826.583574432   607.336966202   140.135320688   0   0   0 # CH
    507      4   5  0.131100   828.723677065   604.706148172   138.355661777   0   0   0 # CH
    508      4   5  0.131100   830.368930186   602.364145823   139.148491228   0   0   0 # CH
    509      4   5  0.131100   830.031309207   599.765353997   140.531362534   0   0   0 # CH
    510      4   5  0.131100   832.618217797   597.628625909   142.055476747   0   0   0 # CH
    511      4   5  0.131100   833.823889003   600.387776646   144.424828581   0   0   0 # CH
    512      4   5  0.131100   833.393884359   603.400731018   146.743733329   0   0   0 # CH
    513      4   5  0.131100   834.924064887   605.941181640   149.152106917   0   0   0 # CH
    514      4   5  0.131100   836.450851655   606.362665340   151.251483380   0   0   0 # CH
    515      4   5  0.131100   838.186835762   604.618230788   152.908513135   0   0   0 # CH
    516      4   5  0.131100   838.902338402   602.610303522   155.145974600   0   0   0 # CH
    517      4   5  0.131100   838.122146644   601.005405232   158.524690006   0   0   0 # CH
    518      4   5  0.131100   839.148729169   600.315053735   162.107412383   0   0   0 # CH
    519      4   5  0.131100   840.432452799   598.228925907   164.005132218   0   0   0 # CH
    520      4   5  0.131100   841.878488279   595.781757251   165.330630472   0   0   0 # CH
    521      4   5  0.131100   842.772681211   593.530893776   167.206798500   0   0   0 # CH
    522      4   5  0.131100   842.270829653   592.115653337   170.709747934   0   0   0 # CH
    523      4   5  0.131100   843.618903617   591.812026605   174.253922819   0   0   0 # CH
    524      4   5  0.131100   845.207427997   590.145172344   176.245659138   0   0   0 # CH
    525      4   5  0.131100   847.008765950   587.906511170   177.351971916   0   0   0 # CH
    526      4   5  0.131100   848.097471116   585.604234474   179.043771601   0   0   0 # CH
    527      4   5  0.131100   847.538093257   583.967493380   182.431975872   0   0   0 # CH
    528      4   5  0.131100   848.698419154   583.498635310   186.022117856   0   0   0 # CH
    529      4   5  0.131100   850.141849518   581.664205839   187.960951581   0   0   0 # CH
    530      4   5  0.131100   851.843575654   579.326806103   188.919394525   0   0   0 # CH
    531      4   5  0.131100   852.910969623   576.837367032   190.432361153   0   0   0 # CH
    532      4   5  0.131100   852.251974566   575.088648236   193.716607507   0   0   0 # CH
    533      4   5  0.131100   853.248957656   574.612885923   197.374148614   0   0   0 # CH
    534      4   5  0.131100   854.430395152   573.132370008   199.708016229   0   0   0 # CH
    535      4   5  0.131100   856.041174089   570.883566820   201.145373819   0   0   0 # CH
    536      4   5  0.131100   857.207316125   568.494231655   202.838614246   0   0   0 # CH
    537      4   5  0.131100   856.593584229   566.781513940   206.118132835   0   0   0 # CH
    538      4   5  0.131100   857.364708678   565.934734755   209.732707961   0   0   0 # CH
    539      4   5  0.131100   855.752883648   565.941202214   213.805825627   0   0   0 # CH
    540      4   6  0.233100   855.701326496   566.289386266   216.394494181   0   0   0 # CH=
    541      4   6  0.233100   853.885626800   562.280687217   219.401642228   0   0   0 # CH=
    542      4   6  0.233100   856.574275876   566.292878865   221.655047946   0   0   0 # CH=
    543      4   4  0.001300   825.291171594   607.081866182   139.338010405   0   0   0 # CH3
    544      4   3  0.131100   830.076512409   602.246540465   140.656967573   0   0   0 # CH2
    545      4   4  0.001300   829.152361078   598.519929990   140.749873020   0   0   0 # CH3
    546      4   4  0.001300   834.484737037   599.466133192   145.466698217   0   0   0 # CH3
    547      4   4  0.001300   831.444301402   597.142613306   142.925656466   0   0   0 # CH3
    548      4   4  0.001300   835.700531513   605.374492819   152.163986486   0   0   0 # CH3
    549      4   4  0.001300   840.436737620   602.571470674   155.268924831   0   0   0 # CH3
    550      4   4  0.001300   838.158191416   605.150604230   154.353308897   0   0   0 # CH3
    551      4   4  0.001300   839.610837930   596.935675395   164.159839840   0   0   0 # CH3
    552      4   4  0.001300   842.012135185   596.072068642   166.836891712   0   0   0 # CH3
    553      4   4  0.001300   844.289533755   593.301695422   167.072402131   0   0   0 # CH3
    554      4   4  0.001300   844.544638445   588.778762482   176.500679090   0   0   0 # CH3
    555      4   4  0.001300   847.121183484   588.099932560   178.875516031   0   0   0 # CH3
    556      4   4  0.001300   847.555638199   582.466632780   182.088024941   0   0   0 # CH3
    557      4   4  0.001300   849.947495922   582.736915718   185.541050963   0   0   0 # CH3
    558      4   4  0.001300   849.428484245   580.303656702   188.055208890   0   0   0 # CH3
    559      4   4  0.001300   854.433748681   576.667117830   190.277704784   0   0   0 # CH3
    560      4   4  0.001300   851.917274816   579.405865765   190.455930894   0   0   0 # CH3
    561      4   4  0.001300   854.417069366   573.648249172   197.096191629   0   0   0 # CH3
    562      4   4  0.001300   851.958070990   573.621437870   193.353785768   0   0   0 # CH3
    563      4   4  0.001300   853.703195542   571.784467418   199.865622511   0   0   0 # CH3
    564      4   4  0.001300   856.041473580   571.054587840   202.676013068   0   0   0 # CH3
    565      4   4  0.001300   858.725720765   568.339256136   202.635572206   0   0   0 # CH3
    566      4   4  0.001300   858.330870381   564.789112613   209.376041246   0   0   0 # CH3
    567      4   4  0.001300   856.168415310   565.348873010   205.746956175   0   0   0 # CH3
    568      4   4  0.001300   849.629653426   585.492054947   178.939902032   0   0   0 # CH3
    569      4   4  0.001300   844.857782667   591.044208618   173.756449324   0   0   0 # CH3
    570      4   4  0.001300   842.256505871   590.601119102   170.430726418   0   0   0 # CH3
    571      4   4  0.001300   840.399619811   599.559438154   161.621665917   0   0   0 # CH3
    572      4   4  0.001300   838.279194834   599.528115231   158.119311754   0   0   0 # CH3
    573      4   4  0.001300   835.864277913   606.655855623   148.163785493   0   0   0 # CH3
    574      4   4  0.001300   832.655359629   604.353357135   145.785320556   0   0   0 # CH3
    575      4   4  0.001300   854.608553505   566.327555468   212.849716420   0   0   0 # CH3
    576      4   4  0.001300   827.912616759   603.470993973   138.789714480   0   0   0 # CH3
    577      4   1 -0.629900   827.273526029   608.562486074   139.585858043   0   0   0 # N2
    578      4   7  0.056100   854.622537556   563.626304974   219.277523419   0   0   0 # CAL
    579      4   8  0.056100   854.768190187   564.300426217   217.901615604   0   0   0 # CA
    580      4   7  0.056100   855.505748803   565.646471852   217.778818572   0   0   0 # CAL
    581      4   8  0.056100   856.090185748   566.323317974   219.032220627   0   0   0 # CA
    582      4   8  0.056100   855.229000223   564.289428844   220.527134418   0   0   0 # CA
    583      4   7  0.056100   855.972829976   565.631384839   220.402541403   0   0   0 # CAL
    584      4   3  0.131100   856.530991872   564.727213083   213.263137131   0   0   0 # CH2
    585      5   1 -0.629900   880.404575003   546.612574464   105.536459930   0   0   0 # N2
    586      5   2 -0.258900   833.478868273   610.465795237   140.727918258   0   0   0 # Oc
    587      5   2 -0.258900   834.030580223   607.197515171   142.643903825   0   0   0 # Oc
    588      5   2 -0.258900   836.987428795   605.894985420   140.580848985   0   0   0 # Oc
    589      5   2 -0.258900   837.364681254   602.703791465   142.665825554   0   0   0 # Oc
    590      5   2 -0.258900   840.737932341   600.971154040   143.191285936   0   0   0 # Oc
    591      5   2 -0.258900   842.352685788   598.671839388   140.605002035   0   0   0 # Oc
    592      5   2 -0.258900   844.324483925   600.915988424   140.486541971   0   0   0 # Oc
    593      5   2 -0.258900   844.600335042   603.344751645   137.573533555   0   0   0 # Oc
    594      5   2 -0.258900   846.247713473   605.191953712   139.299808329   0   0   0 # Oc
    595      5   2 -0.258900   849.537310008   605.425582870   137.404376257   0   0   0 # Oc
    596      5   2 -0.258900   850.562873479   602.215053016   135.611353660   0   0   0 # Oc
    597      5   2 -0.258900   851.519379404   599.915187482   132.721728520   0   0   0 # Oc
    598      5   2 -0.258900   851.462498932   596.413523657   131.175359509   0   0   0 # Oc
    599      5   2 -0.258900   853.058001117   593.477871053   133.041809482   0   0   0 # Oc
    600      5   2 -0.258900   856.542653259   592.097354178   132.273941489   0   0   0 # Oc
    601      5   2 -0.258900   856.843463831   589.214183764   129.793568806   0   0   0 # Oc
    602      5   2 -0.258900   858.188781737   587.134135831   126.892332133   0   0   0 # Oc
    603      5   2 -0.258900   858.232130412   583.817081189   124.979820361   0   0   0 # Oc
    604      5   2 -0.258900   858.815985479   580.674786422   127.081105337   0   0   0 # Oc
    605      5   2 -0.258900   862.342648049   579.285775130   127.547021680   0   0   0 # Oc
    606      5   2 -0.258900   863.297284677   576.295735110   125.401401682   0   0   0 # Oc
    607      5   2 -0.258900   864.839598771   574.429582113   122.455205935   0   0   0 # Oc
    608      5   2 -0.258900   864.961837258   571.197529267   120.392942491   0   0   0 # Oc
    609      5   2 -0.258900   865.733888330   567.980962272   122.325367409   0   0   0 # Oc
    610      5   2 -0.258900   869.269321366   566.578306563   122.677633208   0   0   0 # Oc
    611      5   2 -0.258900   870.243718809   563.665725314   120.417096396   0   0   0 # Oc
    612      5   2 -0.258900   871.843447748   561.940577691   117.417731575   0   0   0 # Oc
    613      5   2 -0.258900   872.040364438   558.941829185   115.048205940   0   0   0 # Oc
    614      5   2 -0.258900   872.770885029   555.498538629   116.534251966   0   0   0 # Oc
    615      5   2 -0.258900   876.253764456   553.960192529   116.725485065   0   0   0 # Oc
    616      5   2 -0.258900   877.123138292   550.951133362   114.545771067   0   0   0 # Oc
    617      5   2 -0.258900   878.787834221   549.425906342   111.482303770   0   0   0 # Oc
    618      5   2 -0.258900   879.745534429   546.478547740   109.277984398   0   0   0 # Oc
    619      5   3  0.131100   833.585100849   609.956100069   139.310687480   0   0   0 # CH2
    620      5   3  0.131100   833.468163047   608.129518492   141.596138473   0   0   0 # CH2
    621      5   4  0.001300   836.014376510   605.945251300   143.455264295   0   0   0 # CH3
    622      5   3  0.131100   836.837136118   603.618293005   141.585132469   0   0   0 # CH2
    623      5   3  0.131100   839.302746850   601.356662633   143.461986262   0   0   0 # CH2
    624      5   3  0.131100   842.280259616   599.678786008   141.727662721   0   0   0 # CH2
    625      5   3  0.131100   844.329173081   599.762539100   139.511920746   0   0   0 # CH2
    626      5   3  0.131100   843.911735687   602.459473182   138.586286464   0   0   0 # CH2
    627      5   3  0.131100   844.774111863   605.417510643   139.037421604   0   0   0 # CH2
    628      5   3  0.131100   848.588654152   605.562336166   138.571975506   0   0   0 # CH2
    629      5   3  0.131100   850.516735368   603.708351486   135.827824143   0   0   0 # CH2
    630      5   3  0.131100   851.075216402   600.341643618   134.099913643   0   0   0 # CH2
    631      5   3  0.131100   851.734973788   597.898109199   131.238423326   0   0   0 # CH2
    632      5   3  0.131100   852.052272079   594.196529021   132.174134214   0   0   0 # CH2
    633      5   3  0.131100   855.357745148   592.509148776   133.115231289   0   0   0 # CH2
    634      5   3  0.131100   857.285818604   590.467151902   130.509222766   0   0   0 # CH2
    635      5   3  0.131100   857.312874076   587.540573988   128.052316039   0   0   0 # CH2
    636      5   3  0.131100   858.611833799   585.245784399   125.289702911   0   0   0 # CH2
    637      5   3  0.131100   858.288017166   581.487507001   125.922681247   0   0   0 # CH2
    638      5   3  0.131100   860.954957311   579.708633923   127.964024794   0   0   0 # CH2
    639      5   3  0.131100   863.529010747   577.619379304   126.086747677   0   0   0 # CH2
    640      5   3  0.131100   863.977376307   574.708796870   123.662432707   0   0   0 # CH2
    641      5   3  0.131100   865.309411669   572.623742254   120.751847537   0   0   0 # CH2
    642      5   3  0.131100   865.098686377   568.828969277   121.248723947   0   0   0 # CH2
    643      5   3  0.131100   867.888638547   566.995922550   123.122852132   0   0   0 # CH2
    644      5   3  0.131100   870.459263593   564.961654007   121.159767624   0   0   0 # CH2
    645      5   3  0.131100   870.960683859   562.142914491   118.624993085   0   0   0 # CH2
    646      5   3  0.131100   872.365735924   560.315178991   115.584888279   0   0   0 # CH2
    647      5   3  0.131100   872.157325375   556.491963406   115.576802243   0   0   0 # CH2
    648      5   3  0.131100   874.911530664   554.426653273   117.234097102   0   0   0 # CH2
    649      5   3  0.131100   877.352035277   552.262262509   115.256689873   0   0   0 # CH2
    650      5   3  0.131100   877.904129153   549.481898886   112.704226481   0   0   0 # CH2
    651      5   3  0.131100   879.671356249   547.925002594   109.701670786   0   0   0 # CH2
    652      5   5  0.131100   832.901521845   610.953887768   138.357134511   0   0   0 # CH
    653      5   5  0.131100   834.162505072   609.503039498   141.669157681   0   0   0 # CH
    654      5   5  0.131100   835.471492014   606.860763886   142.342114861   0   0   0 # CH
    655      5   5  0.131100   837.634576682   604.936329614   141.551768046   0   0   0 # CH
    656      5   5  0.131100   838.764230934   602.249271579   142.327585021   0   0   0 # CH
    657      5   5  0.131100   840.807103114   600.000094809   142.037343213   0   0   0 # CH
    658      5   5  0.131100   843.788295914   598.481656979   140.175591599   0   0   0 # CH
    659      5   5  0.131100   844.834430976   602.149126238   139.780738886   0   0   0 # CH
    660      5   5  0.131100   844.254848272   604.808902220   137.720028328   0   0   0 # CH
    661      5   5  0.131100   847.133573627   605.393841135   138.092123964   0   0   0 # CH
    662      5   5  0.131100   849.701094161   603.953670807   137.109940041   0   0   0 # CH
    663      5   5  0.131100   851.117605114   601.873171204   134.249716024   0   0   0 # CH
    664      5   5  0.131100   851.386146824   598.413417529   132.647895726   0   0   0 # CH
    665      5   5  0.131100   852.459867450   595.675241820   132.035020659   0   0   0 # CH
    666      5   5  0.131100   854.287867203   593.168029473   132.223293911   0   0   0 # CH
    667      5   5  0.131100   856.170660003   590.858682490   131.495338373   0   0   0 # CH
    668      5   5  0.131100   857.795473633   588.862593146   128.676070168   0   0   0 # CH
    669      5   5  0.131100   857.810169906   585.722253560   126.516598947   0   0   0 # CH
    670      5   5  0.131100   858.860372130   582.913652935   126.013070271   0   0   0 # CH
    671      5   5  0.131100   860.252917384   580.350471590   126.752710724   0   0   0 # CH
    672      5   5  0.131100   862.215570875   577.982030630   126.799691801   0   0   0 # CH
    673      5   5  0.131100   864.286047750   576.083579592   124.281590067   0   0   0 # CH
    674      5   5  0.131100   864.574872623   572.999107515   122.053596598   0   0   0 # CH
    675      5   5  0.131100   865.628039778   570.269337730   121.379985126   0   0   0 # CH
    676      5   5  0.131100   867.168290347   567.693939756   121.953851153   0   0   0 # CH
    677      5   5  0.131100   869.138418142   565.310269459   121.869347720   0   0   0 # CH
    678      5   5  0.131100   871.252929762   563.490905642   119.308456404   0   0   0 # CH
    679      5   5  0.131100   871.558613926   560.561939259   116.873706930   0   0   0 # CH
    680      5   5  0.131100   872.657527289   557.900338451   115.949276432   0   0   0 # CH
    681      5   5  0.131100   874.188794235   555.197291965   116.113310131   0   0   0 # CH
    682      5   5  0.131100   876.043959007   552.684931234   115.946891425   0   0   0 # CH
    683      5   5  0.131100   878.075896067   550.852612300   113.380806904   0   0   0 # CH
    684      5   5  0.131100   878.808155632   548.006344015   110.972284769   0   0   0 # CH
    685      5   5  0.131100   879.758717850   547.026969594   106.835187397   0   0   0 # CH
    686      5   6  0.233100   879.649295224   545.728900669   104.574636508   0   0   0 # CH=
    687      5   6  0.233100   884.258366131   544.347291220   102.282968819   0   0   0 # CH=
    688      5   6  0.233100   879.693318149   542.136139623   100.638613835   0   0   0 # CH=
    689      5   4  0.001300   833.577609829   612.331580511   138.487379710   0   0   0 # CH3
    690      5   3  0.131100   835.551778767   606.152412266   140.975896423   0   0   0 # CH2
    691      5   4  0.001300   839.087795536   604.673256240   141.115324970   0   0   0 # CH3
    692      5   4  0.001300   840.059564341   598.706050076   142.408809306   0   0   0 # CH3
    693      5   4  0.001300   838.740598790   601.471911358   140.998400206   0   0   0 # CH3
    694      5   4  0.001300   844.803941403   605.603497456   136.519794158   0   0   0 # CH3
    695      5   4  0.001300   850.374866066   603.253929370   138.304756942   0   0   0 # CH3
    696      5   4  0.001300   847.043494683   604.155586960   137.181156530   0   0   0 # CH3
    697      5   4  0.001300   853.863759066   595.803012620   131.415268225   0   0   0 # CH3
    698      5   4  0.001300   853.886886068   592.229711243   131.069860045   0   0   0 # CH3
    699      5   4  0.001300   855.904150163   589.697540816   132.471014829   0   0   0 # CH3
    700      5   4  0.001300   860.386017827   582.888223648   125.805973968   0   0   0 # CH3
    701      5   4  0.001300   860.292010052   579.409938417   125.533951983   0   0   0 # CH3
    702      5   4  0.001300   865.720757744   576.093035793   124.840945026   0   0   0 # CH3
    703      5   4  0.001300   865.003306469   572.080895634   123.213222130   0   0   0 # CH3
    704      5   4  0.001300   867.155017203   570.317994336   121.186531444   0   0   0 # CH3
    705      5   4  0.001300   868.711578204   564.152187534   122.790469926   0   0   0 # CH3
    706      5   4  0.001300   867.189853631   566.810969202   120.692667241   0   0   0 # CH3
    707      5   4  0.001300   871.912340018   559.520300277   117.952006068   0   0   0 # CH3
    708      5   4  0.001300   872.678335326   563.473459135   119.890754857   0   0   0 # CH3
    709      5   4  0.001300   874.192312158   557.982815571   115.850987870   0   0   0 # CH3
    710      5   4  0.001300   874.164848700   554.375467915   114.810845893   0   0   0 # CH3
    711      5   4  0.001300   875.571257637   551.577931252   116.906657114   0   0   0 # CH3
    712      5   4  0.001300   879.414499198   547.086388035   112.048052565   0   0   0 # CH3
    713      5   4  0.001300   879.524722351   550.996352206   113.881486076   0   0   0 # CH3
    714      5   4  0.001300   861.818106387   576.862900689   127.779339102   0   0   0 # CH3
    715      5   4  0.001300   858.072948256   584.808672233   127.728355653   0   0   0 # CH3
    716      5   4  0.001300   859.213085906   588.670280801   129.246455778   0   0   0 # CH3
    717      5   4  0.001300   852.304986746   597.776391059   133.707026301   0   0   0 # CH3
    718      5   4  0.001300   852.570942723   602.369434587   134.135898869   0   0   0 # CH3
    719      5   4  0.001300   844.853905608   603.327651674   140.771211837   0   0   0 # CH3
    720      5   4  0.001300   844.653842680   598.112934509   141.394636107   0   0   0 # CH3
    721      5   4  0.001300   879.801977731   548.559309662   106.986149014   0   0   0 # CH3
    722      5   4  0.001300   835.646126783   609.375708166   141.275618203   0   0   0 # CH3
    723      5   1 -0.629900   831.439098170   611.074033580   138.714625045   0   0   0 # N2
    724      5   7  0.056100   882.728445506   544.216291980   102.385437543   0   0   0 # CAL
    725      5   8  0.056100   881.950309205   545.058719522   103.412313437   0   0   0 # CA
    726      5   7  0.056100   880.419611716   544.928314375   103.510962619   0   0   0 # CAL
    727      5   8  0.056100   879.665593780   543.966329160   102.575614414   0   0   0 # CA
    728      5   8  0.056100   881.978155678   543.232779297   101.468476209   0   0   0 # CA
    729      5   7  0.056100   880.446661265   543.105803793   101.566352535   0   0   0 # CAL
    730      5   3  0.131100   880.519106796   546.345507801   107.988493426   0   0   0 # CH2
    731      6   9 -0.387900   758.508121627   415.958048338   255.675634674   0   0   0 # Nh
    732      6   2 -0.258900   724.836866220   455.881751515   173.957750385   0   0   0 # Oc
    733      6   2 -0.258900   726.855475841   452.793124641   174.323552922   0   0   0 # Oc
    734      6   2 -0.258900   725.632349350   451.498149857   177.705977935   0   0   0 # Oc
    735      6   2 -0.258900   728.191326894   448.763896152   178.431145614   0   0   0 # Oc
    736      6   2 -0.258900   727.252560258   446.333661307   181.214088169   0   0   0 # Oc
    737      6   2 -0.258900   727.323480117   444.600777623   183.652055599   0   0   0 # Oc
    738      6   2 -0.258900   728.694940443   444.023702105   186.487245170   0   0   0 # Oc
    739      6   2 -0.258900   730.597093555   443.412761015   189.753163512   0   0   0 # Oc
    740      6   2 -0.258900   732.003042535   439.912390643   190.430892393   0   0   0 # Oc
    741      6   2 -0.258900   732.768907162   438.140071266   192.990537614   0   0   0 # Oc
    742      6   2 -0.258900   733.862622515   437.921992923   196.612189452   0   0   0 # Oc
    743      6   2 -0.258900   735.212811268   437.720441052   199.224706545   0   0   0 # Oc
    744      6   2 -0.258900   736.322231867   437.755691670   202.146656247   0   0   0 # Oc
    745      6   2 -0.258900   737.586990028   434.803094677   203.904764566   0   0   0 # Oc
    746      6   2 -0.258900   737.778434992   432.601837468   206.172099915   0   0   0 # Oc
    747      6   2 -0.258900   738.815322302   433.054407298   209.829404132   0   0   0 # Oc
    748      6   2 -0.258900   739.964067441   430.930554480   212.775751587   0   0   0 # Oc
    749      6   2 -0.258900   742.989842749   431.140159626   215.048448123   0   0   0 # Oc
    750      6   2 -0.258900   743.818557189   429.114461932   216.919248895   0   0   0 # Oc
    751      6   2 -0.258900   743.957855295   426.367104188   218.183407574   0   0   0 # Oc
    752      6   2 -0.258900   745.727579262   425.175416830   221.356153379   0   0   0 # Oc
    753      6   2 -0.258900   746.416066122   425.176978659   225.105218229   0   0   0 # Oc
    754      6   2 -0.258900   748.633602919   425.197323212   228.251766264   0   0   0 # Oc
    755      6   2 -0.258900   749.755890179   421.562498668   227.917627858   0   0   0 # Oc
    756      6   2 -0.258900   749.354395610   418.869825798   230.549238792   0   0   0 # Oc
    757      6   2 -0.258900   751.314285493   418.508931647   233.795630917   0   0   0 # Oc
    758      6   2 -0.258900   751.517822138   418.371671437   237.597232942   0   0   0 # Oc
    759      6   2 -0.258900   753.525188107   418.400832377   240.856929232   0   0   0 # Oc
    760      6   2 -0.258900   755.893015314   415.508957062   241.694544431   0   0   0 # Oc
    761      6   2 -0.258900   755.065067407   412.815580754   244.233901932   0   0   0 # Oc
    762      6   2 -0.258900   756.825198398   412.284506177   247.578709393   0   0   0 # Oc
    763      6   2 -0.258900   757.213133291   412.882695112   251.332999382   0   0   0 # Oc
    764      6   2 -0.258900   758.632439596   413.530673390   253.953485526   0   0   0 # Oc
    765      6   3  0.131100   725.718554811   456.952020384   174.553856654   0   0   0 # CH2
    766      6   3  0.131100   726.630677187   454.268508268   174.554020605   0   0   0 # CH2
    767      6   4  0.001300   726.225425495   450.478706627   174.984552193   0   0   0 # CH3
    768      6   3  0.131100   727.015740618   449.392614652   177.718609956   0   0   0 # CH2
    769      6   3  0.131100   727.231178060   446.864785795   179.798334086   0   0   0 # CH2
    770      6   3  0.131100   728.500759520   444.778639157   182.722848738   0   0   0 # CH2
    771      6   3  0.131100   728.813324927   445.240380385   185.597910413   0   0   0 # CH2
    772      6   3  0.131100   729.662224190   443.045811982   188.622413395   0   0   0 # CH2
    773      6   3  0.131100   731.726329911   441.213036429   189.712276696   0   0   0 # CH2
    774      6   3  0.131100   733.629499124   438.659397211   191.863602730   0   0   0 # CH2
    775      6   3  0.131100   732.901919089   437.713487190   195.466101393   0   0   0 # CH2
    776      6   3  0.131100   734.087167772   438.684600112   198.939846769   0   0   0 # CH2
    777      6   3  0.131100   734.886836713   437.732462217   201.678326458   0   0   0 # CH2
    778      6   3  0.131100   737.798033354   436.238143861   203.485297246   0   0   0 # CH2
    779      6   3  0.131100   738.640292482   432.795426373   204.946815086   0   0   0 # CH2
    780      6   3  0.131100   737.865819421   432.744449226   208.695791525   0   0   0 # CH2
    781      6   3  0.131100   739.931239442   432.145469264   211.880299089   0   0   0 # CH2
    782      6   3  0.131100   741.695580420   431.653057663   214.464971338   0   0   0 # CH2
    783      6   3  0.131100   744.236082456   430.557885785   217.071985675   0   0   0 # CH2
    784      6   3  0.131100   744.546112964   426.743731937   216.844150608   0   0   0 # CH2
    785      6   3  0.131100   744.573767803   425.678842249   220.522043196   0   0   0 # CH2
    786      6   3  0.131100   746.636707535   424.860189477   223.645904301   0   0   0 # CH2
    787      6   3  0.131100   747.432533028   425.364284651   227.348285700   0   0   0 # CH2
    788      6   3  0.131100   749.893773841   423.065496420   227.837068574   0   0   0 # CH2
    789      6   3  0.131100   749.631680158   419.476565850   229.194169330   0   0   0 # CH2
    790      6   3  0.131100   750.154348572   418.402596543   232.835709545   0   0   0 # CH2
    791      6   3  0.131100   752.010733677   418.356273855   236.170134955   0   0   0 # CH2
    792      6   3  0.131100   752.295285487   418.459237895   239.982104934   0   0   0 # CH2
    793      6   3  0.131100   755.405661413   416.935745663   241.610068870   0   0   0 # CH2
    794      6   3  0.131100   755.623801959   413.352920699   242.939208714   0   0   0 # CH2
    795      6   3  0.131100   755.718653665   412.642571265   246.615577737   0   0   0 # CH2
    796      6   3  0.131100   757.466509111   412.251088140   249.984687202   0   0   0 # CH2
    797      6   3  0.131100   757.514097334   412.527246557   253.806410274   0   0   0 # CH2
    798      6   5  0.131100   725.455574982   458.297857057   173.852302388   0   0   0 # CH
    799      6   5  0.131100   725.121120978   454.562401479   174.634448609   0   0   0 # CH
    800      6   5  0.131100   726.038649859   451.975380200   175.294791136   0   0   0 # CH
    801      6   5  0.131100   726.476900271   450.572843194   178.550889089   0   0   0 # CH
    802      6   5  0.131100   727.853890324   448.275200899   179.821678840   0   0   0 # CH
    803      6   5  0.131100   728.052121828   445.052574187   181.273105883   0   0   0 # CH
    804      6   5  0.131100   727.501923681   445.519942031   184.837746726   0   0   0 # CH
    805      6   5  0.131100   729.823562474   444.080133066   187.491638900   0   0   0 # CH
    806      6   5  0.131100   730.923509166   442.195008680   190.585735096   0   0   0 # CH
    807      6   5  0.131100   733.159859761   440.049651088   191.391499812   0   0   0 # CH
    808      6   5  0.131100   733.694660986   437.961830674   194.169983506   0   0   0 # CH
    809      6   5  0.131100   733.120777011   438.051145225   197.920421280   0   0   0 # CH
    810      6   5  0.131100   734.808680556   436.870857870   200.403562069   0   0   0 # CH
    811      6   5  0.131100   736.398064610   436.862205357   203.361120315   0   0   0 # CH
    812      6   5  0.131100   738.804330259   434.295725194   204.634428937   0   0   0 # CH
    813      6   5  0.131100   738.664283630   432.795327776   207.380439611   0   0   0 # CH
    814      6   5  0.131100   738.853702789   431.903500114   210.805390664   0   0   0 # CH
    815      6   5  0.131100   741.351693018   430.684668314   213.319031736   0   0   0 # CH
    816      6   5  0.131100   743.094693329   431.434674596   216.524932166   0   0   0 # CH
    817      6   5  0.131100   745.025537784   428.207947218   216.878222618   0   0   0 # CH
    818      6   5  0.131100   745.085684722   425.941909392   219.093715976   0   0   0 # CH
    819      6   5  0.131100   745.422194304   425.335830913   222.826025004   0   0   0 # CH
    820      6   5  0.131100   747.673622961   424.904783548   225.896759824   0   0   0 # CH
    821      6   5  0.131100   748.787819088   423.751530857   228.660452555   0   0   0 # CH
    822      6   5  0.131100   749.925554826   420.985211653   229.305600362   0   0   0 # CH
    823      6   5  0.131100   750.527289284   419.039113580   231.483789523   0   0   0 # CH
    824      6   5  0.131100   750.825260683   418.227727758   235.196558993   0   0   0 # CH
    825      6   5  0.131100   752.712714190   418.259935790   238.512378497   0   0   0 # CH
    826      6   5  0.131100   754.035960655   416.981273398   240.908079389   0   0   0 # CH
    827      6   5  0.131100   755.161070753   414.815969595   242.817482726   0   0   0 # CH
    828      6   5  0.131100   756.209422627   412.491414041   245.163961035   0   0   0 # CH
    829      6   5  0.131100   756.469659333   412.805536787   248.950905426   0   0   0 # CH
    830      6   5  0.131100   757.598012163   411.892436228   252.405668006   0   0   0 # CH
    831      6   5  0.131100   758.264234171   414.567871222   256.211758626   0   0   0 # CH
    832      6   4  0.001300   723.966980664   458.656928337   174.013683905   0   0   0 # CH3
    833      6   3  0.131100   726.504841217   452.257147187   176.734304831   0   0   0 # CH2
    834      6   4  0.001300   725.626635241   450.017141748   179.708005000   0   0   0 # CH3
    835      6   4  0.001300   729.310425140   445.205861956   180.398760066   0   0   0 # CH3
    836      6   4  0.001300   729.155431156   448.217895039   180.641839564   0   0   0 # CH3
    837      6   4  0.001300   729.615427027   441.526945721   191.048290306   0   0   0 # CH3
    838      6   4  0.001300   734.518207777   439.252014730   194.338463848   0   0   0 # CH3
    839      6   4  0.001300   732.763409785   440.918467563   192.600072713   0   0   0 # CH3
    840      6   4  0.001300   735.381841598   435.716408364   203.209795465   0   0   0 # CH3
    841      6   4  0.001300   738.944113434   435.095008574   205.943495840   0   0   0 # CH3
    842      6   4  0.001300   739.749132830   431.702603467   207.397469138   0   0   0 # CH3
    843      6   4  0.001300   741.783627597   431.014060894   217.214910902   0   0   0 # CH3
    844      6   4  0.001300   745.917597172   428.448556571   218.110660568   0   0   0 # CH3
    845      6   4  0.001300   744.167345077   424.527409279   223.206388148   0   0   0 # CH3
    846      6   4  0.001300   748.000990808   423.401746520   225.826583676   0   0   0 # CH3
    847      6   4  0.001300   747.438419871   423.028494414   228.488850001   0   0   0 # CH3
    848      6   4  0.001300   751.764218835   418.332646730   230.898953206   0   0   0 # CH3
    849      6   4  0.001300   748.922777410   421.610239705   230.293024149   0   0   0 # CH3
    850      6   4  0.001300   753.349360950   416.871328868   238.317185458   0   0   0 # CH3
    851      6   4  0.001300   749.746018122   419.261721757   235.566291823   0   0   0 # CH3
    852      6   4  0.001300   753.015014131   416.095123760   241.644928911   0   0   0 # CH3
    853      6   4  0.001300   755.465255321   415.554778278   244.133473686   0   0   0 # CH3
    854      6   4  0.001300   757.354484159   413.492920484   244.926253397   0   0   0 # CH3
    855      6   4  0.001300   759.038055299   411.402298044   252.166487320   0   0   0 # CH3
    856      6   4  0.001300   755.052573449   412.335636877   249.327221278   0   0   0 # CH3
    857      6   4  0.001300   745.738592251   424.665430508   218.531754691   0   0   0 # CH3
    858      6   4  0.001300   741.413183212   429.255496848   213.888296302   0   0   0 # CH3
    859      6   4  0.001300   737.475579108   431.738425746   211.472096062   0   0   0 # CH3
    860      6   4  0.001300   735.775803274   435.678915050   200.531487867   0   0   0 # CH3
    861      6   4  0.001300   731.920196118   438.992373644   197.714249199   0   0   0 # CH3
    862      6   4  0.001300   731.170991830   443.850903451   186.781872215   0   0   0 # CH3
    863      6   4  0.001300   726.311893325   445.399196477   185.807817096   0   0   0 # CH3
    864      6   4  0.001300   756.765825157   414.226803456   256.114190807   0   0   0 # CH3
    865      6   4  0.001300   724.686843618   454.621525802   176.111281226   0   0   0 # CH3
    866      6   1 -0.629900   726.295292399   459.356017753   174.526790420   0   0   0 # N2
    867      6   3  0.131100   759.091413905   413.559829576   255.392570550   0   0   0 # CH2
    868      6  10  0.188100   757.926432193   416.692670443   256.270587623   0   0   0 # hn
    869      6  10  0.188100   759.589751906   416.196513450   255.749073095   0   0   0 # hn
    870      7   9 -0.387900   725.238506406   360.585823862   162.020577296   0   0   0 # Nh
    871      7   2 -0.258900   732.577395616   456.479601941   172.118142238   0   0   0 # Oc
    872      7   2 -0.258900   732.444968860   454.863817249   175.563349477   0   0   0 # Oc
    873      7   2 -0.258900   733.292681592   451.823938854   173.503091759   0   0   0 # Oc
    874      7   2 -0.258900   734.015546033   449.121301527   174.586864034   0   0   0 # Oc
    875      7   2 -0.258900   735.652109088   446.468949474   175.308962673   0   0   0 # Oc
    876      7   2 -0.258900   735.049451978   443.644165599   174.839865707   0   0   0 # Oc
    877      7   2 -0.258900   734.877489196   439.955181625   173.858367603   0   0   0 # Oc
    878      7   2 -0.258900   733.439260309   436.415475752   173.847903006   0   0   0 # Oc
    879      7   2 -0.258900   733.636794430   433.457465991   173.868127283   0   0   0 # Oc
    880      7   2 -0.258900   733.545008589   430.189181531   175.803750609   0   0   0 # Oc
    881      7   2 -0.258900   734.189609543   427.910035479   174.280580224   0   0   0 # Oc
    882      7   2 -0.258900   733.508720164   424.941831380   172.698647800   0   0   0 # Oc
    883      7   2 -0.258900   731.184333705   421.940114629   172.549083734   0   0   0 # Oc
    884      7   2 -0.258900   731.980208231   418.733471570   174.458068194   0   0   0 # Oc
    885      7   2 -0.258900   733.260107983   415.412437086   173.088856562   0   0   0 # Oc
    886      7   2 -0.258900   733.062173294   412.446424438   172.751405854   0   0   0 # Oc
    887      7   2 -0.258900   731.833847864   409.220066366   171.123458992   0   0   0 # Oc
    888      7   2 -0.258900   729.310752007   406.344523604   171.064811512   0   0   0 # Oc
    889      7   2 -0.258900   729.486864618   403.664697161   173.628001760   0   0   0 # Oc
    890      7   2 -0.258900   732.218475557   401.020084898   173.340808718   0   0   0 # Oc
    891      7   2 -0.258900   731.048048284   397.521223534   172.460521333   0   0   0 # Oc
    892      7   2 -0.258900   730.056971214   394.697238190   170.118634752   0   0   0 # Oc
    893      7   2 -0.258900   728.340583368   391.357740776   170.148400557   0   0   0 # Oc
    894      7   2 -0.258900   729.128167769   388.508278557   172.565883288   0   0   0 # Oc
    895      7   2 -0.258900   730.886698920   385.872260194   172.711604583   0   0   0 # Oc
    896      7   2 -0.258900   730.346953259   382.175913507   172.020414268   0   0   0 # Oc
    897      7   2 -0.258900   729.124733279   379.378910932   169.693086256   0   0   0 # Oc
    898      7   2 -0.258900   727.620461005   375.945070433   168.852734044   0   0   0 # Oc
    899      7   2 -0.258900   726.953022306   373.459541573   170.318730363   0   0   0 # Oc
    900      7   2 -0.258900   728.390154525   370.280599712   170.322225301   0   0   0 # Oc
    901      7   2 -0.258900   727.588907981   366.594806474   169.636979678   0   0   0 # Oc
    902      7   2 -0.258900   727.576635273   363.503533485   167.385211397   0   0   0 # Oc
    903      7   2 -0.258900   725.996461762   360.418812526   165.760888817   0   0   0 # Oc
    904      7   3  0.131100   731.217899808   457.125602988   172.199333523   0   0   0 # CH2
    905      7   3  0.131100   731.922720112   455.456308995   174.276731507   0   0   0 # CH2
    906      7   4  0.001300   733.851409695   452.964800951   176.429915434   0   0   0 # CH3
    907      7   3  0.131100   732.601427207   449.614501756   174.382503415   0   0   0 # CH2
    908      7   3  0.131100   735.474497704   447.731213390   176.121652453   0   0   0 # CH2
    909      7   3  0.131100   736.344168786   444.048286117   175.503247995   0   0   0 # CH2
    910      7   3  0.131100   735.028867052   441.083623104   174.852948813   0   0   0 # CH2
    911      7   3  0.131100   734.041025266   437.704658946   173.339390034   0   0   0 # CH2
    912      7   3  0.131100   733.888761157   434.300057662   175.096902448   0   0   0 # CH2
    913      7   3  0.131100   734.202743872   431.359676986   175.112790458   0   0   0 # CH2
    914      7   3  0.131100   735.248318165   428.450477587   175.213141027   0   0   0 # CH2
    915      7   3  0.131100   734.492407959   425.487248474   173.707506118   0   0   0 # CH2
    916      7   3  0.131100   732.029787646   423.074002813   172.019121685   0   0   0 # CH2
    917      7   3  0.131100   731.143204983   419.830883946   173.846958493   0   0   0 # CH2
    918      7   3  0.131100   733.129093285   416.570695183   174.047270882   0   0   0 # CH2
    919      7   3  0.131100   734.361065090   413.213430579   172.707939693   0   0   0 # CH2
    920      7   3  0.131100   731.885812429   410.398820041   172.065285758   0   0   0 # CH2
    921      7   3  0.131100   730.478632579   407.169420735   170.578769478   0   0   0 # CH2
    922      7   3  0.131100   728.753930954   404.444520323   172.564188299   0   0   0 # CH2
    923      7   3  0.131100   731.392667156   402.097777181   173.999815095   0   0   0 # CH2
    924      7   3  0.131100   731.993943992   398.693965528   172.413538631   0   0   0 # CH2
    925      7   3  0.131100   729.985366692   395.677017235   171.262516391   0   0   0 # CH2
    926      7   3  0.131100   729.192403086   392.438489403   169.530611985   0   0   0 # CH2
    927      7   3  0.131100   728.370480304   389.663497905   171.955341613   0   0   0 # CH2
    928      7   3  0.131100   729.531329079   386.092395730   172.083262785   0   0   0 # CH2
    929      7   3  0.131100   730.563416503   383.645763969   171.749264804   0   0   0 # CH2
    930      7   3  0.131100   729.559144001   380.028694245   170.986537272   0   0   0 # CH2
    931      7   3  0.131100   728.173898524   377.334875840   168.632269004   0   0   0 # CH2
    932      7   3  0.131100   728.169779822   373.565896465   169.430595262   0   0   0 # CH2
    933      7   3  0.131100   727.748365923   371.287510667   171.247817423   0   0   0 # CH2
    934      7   3  0.131100   728.300297142   367.920146896   169.488878208   0   0   0 # CH2
    935      7   3  0.131100   727.235032611   364.329548178   168.602899071   0   0   0 # CH2
    936      7   3  0.131100   726.888696781   361.626796655   165.921271402   0   0   0 # CH2
    937      7   5  0.131100   730.867773622   457.827005472   170.876083083   0   0   0 # CH
    938      7   5  0.131100   733.042588031   456.203897785   173.526921776   0   0   0 # CH
    939      7   5  0.131100   733.282288936   453.666977326   175.183408986   0   0   0 # CH
    940      7   5  0.131100   732.560593539   450.549697702   173.159850626   0   0   0 # CH
    941      7   5  0.131100   734.085462022   448.357536422   175.887732434   0   0   0 # CH
    942      7   5  0.131100   736.150125152   445.387725773   176.241578342   0   0   0 # CH
    943      7   5  0.131100   735.210736757   442.375904285   174.032518220   0   0   0 # CH
    944      7   5  0.131100   734.390356768   438.671042241   174.488950321   0   0   0 # CH
    945      7   5  0.131100   734.449782290   435.676125450   174.690847698   0   0   0 # CH
    946      7   5  0.131100   733.126660425   432.101567466   174.296732320   0   0   0 # CH
    947      7   5  0.131100   734.565969310   429.223390585   176.356708380   0   0   0 # CH
    948      7   5  0.131100   734.817446880   426.939610604   173.309030892   0   0   0 # CH
    949      7   5  0.131100   732.966476225   423.597967866   173.125506127   0   0   0 # CH
    950      7   5  0.131100   732.046872394   420.831496588   173.101689636   0   0   0 # CH
    951      7   5  0.131100   732.187005894   417.630591146   173.448901720   0   0   0 # CH
    952      7   5  0.131100   734.250698706   414.423780346   173.652962834   0   0   0 # CH
    953      7   5  0.131100   733.112866643   411.285794793   171.786973407   0   0   0 # CH
    954      7   5  0.131100   730.670092962   408.355290158   171.544443014   0   0   0 # CH
    955      7   5  0.131100   729.814227423   405.031858124   171.615004074   0   0   0 # CH
    956      7   5  0.131100   730.369774598   402.628864854   172.977531568   0   0   0 # CH
    957      7   5  0.131100   731.423719760   399.739776094   173.386143373   0   0   0 # CH
    958      7   5  0.131100   731.097586171   396.735515501   171.173528825   0   0   0 # CH
    959      7   5  0.131100   728.920576966   393.727750470   170.325843464   0   0   0 # CH
    960      7   5  0.131100   729.222359462   390.382443854   170.892954750   0   0   0 # CH
    961      7   5  0.131100   729.365864605   387.496663356   171.472174200   0   0   0 # CH
    962      7   5  0.131100   730.973310628   384.398150477   173.029586271   0   0   0 # CH
    963      7   5  0.131100   729.924797185   381.504284484   170.734008661   0   0   0 # CH
    964      7   5  0.131100   728.609065593   377.984011232   169.960247969   0   0   0 # CH
    965      7   5  0.131100   728.679963182   375.019904339   169.405973532   0   0   0 # CH
    966      7   5  0.131100   726.587470427   372.010029593   170.538326564   0   0   0 # CH
    967      7   5  0.131100   727.691404389   368.947711393   170.462923448   0   0   0 # CH
    968      7   5  0.131100   728.050298681   365.636850075   168.563640682   0   0   0 # CH
    969      7   5  0.131100   726.661063574   362.306302740   167.283988527   0   0   0 # CH
    970      7   5  0.131100   725.073412648   360.890830819   163.490284269   0   0   0 # CH
    971      7   4  0.001300   731.970935970   458.854322701   170.561089784   0   0   0 # CH3
    972      7   3  0.131100   732.414244017   452.677395828   174.385989683   0   0   0 # CH2
    973      7   4  0.001300   733.244857857   449.854503469   171.968164830   0   0   0 # CH3
    974      7   4  0.001300   735.131180278   445.200392133   177.380788691   0   0   0 # CH3
    975      7   4  0.001300   733.023232112   447.243541583   175.899173191   0   0   0 # CH3
    976      7   4  0.001300   735.736240625   435.469581654   173.871350547   0   0   0 # CH3
    977      7   4  0.001300   735.615148952   429.977621446   177.195088479   0   0   0 # CH3
    978      7   4  0.001300   731.862800645   432.286271847   175.156814571   0   0   0 # CH3
    979      7   4  0.001300   732.799776645   420.132704602   171.954285546   0   0   0 # CH3
    980      7   4  0.001300   730.827606869   416.981820549   173.129000298   0   0   0 # CH3
    981      7   4  0.001300   733.760891519   413.949966440   175.034147498   0   0   0 # CH3
    982      7   4  0.001300   731.115104496   405.264377897   172.403980284   0   0   0 # CH3
    983      7   4  0.001300   729.495398920   401.491559833   172.417775329   0   0   0 # CH3
    984      7   4  0.001300   732.471804924   396.057374650   171.022894037   0   0   0 # CH3
    985      7   4  0.001300   728.836976838   393.391897285   171.826311331   0   0   0 # CH3
    986      7   4  0.001300   730.381458290   391.120055819   171.589381525   0   0   0 # CH3
    987      7   4  0.001300   729.969693702   384.060716310   174.147921799   0   0   0 # CH3
    988      7   4  0.001300   728.112436097   387.474578959   170.578850173   0   0   0 # CH3
    989      7   4  0.001300   727.401231150   378.062915108   170.912008922   0   0   0 # CH3
    990      7   4  0.001300   731.069489068   381.594217950   169.707750289   0   0   0 # CH3
    991      7   4  0.001300   729.070514644   375.437194360   170.836075414   0   0   0 # CH3
    992      7   4  0.001300   726.287600096   371.328893946   169.189885593   0   0   0 # CH3
    993      7   4  0.001300   727.852737557   368.434771357   171.906289337   0   0   0 # CH3
    994      7   4  0.001300   726.965539831   361.314755333   168.422137313   0   0   0 # CH3
    995      7   4  0.001300   729.549315129   365.329395324   168.736485013   0   0   0 # CH3
    996      7   4  0.001300   731.406568648   399.185681451   174.822848407   0   0   0 # CH3
    997      7   4  0.001300   730.909558310   407.857173683   172.982092291   0   0   0 # CH3
    998      7   4  0.001300   734.399229390   410.470930732   172.018527212   0   0   0 # CH3
    999      7   4  0.001300   732.171802914   423.773127756   174.432953773   0   0   0 # CH3
   1000      7   4  0.001300   736.339952816   427.165138539   173.281009783   0   0   0 # CH3
   1001      7   4  0.001300   733.117642178   438.959294126   175.306362553   0   0   0 # CH3
   1002      7   4  0.001300   736.563496553   442.362481094   173.296102608   0   0   0 # CH3
   1003      7   4  0.001300   725.388512915   362.377413778   163.739324746   0   0   0 # CH3
   1004      7   4  0.001300   734.341618744   455.379923623   173.464712471   0   0   0 # CH3
   1005      7   1 -0.629900   729.577146382   458.555266261   171.150379566   0   0   0 # N2
   1006      7   3  0.131100   726.016835656   359.991173374   164.312378713   0   0   0 # CH2
   1007      7  10  0.188100   724.545724509   361.222293595   161.431436314   0   0   0 # hn
   1008      7  10  0.188100   725.007096943   359.516342479   161.834539987   0   0   0 # hn
   1009      8   9 -0.387900   748.781300376   504.289857550     9.390412104   0   0   0 # Nh
   1010      8   2 -0.258900   801.405594139   553.699538938    75.459039101   0   0   0 # Oc
   1011      8   2 -0.258900   801.900424528   551.402317712    73.020220057   0   0   0 # Oc
   1012      8   2 -0.258900   800.234866085   550.717143990    70.524375577   0   0   0 # Oc
   1013      8   2 -0.258900   801.859150744   548.737601191    67.694446071   0   0   0 # Oc
   1014      8   2 -0.258900   801.469360353   548.351705380    63.910676038   0   0   0 # Oc
   1015      8   2 -0.258900   798.813599546   545.948161486    62.558461769   0   0   0 # Oc
   1016      8   2 -0.258900   795.446190962   545.407914900    60.831498274   0   0   0 # Oc
   1017      8   2 -0.258900   794.142724879   541.977226840    59.718213003   0   0   0 # Oc
   1018      8   2 -0.258900   794.345156836   540.368360697    56.259193496   0   0   0 # Oc
   1019      8   2 -0.258900   794.170849853   539.504252925    53.440525192   0   0   0 # Oc
   1020      8   2 -0.258900   790.940564360   537.839260226    52.324480240   0   0   0 # Oc
   1021      8   2 -0.258900   787.441237805   537.420972938    50.890066033   0   0   0 # Oc
   1022      8   2 -0.258900   786.282350614   534.727089990    48.467628687   0   0   0 # Oc
   1023      8   2 -0.258900   785.614588167   533.086893075    46.005652098   0   0   0 # Oc
   1024      8   2 -0.258900   785.447765243   532.231819180    43.046057024   0   0   0 # Oc
   1025      8   2 -0.258900   782.671561399   530.088935815    41.563600455   0   0   0 # Oc
   1026      8   2 -0.258900   779.362619480   528.908851511    40.109803572   0   0   0 # Oc
   1027      8   2 -0.258900   777.035379904   525.975440447    39.325212345   0   0   0 # Oc
   1028      8   2 -0.258900   777.728606341   522.975355537    37.089007994   0   0   0 # Oc
   1029      8   2 -0.258900   777.345453962   522.548189225    34.116903558   0   0   0 # Oc
   1030      8   2 -0.258900   775.611571133   521.522364142    30.927260419   0   0   0 # Oc
   1031      8   2 -0.258900   771.848481600   520.720036175    30.961315722   0   0   0 # Oc
   1032      8   2 -0.258900   770.073403859   517.503818375    29.884173626   0   0   0 # Oc
   1033      8   2 -0.258900   770.743493566   515.740002195    26.568601032   0   0   0 # Oc
   1034      8   2 -0.258900   770.380717960   514.826459393    23.714756833   0   0   0 # Oc
   1035      8   2 -0.258900   767.734670456   512.968226304    21.692973813   0   0   0 # Oc
   1036      8   2 -0.258900   764.254093349   512.144529599    20.380131017   0   0   0 # Oc
   1037      8   2 -0.258900   761.730915268   509.478782325    19.322141382   0   0   0 # Oc
   1038      8   2 -0.258900   762.685635775   506.794673724    16.757821346   0   0   0 # Oc
   1039      8   2 -0.258900   761.673234964   506.602643043    13.082272869   0   0   0 # Oc
   1040      8   2 -0.258900   758.777250252   504.461791962    11.774302150   0   0   0 # Oc
   1041      8   2 -0.258900   755.500168209   503.935536255     9.864687505   0   0   0 # Oc
   1042      8   2 -0.258900   752.446111948   503.265126329     9.587612660   0   0   0 # Oc
   1043      8   3  0.131100   800.214933160   553.624974614    76.383926432   0   0   0 # CH2
   1044      8   3  0.131100   800.699460701   552.003158144    73.714111204   0   0   0 # CH2
   1045      8   4  0.001300   803.060895842   551.344148059    70.782782610   0   0   0 # CH3
   1046      8   3  0.131100   800.869093375   548.973402627    68.810789398   0   0   0 # CH2
   1047      8   3  0.131100   802.174349160   548.407553703    65.245811360   0   0   0 # CH2
   1048      8   3  0.131100   799.670120007   547.190365350    62.627859816   0   0   0 # CH2
   1049      8   3  0.131100   796.717442542   545.007757418    61.541659848   0   0   0 # CH2
   1050      8   3  0.131100   794.949302225   542.981818027    60.512049900   0   0   0 # CH2
   1051      8   3  0.131100   793.983831005   540.514418127    57.719113823   0   0   0 # CH2
   1052      8   3  0.131100   793.583700563   540.815048723    53.909291178   0   0   0 # CH2
   1053      8   3  0.131100   792.086713352   538.815293642    52.219231510   0   0   0 # CH2
   1054      8   3  0.131100   788.592341102   537.373668387    51.864460434   0   0   0 # CH2
   1055      8   3  0.131100   786.238667335   536.029855156    49.230633805   0   0   0 # CH2
   1056      8   3  0.131100   784.864755639   533.010810808    47.313840260   0   0   0 # CH2
   1057      8   3  0.131100   786.469222769   531.779991365    44.063228256   0   0   0 # CH2
   1058      8   3  0.131100   783.417739445   531.383153013    41.779437877   0   0   0 # CH2
   1059      8   3  0.131100   780.674404072   528.890685832    40.854955388   0   0   0 # CH2
   1060      8   3  0.131100   777.522628750   527.405357975    39.323699877   0   0   0 # CH2
   1061      8   3  0.131100   777.224151196   523.728465654    38.298033122   0   0   0 # CH2
   1062      8   3  0.131100   776.910103515   521.548426820    35.160575600   0   0   0 # CH2
   1063      8   3  0.131100   775.815159556   521.498765032    32.424234829   0   0   0 # CH2
   1064      8   3  0.131100   773.198315314   521.143193700    31.497124462   0   0   0 # CH2
   1065      8   3  0.131100   770.280297837   518.941880760    30.299510914   0   0   0 # CH2
   1066      8   3  0.131100   770.264700724   515.869875006    27.994896060   0   0   0 # CH2
   1067      8   3  0.131100   771.355128255   514.232367603    24.703465912   0   0   0 # CH2
   1068      8   3  0.131100   768.427080976   514.190540586    22.245488636   0   0   0 # CH2
   1069      8   3  0.131100   765.709996955   511.960744316    20.734281901   0   0   0 # CH2
   1070      8   3  0.131100   762.229936386   510.881091668    19.580134462   0   0   0 # CH2
   1071      8   3  0.131100   762.018395760   507.406933972    17.967429394   0   0   0 # CH2
   1072      8   3  0.131100   762.567619137   506.450887272    14.290480634   0   0   0 # CH2
   1073      8   3  0.131100   759.673683519   505.671016961    11.904004833   0   0   0 # CH2
   1074      8   3  0.131100   756.761026199   503.543692155    10.600860281   0   0   0 # CH2
   1075      8   3  0.131100   753.532172703   503.144644665     8.544349543   0   0   0 # CH2
   1076      8   5  0.131100   800.373385203   554.706015382    77.468673050   0   0   0 # CH
   1077      8   5  0.131100   800.910179859   553.494847127    74.047981291   0   0   0 # CH
   1078      8   5  0.131100   802.015202271   552.054434409    71.662821292   0   0   0 # CH
   1079      8   5  0.131100   800.986279437   550.445851475    69.243710134   0   0   0 # CH
   1080      8   5  0.131100   801.139712762   548.562596796    66.378745623   0   0   0 # CH
   1081      8   5  0.131100   800.653589595   547.085612329    63.807322675   0   0   0 # CH
   1082      8   5  0.131100   797.596255195   546.259077725    61.721141895   0   0   0 # CH
   1083      8   5  0.131100   795.054694336   544.354976373    59.821693997   0   0   0 # CH
   1084      8   5  0.131100   794.598306534   541.809314196    58.286798232   0   0   0 # CH
   1085      8   5  0.131100   793.166732941   540.746953496    55.392705392   0   0   0 # CH
   1086      8   5  0.131100   793.094120017   538.452795440    53.327171067   0   0   0 # CH
   1087      8   5  0.131100   789.819421866   538.158428390    51.365443870   0   0   0 # CH
   1088      8   5  0.131100   787.586404429   536.257888999    49.938831093   0   0   0 # CH
   1089      8   5  0.131100   784.883540249   534.382442816    48.014216698   0   0   0 # CH
   1090      8   5  0.131100   785.814201972   531.695135574    45.455758002   0   0   0 # CH
   1091      8   5  0.131100   784.629744282   531.023780999    42.657713358   0   0   0 # CH
   1092      8   5  0.131100   781.337716505   530.279213936    40.883920984   0   0   0 # CH
   1093      8   5  0.131100   778.791865516   527.513475190    40.187401555   0   0   0 # CH
   1094      8   5  0.131100   777.811834219   525.151656325    38.323210401   0   0   0 # CH
   1095      8   5  0.131100   776.537018285   522.297473408    36.454940776   0   0   0 # CH
   1096      8   5  0.131100   777.256315532   521.950997496    32.732204364   0   0   0 # CH
   1097      8   5  0.131100   774.334812598   520.830659262    30.505981962   0   0   0 # CH
   1098      8   5  0.131100   771.754711528   519.247624981    30.630086217   0   0   0 # CH
   1099      8   5  0.131100   770.554429244   517.307812448    28.466028045   0   0   0 # CH
   1100      8   5  0.131100   770.750012013   514.298855911    26.118473320   0   0   0 # CH
   1101      8   5  0.131100   769.569490612   513.687402159    23.146839064   0   0   0 # CH
   1102      8   5  0.131100   766.328640180   513.276772512    21.238378507   0   0   0 # CH
   1103      8   5  0.131100   763.743093613   510.822442666    19.861570190   0   0   0 # CH
   1104      8   5  0.131100   762.395586248   508.894671051    18.097730417   0   0   0 # CH
   1105      8   5  0.131100   761.926498279   507.155340086    15.502050543   0   0   0 # CH
   1106      8   5  0.131100   760.707978103   505.441714225    13.022316860   0   0   0 # CH
   1107      8   5  0.131100   757.612679356   504.799333418    10.873101742   0   0   0 # CH
   1108      8   5  0.131100   754.861211308   502.732734673     9.208612104   0   0   0 # CH
   1109      8   5  0.131100   749.976134012   503.473199413     9.821700510   0   0   0 # CH
   1110      8   4  0.001300   800.764714994   556.032061747    76.790018256   0   0   0 # CH3
   1111      8   3  0.131100   800.631259034   552.097933458    70.986137343   0   0   0 # CH2
   1112      8   4  0.001300   800.470125019   551.377405928    68.130483648   0   0   0 # CH3
   1113      8   4  0.001300   801.587788839   545.874611035    63.629273574   0   0   0 # CH3
   1114      8   4  0.001300   800.246330605   547.310100642    66.461189157   0   0   0 # CH3
   1115      8   4  0.001300   794.121171649   543.002535545    57.437962894   0   0   0 # CH3
   1116      8   4  0.001300   793.735667757   537.091188261    53.003041710   0   0   0 # CH3
   1117      8   4  0.001300   792.033426079   539.723507389    55.593549942   0   0   0 # CH3
   1118      8   4  0.001300   784.361941801   535.469431738    47.056271349   0   0   0 # CH3
   1119      8   4  0.001300   784.456860924   530.972788069    45.364256041   0   0   0 # CH3
   1120      8   4  0.001300   785.518422097   530.005103188    41.919626769   0   0   0 # CH3
   1121      8   4  0.001300   777.638280125   525.776910312    36.926858125   0   0   0 # CH3
   1122      8   4  0.001300   775.494256463   523.379951759    36.120929480   0   0   0 # CH3
   1123      8   4  0.001300   773.956351055   521.348563348    29.105534869   0   0   0 # CH3
   1124      8   4  0.001300   772.643052543   518.907479312    29.418569164   0   0   0 # CH3
   1125      8   4  0.001300   769.845155035   518.306040628    27.531999681   0   0   0 # CH3
   1126      8   4  0.001300   770.499620717   512.758393607    22.344692221   0   0   0 # CH3
   1127      8   4  0.001300   769.311428320   513.748509311    26.094545732   0   0   0 # CH3
   1128      8   4  0.001300   764.512479700   510.458581364    18.577800616   0   0   0 # CH3
   1129      8   4  0.001300   766.340407993   514.309336293    20.095914783   0   0   0 # CH3
   1130      8   4  0.001300   761.962929951   509.676543518    16.843250992   0   0   0 # CH3
   1131      8   4  0.001300   760.461944803   506.703882852    15.647139499   0   0   0 # CH3
   1132      8   4  0.001300   761.497095228   504.149216680    12.743001750   0   0   0 # CH3
   1133      8   4  0.001300   755.816002723   502.180783178     8.133732878   0   0   0 # CH3
   1134      8   4  0.001300   758.138989548   505.351966737     9.535431222   0   0   0 # CH3
   1135      8   4  0.001300   778.214506784   520.752678839    32.597515531   0   0   0 # CH3
   1136      8   4  0.001300   779.848626952   526.511558587    39.689353765   0   0   0 # CH3
   1137      8   4  0.001300   781.548517935   530.787864823    39.445793746   0   0   0 # CH3
   1138      8   4  0.001300   787.922335026   534.998522781    50.758298767   0   0   0 # CH3
   1139      8   4  0.001300   790.206979946   537.716975351    49.941660440   0   0   0 # CH3
   1140      8   4  0.001300   796.140041099   544.301437718    58.730832316   0   0   0 # CH3
   1141      8   4  0.001300   798.043444658   546.761022415    60.336243967   0   0   0 # CH3
   1142      8   4  0.001300   750.253961566   503.720514151    11.315805256   0   0   0 # CH3
   1143      8   4  0.001300   801.843151265   554.200345977    73.045999721   0   0   0 # CH3
   1144      8   1 -0.629900   799.046826875   554.897852670    78.164461342   0   0   0 # N2
   1145      8   3  0.131100   751.204795744   503.880984455     8.986421661   0   0   0 # CH2
   1146      8  10  0.188100   748.579312100   504.114571112     8.313157847   0   0   0 # hn
   1147      8  10  0.188100   748.992220110   505.366986328     9.556192590   0   0   0 # hn
   1148      9   9 -0.387900   817.653831772   524.350318320     2.616856152   0   0   0 # Nh
   1149      9   2 -0.258900   801.266455276   547.267647168    79.236331099   0   0   0 # Oc
   1150      9   2 -0.258900   800.368327612   546.277040754    75.650668923   0   0   0 # Oc
   1151      9   2 -0.258900   803.606502065   544.677230109    74.371504611   0   0   0 # Oc
   1152      9   2 -0.258900   803.282427291   543.751874710    71.488221213   0   0   0 # Oc
   1153      9   2 -0.258900   804.279995256   540.354025711    70.051380895   0   0   0 # Oc
   1154      9   2 -0.258900   806.233011683   539.933548712    66.764877148   0   0   0 # Oc
   1155      9   2 -0.258900   808.063948214   540.612373237    64.454538558   0   0   0 # Oc
   1156      9   2 -0.258900   811.078868437   540.271593569    62.135473561   0   0   0 # Oc
   1157      9   2 -0.258900   811.016125528   539.044451723    58.508118584   0   0   0 # Oc
   1158      9   2 -0.258900   812.448383588   536.296012032    56.283486262   0   0   0 # Oc
   1159      9   2 -0.258900   815.459043152   537.171598128    53.915005996   0   0   0 # Oc
   1160      9   2 -0.258900   818.261804413   536.292177648    51.217246745   0   0   0 # Oc
   1161      9   2 -0.258900   818.312030708   536.310147960    47.120355099   0   0   0 # Oc
   1162      9   2 -0.258900   816.339165093   534.717059077    43.584879558   0   0   0 # Oc
   1163      9   2 -0.258900   813.170729911   534.305182081    40.136627006   0   0   0 # Oc
   1164      9   2 -0.258900   809.129491728   533.465513881    37.481974546   0   0   0 # Oc
   1165      9   2 -0.258900   804.796049100   532.976321990    35.121832182   0   0   0 # Oc
   1166      9   2 -0.258900   800.342020764   532.657531717    33.114815720   0   0   0 # Oc
   1167      9   2 -0.258900   796.352036673   532.064227821    31.113244127   0   0   0 # Oc
   1168      9   2 -0.258900   795.116894672   531.148769632    28.209366404   0   0   0 # Oc
   1169      9   2 -0.258900   799.334873363   530.442842358    26.848056922   0   0   0 # Oc
   1170      9   2 -0.258900   803.798199608   529.476300261    25.666947542   0   0   0 # Oc
   1171      9   2 -0.258900   808.241285432   529.304894987    24.748394783   0   0   0 # Oc
   1172      9   2 -0.258900   809.255101057   527.059434414    22.472726063   0   0   0 # Oc
   1173      9   2 -0.258900   805.924031727   527.265604210    20.719678603   0   0   0 # Oc
   1174      9   2 -0.258900   803.806853959   525.546252199    18.933274805   0   0   0 # Oc
   1175      9   2 -0.258900   806.764411350   525.751125274    16.676465015   0   0   0 # Oc
   1176      9   2 -0.258900   809.258493369   526.819622657    14.018586200   0   0   0 # Oc
   1177      9   2 -0.258900   808.451078454   525.755865008    10.391681630   0   0   0 # Oc
   1178      9   2 -0.258900   807.970294532   522.768206947     8.525888817   0   0   0 # Oc
   1179      9   2 -0.258900   805.688847063   523.382203567     5.770205099   0   0   0 # Oc
   1180      9   2 -0.258900   809.576830849   523.447630084     4.552792091   0   0   0 # Oc
   1181      9   2 -0.258900   813.818276381   523.466302276     3.524690840   0   0   0 # Oc
   1182      9   3  0.131100   802.678114861   547.796824789    79.146730107   0   0   0 # CH2
   1183      9   3  0.131100   800.953666229   547.145522644    76.740314457   0   0   0 # CH2
   1184      9   4  0.001300   800.509657006   544.113761525    74.459388880   0   0   0 # CH3
   1185      9   3  0.131100   802.380855149   543.324628372    72.622057188   0   0   0 # CH2
   1186      9   3  0.131100   803.349956207   541.421089237    70.579695092   0   0   0 # CH2
   1187      9   3  0.131100   805.853451596   539.742526374    68.216427810   0   0   0 # CH2
   1188      9   3  0.131100   807.935961466   539.220702625    65.027596455   0   0   0 # CH2
   1189      9   3  0.131100   810.217465157   540.045016239    63.357295988   0   0   0 # CH2
   1190      9   3  0.131100   811.490318333   539.789605818    59.735564364   0   0   0 # CH2
   1191      9   3  0.131100   811.380372726   537.167608270    56.913700768   0   0   0 # CH2
   1192      9   3  0.131100   814.445547223   536.323698592    54.672330351   0   0   0 # CH2
   1193      9   3  0.131100   817.472166583   537.126772755    52.231477322   0   0   0 # CH2
   1194      9   3  0.131100   818.627256200   535.905249875    48.585875525   0   0   0 # CH2
   1195      9   3  0.131100   817.400654539   535.457247434    44.521764469   0   0   0 # CH2
   1196      9   3  0.131100   814.379514433   534.266550772    41.245199551   0   0   0 # CH2
   1197      9   3  0.131100   810.567583726   533.749258017    38.265398902   0   0   0 # CH2
   1198      9   3  0.131100   806.264699485   533.142903162    35.881051792   0   0   0 # CH2
   1199      9   3  0.131100   801.801199359   532.710605739    33.854661356   0   0   0 # CH2
   1200      9   3  0.131100   797.395847955   532.626058870    32.156648838   0   0   0 # CH2
   1201      9   3  0.131100   794.599439970   530.867875382    29.620955489   0   0   0 # CH2
   1202      9   3  0.131100   797.758423098   530.288003243    27.052275412   0   0   0 # CH2
   1203      9   3  0.131100   802.311690087   529.956169325    26.116134594   0   0   0 # CH2
   1204      9   3  0.131100   806.688536191   528.976954911    24.749535649   0   0   0 # CH2
   1205      9   3  0.131100   810.043014863   528.275424968    22.853231889   0   0   0 # CH2
   1206      9   3  0.131100   806.929301463   526.704547006    21.694262348   0   0   0 # CH2
   1207      9   3  0.131100   804.168106599   525.390578988    20.392804268   0   0   0 # CH2
   1208      9   3  0.131100   805.281241687   525.927924802    16.880519444   0   0   0 # CH2
   1209      9   3  0.131100   808.748394945   526.215562100    15.304690001   0   0   0 # CH2
   1210      9   3  0.131100   809.019009271   526.618766015    11.503023607   0   0   0 # CH2
   1211      9   3  0.131100   809.134081538   523.653662233     8.911574369   0   0   0 # CH2
   1212      9   3  0.131100   805.944533346   522.694821341     7.086337346   0   0   0 # CH2
   1213      9   3  0.131100   808.082080637   523.211479890     4.140049619   0   0   0 # CH2
   1214      9   3  0.131100   812.423183328   523.754871113     4.193766926   0   0   0 # CH2
   1215      9   5  0.131100   802.971494099   548.738989349    80.331373814   0   0   0 # CH
   1216      9   5  0.131100   800.970235298   546.358445876    78.065380114   0   0   0 # CH
   1217      9   5  0.131100   801.295574653   545.137936343    75.298959104   0   0   0 # CH
   1218      9   5  0.131100   803.127254405   543.300767524    73.970928439   0   0   0 # CH
   1219      9   5  0.131100   804.188626626   542.623825804    71.054049241   0   0   0 # CH
   1220      9   5  0.131100   804.678172957   540.652849985    68.623487771   0   0   0 # CH
   1221      9   5  0.131100   807.564277785   539.258628456    66.524321142   0   0   0 # CH
   1222      9   5  0.131100   808.785492019   540.565480911    63.125977294   0   0   0 # CH
   1223      9   5  0.131100   810.617819733   539.443758839    60.958634502   0   0   0 # CH
   1224      9   5  0.131100   811.863241630   537.823373149    58.224472571   0   0   0 # CH
   1225      9   5  0.131100   813.372153524   537.146200529    55.431070025   0   0   0 # CH
   1226      9   5  0.131100   816.428298435   536.340376985    53.082806697   0   0   0 # CH
   1227      9   5  0.131100   818.371902931   536.875198020    49.800516871   0   0   0 # CH
   1228      9   5  0.131100   818.074962620   535.267555843    45.981186532   0   0   0 # CH
   1229      9   5  0.131100   815.697346807   534.790772090    42.112502838   0   0   0 # CH
   1230      9   5  0.131100   812.016190244   533.702570905    39.130431766   0   0   0 # CH
   1231      9   5  0.131100   807.862013649   533.257025691    36.426739177   0   0   0 # CH
   1232      9   5  0.131100   803.433746874   532.805474239    34.197938708   0   0   0 # CH
   1233      9   5  0.131100   798.987839060   532.346862534    32.276632473   0   0   0 # CH
   1234      9   5  0.131100   794.881105786   532.052053208    30.593675828   0   0   0 # CH
   1235      9   5  0.131100   796.174117927   530.408584259    27.350598987   0   0   0 # CH
   1236      9   5  0.131100   800.679950391   529.758536639    26.296925249   0   0   0 # CH
   1237      9   5  0.131100   805.409051009   529.593027578    25.540248211   0   0   0 # CH
   1238      9   5  0.131100   809.616970487   528.709623228    24.276081347   0   0   0 # CH
   1239      9   5  0.131100   808.138099183   527.653090534    21.664375353   0   0   0 # CH
   1240      9   5  0.131100   804.519616813   526.771715642    20.984741401   0   0   0 # CH
   1241      9   5  0.131100   805.012617559   525.103868867    18.148359023   0   0   0 # CH
   1242      9   5  0.131100   807.217971711   526.378089239    15.385431947   0   0   0 # CH
   1243      9   5  0.131100   808.813638952   525.941147200    12.872450831   0   0   0 # CH
   1244      9   5  0.131100   809.394577848   524.605749199    10.103986931   0   0   0 # CH
   1245      9   5  0.131100   806.992729803   523.603135204     7.738144716   0   0   0 # CH
   1246      9   5  0.131100   806.600181010   522.900175473     4.641972607   0   0   0 # CH
   1247      9   5  0.131100   810.962789326   523.184960582     3.851555143   0   0   0 # CH
   1248      9   5  0.131100   816.750924310   523.603891615     3.598134632   0   0   0 # CH
   1249      9   4  0.001300   802.646877978   548.014471234    81.650862471   0   0   0 # CH3
   1250      9   3  0.131100   802.480318971   545.681286291    74.476471540   0   0   0 # CH2
   1251      9   4  0.001300   804.329786388   542.340722653    73.903085063   0   0   0 # CH3
   1252      9   4  0.001300   803.472523793   540.411156647    67.695770600   0   0   0 # CH3
   1253      9   4  0.001300   805.081369485   543.116269400    69.899988116   0   0   0 # CH3
   1254      9   4  0.001300   810.764074089   537.947185761    61.290898191   0   0   0 # CH3
   1255      9   4  0.001300   812.502457604   537.919866631    54.422773658   0   0   0 # CH3
   1256      9   4  0.001300   813.331156126   538.256551169    58.063604481   0   0   0 # CH3
   1257      9   4  0.001300   819.387324473   534.446582800    45.974345827   0   0   0 # CH3
   1258      9   4  0.001300   816.977367046   534.708146293    41.245236135   0   0   0 # CH3
   1259      9   4  0.001300   812.930479605   532.827241427    38.247539168   0   0   0 # CH3
   1260      9   4  0.001300   799.290315382   532.114702318    30.784761067   0   0   0 # CH3
   1261      9   4  0.001300   794.269743129   533.266480485    29.845123017   0   0   0 # CH3
   1262      9   4  0.001300   800.141774077   528.862823430    25.166137490   0   0   0 # CH3
   1263      9   4  0.001300   806.049789636   529.744404696    26.933086531   0   0   0 # CH3
   1264      9   4  0.001300   810.961905717   529.348370973    24.714665359   0   0   0 # CH3
   1265      9   4  0.001300   803.542187269   527.787848075    20.368911754   0   0   0 # CH3
   1266      9   4  0.001300   807.771657986   529.038239557    22.232723711   0   0   0 # CH3
   1267      9   4  0.001300   806.525289100   525.633935001    14.228944644   0   0   0 # CH3
   1268      9   4  0.001300   804.995643163   523.593165933    17.847870998   0   0   0 # CH3
   1269      9   4  0.001300   809.559456634   524.595683700    12.934975304   0   0   0 # CH3
   1270      9   4  0.001300   810.710173248   525.258520208     9.644901096   0   0   0 # CH3
   1271      9   4  0.001300   807.696158675   524.376997202     6.606501756   0   0   0 # CH3
   1272      9   4  0.001300   811.130236945   521.655109853     3.811449587   0   0   0 # CH3
   1273      9   4  0.001300   805.564889269   522.913590351     3.494321293   0   0   0 # CH3
   1274      9   4  0.001300   795.300196630   530.111635788    26.109995383   0   0   0 # CH3
   1275      9   4  0.001300   803.978958887   532.449057960    32.802772961   0   0   0 # CH3
   1276      9   4  0.001300   808.620769583   532.880978809    35.138845710   0   0   0 # CH3
   1277      9   4  0.001300   817.045984954   537.614636988    49.567890247   0   0   0 # CH3
   1278      9   4  0.001300   817.106870149   535.316977670    54.012705419   0   0   0 # CH3
   1279      9   4  0.001300   808.861806974   541.988515445    62.542015800   0   0   0 # CH3
   1280      9   4  0.001300   807.508030572   537.819237962    67.068362037   0   0   0 # CH3
   1281      9   4  0.001300   817.661204365   523.476876201     4.842725111   0   0   0 # CH3
   1282      9   4  0.001300   802.020076021   545.233512661    77.995130630   0   0   0 # CH3
   1283      9   1 -0.629900   802.141931482   549.997926112    80.237467400   0   0   0 # N2
   1284      9   3  0.131100   815.242083380   523.953285335     3.959893567   0   0   0 # CH2
   1285      9  10  0.188100   818.660175666   523.875521822     2.615570409   0   0   0 # hn
   1286      9  10  0.188100   817.772527968   525.413176177     2.915344695   0   0   0 # hn
   1287     10   9 -0.387900   777.015379771   540.627249332   281.365965045   0   0   0 # Nh
   1288     10   2 -0.258900   854.923076495   559.721793761   222.674234937   0   0   0 # Oc
   1289     10   2 -0.258900   854.789396226   559.710877093   226.493403742   0   0   0 # Oc
   1290     10   2 -0.258900   851.593776314   557.629877902   226.918046587   0   0   0 # Oc
   1291     10   2 -0.258900   852.258631392   556.968322760   230.623687358   0   0   0 # Oc
   1292     10   2 -0.258900   850.725405000   554.030832748   232.531790310   0   0   0 # Oc
   1293     10   2 -0.258900   847.458238816   554.367378290   234.474233180   0   0   0 # Oc
   1294     10   2 -0.258900   843.842045043   553.567559377   235.385255382   0   0   0 # Oc
   1295     10   2 -0.258900   840.636968922   554.325935393   237.328565009   0   0   0 # Oc
   1296     10   2 -0.258900   840.596740689   554.097502177   241.152221527   0   0   0 # Oc
   1297     10   2 -0.258900   839.214434402   551.103909219   243.073103123   0   0   0 # Oc
   1298     10   2 -0.258900   835.687425584   551.323000805   244.508266735   0   0   0 # Oc
   1299     10   2 -0.258900   831.941079342   550.655843120   244.754168662   0   0   0 # Oc
   1300     10   2 -0.258900   828.518634073   551.584584523   246.204545722   0   0   0 # Oc
   1301     10   2 -0.258900   828.117866604   551.417898063   250.008746113   0   0   0 # Oc
   1302     10   2 -0.258900   826.810329085   548.309879710   251.804452887   0   0   0 # Oc
   1303     10   2 -0.258900   823.368579350   548.524907435   253.418487842   0   0   0 # Oc
   1304     10   2 -0.258900   819.585132261   548.205574341   253.700159112   0   0   0 # Oc
   1305     10   2 -0.258900   816.373702544   549.496783861   255.345924116   0   0   0 # Oc
   1306     10   2 -0.258900   816.475070996   549.497428390   259.171215997   0   0   0 # Oc
   1307     10   2 -0.258900   815.362471104   546.456589174   261.198533114   0   0   0 # Oc
   1308     10   2 -0.258900   811.915195571   546.579037652   262.841003019   0   0   0 # Oc
   1309     10   2 -0.258900   808.171286501   545.957137301   263.214178312   0   0   0 # Oc
   1310     10   2 -0.258900   804.896970248   546.969410995   264.927934141   0   0   0 # Oc
   1311     10   2 -0.258900   804.911777278   546.866831719   268.754915731   0   0   0 # Oc
   1312     10   2 -0.258900   803.755688569   543.804557397   270.723169947   0   0   0 # Oc
   1313     10   2 -0.258900   800.251036736   543.953004682   272.232418022   0   0   0 # Oc
   1314     10   2 -0.258900   796.518898700   543.203214881   272.498018584   0   0   0 # Oc
   1315     10   2 -0.258900   793.063359595   544.122175928   273.888021161   0   0   0 # Oc
   1316     10   2 -0.258900   792.586080154   544.147312902   277.684407539   0   0   0 # Oc
   1317     10   2 -0.258900   791.234248513   541.207686672   279.713835145   0   0   0 # Oc
   1318     10   2 -0.258900   787.750456329   541.415036520   281.301589199   0   0   0 # Oc
   1319     10   2 -0.258900   784.004908151   540.607300197   281.359872873   0   0   0 # Oc
   1320     10   2 -0.258900   780.516015368   540.755163089   282.902754580   0   0   0 # Oc
   1321     10   3  0.131100   853.457186000   559.913709303   222.369134514   0   0   0 # CH2
   1322     10   3  0.131100   854.514713336   560.193192464   225.088866358   0   0   0 # CH2
   1323     10   4  0.001300   854.386224715   557.938449186   228.180707690   0   0   0 # CH3
   1324     10   3  0.131100   851.805014180   557.727897905   229.400551838   0   0   0 # CH2
   1325     10   3  0.131100   851.758566210   555.064552453   232.151204223   0   0   0 # CH2
   1326     10   3  0.131100   848.498745188   553.687077680   233.618602129   0   0   0 # CH2
   1327     10   3  0.131100   845.185367332   554.253127521   235.442977148   0   0   0 # CH2
   1328     10   3  0.131100   841.516989246   553.641153444   236.309806963   0   0   0 # CH2
   1329     10   3  0.131100   840.254679646   554.640876410   239.785170333   0   0   0 # CH2
   1330     10   3  0.131100   840.175644898   552.221164833   242.744505752   0   0   0 # CH2
   1331     10   3  0.131100   836.859511042   550.650898942   243.835384109   0   0   0 # CH2
   1332     10   3  0.131100   833.283926953   551.285867571   245.033376521   0   0   0 # CH2
   1333     10   3  0.131100   829.505479160   550.853875045   245.324588812   0   0   0 # CH2
   1334     10   3  0.131100   827.857324421   551.931519607   248.612351995   0   0   0 # CH2
   1335     10   3  0.131100   827.766026698   549.443984214   251.521769272   0   0   0 # CH2
   1336     10   3  0.131100   824.462038804   547.873179326   252.608893132   0   0   0 # CH2
   1337     10   3  0.131100   820.997630554   548.635399747   254.009712784   0   0   0 # CH2
   1338     10   3  0.131100   817.212232725   548.667609324   254.401653111   0   0   0 # CH2
   1339     10   3  0.131100   816.051413381   549.978547793   257.803328577   0   0   0 # CH2
   1340     10   3  0.131100   816.251579510   547.612343696   260.805955528   0   0   0 # CH2
   1341     10   3  0.131100   813.059524032   545.932905971   262.098321164   0   0   0 # CH2
   1342     10   3  0.131100   809.542334630   546.543935966   263.447644858   0   0   0 # CH2
   1343     10   3  0.131100   805.775078653   546.217452776   263.955530312   0   0   0 # CH2
   1344     10   3  0.131100   804.511770446   547.365539744   267.386662463   0   0   0 # CH2
   1345     10   3  0.131100   804.650495306   544.965374672   270.360379730   0   0   0 # CH2
   1346     10   3  0.131100   801.427729940   543.292543345   271.555911954   0   0   0 # CH2
   1347     10   3  0.131100   797.845892733   543.871983703   272.763900210   0   0   0 # CH2
   1348     10   3  0.131100   794.067253541   543.372305961   273.043560159   0   0   0 # CH2
   1349     10   3  0.131100   792.353136803   544.575094976   276.254996419   0   0   0 # CH2
   1350     10   3  0.131100   792.187584740   542.314629511   279.330611098   0   0   0 # CH2
   1351     10   3  0.131100   788.920864751   540.775996835   280.590060030   0   0   0 # CH2
   1352     10   3  0.131100   785.298640515   541.271126967   281.772666390   0   0   0 # CH2
   1353     10   3  0.131100   781.551896440   540.413155080   281.857367385   0   0   0 # CH2
   1354     10   5  0.131100   853.304150359   560.441138946   220.931346345   0   0   0 # CH
   1355     10   5  0.131100   855.071320747   559.176722313   224.074100568   0   0   0 # CH
   1356     10   5  0.131100   853.963977979   558.485368259   226.804591415   0   0   0 # CH
   1357     10   5  0.131100   851.934807193   556.832398944   228.153925558   0   0   0 # CH
   1358     10   5  0.131100   851.231595893   555.923540396   230.986458216   0   0   0 # CH
   1359     10   5  0.131100   849.631562786   554.690720021   233.335509834   0   0   0 # CH
   1360     10   5  0.131100   846.194724445   553.543278873   234.522385852   0   0   0 # CH
   1361     10   5  0.131100   842.938076426   554.229805058   236.396219196   0   0   0 # CH
   1362     10   5  0.131100   840.962930373   553.799832752   238.705857758   0   0   0 # CH
   1363     10   5  0.131100   839.738196067   552.886625531   241.426040090   0   0   0 # CH
   1364     10   5  0.131100   837.974410736   551.702975571   243.692010207   0   0   0 # CH
   1365     10   5  0.131100   834.412127839   550.544106572   244.294266568   0   0   0 # CH
   1366     10   5  0.131100   830.931948554   551.344021602   245.639667516   0   0   0 # CH
   1367     10   5  0.131100   828.671138072   551.081122106   247.619520150   0   0   0 # CH
   1368     10   5  0.131100   827.323205010   550.153043241   250.227459285   0   0   0 # CH
   1369     10   5  0.131100   825.612479469   548.890926228   252.514266965   0   0   0 # CH
   1370     10   5  0.131100   822.025625113   547.899875753   253.133003702   0   0   0 # CH
   1371     10   5  0.131100   818.703493172   548.935637950   254.682716519   0   0   0 # CH
   1372     10   5  0.131100   816.610405333   549.001924560   256.751798056   0   0   0 # CH
   1373     10   5  0.131100   815.686680574   548.260946846   259.528158423   0   0   0 # CH
   1374     10   5  0.131100   814.146531546   547.006277289   261.905521655   0   0   0 # CH
   1375     10   5  0.131100   810.627119005   545.820405360   262.629973623   0   0   0 # CH
   1376     10   5  0.131100   807.236504140   546.654832044   264.171475311   0   0   0 # CH
   1377     10   5  0.131100   805.164726083   546.462153980   266.324331937   0   0   0 # CH
   1378     10   5  0.131100   804.128945307   545.614222703   269.064080867   0   0   0 # CH
   1379     10   5  0.131100   802.523183775   544.361467336   271.393849472   0   0   0 # CH
   1380     10   5  0.131100   798.991312848   543.145738832   272.035293168   0   0   0 # CH
   1381     10   5  0.131100   795.482931150   543.900659481   273.346736279   0   0   0 # CH
   1382     10   5  0.131100   793.201704601   543.686360776   275.326445823   0   0   0 # CH
   1383     10   5  0.131100   791.752075563   542.925381296   277.984675154   0   0   0 # CH
   1384     10   5  0.131100   790.027992608   541.826169090   280.379276020   0   0   0 # CH
   1385     10   5  0.131100   786.474343828   540.675129325   280.973825029   0   0   0 # CH
   1386     10   5  0.131100   782.895904031   541.027889841   282.295260076   0   0   0 # CH
   1387     10   5  0.131100   778.453727434   541.067098634   281.501163275   0   0   0 # CH
   1388     10   4  0.001300   853.907277020   559.421464451   219.947545396   0   0   0 # CH3
   1389     10   3  0.131100   852.468447584   558.858155608   226.809689597   0   0   0 # CH2
   1390     10   4  0.001300   850.996492393   555.615689169   228.259005507   0   0   0 # CH3
   1391     10   4  0.001300   850.216561572   555.228576307   234.654702265   0   0   0 # CH3
   1392     10   4  0.001300   849.920008043   556.622129221   231.389306664   0   0   0 # CH3
   1393     10   4  0.001300   840.529382846   552.325042772   238.796513104   0   0   0 # CH3
   1394     10   4  0.001300   838.323799110   552.290397996   245.071781942   0   0   0 # CH3
   1395     10   4  0.001300   838.260969801   553.316536529   241.499572590   0   0   0 # CH3
   1396     10   4  0.001300   828.244806627   549.603350269   247.690504899   0   0   0 # CH3
   1397     10   4  0.001300   825.823851853   550.501815958   250.274696796   0   0   0 # CH3
   1398     10   4  0.001300   826.035977337   549.346760097   253.922401779   0   0   0 # CH3
   1399     10   4  0.001300   816.010362944   547.592393792   256.912396865   0   0   0 # CH3
   1400     10   4  0.001300   814.209436497   548.649702404   259.721241232   0   0   0 # CH3
   1401     10   4  0.001300   810.778068404   544.372000050   263.131841805   0   0   0 # CH3
   1402     10   4  0.001300   807.695932726   546.345441283   265.608503683   0   0   0 # CH3
   1403     10   4  0.001300   804.673795032   545.008673645   266.455716323   0   0   0 # CH3
   1404     10   4  0.001300   802.897686752   544.940889374   272.770287647   0   0   0 # CH3
   1405     10   4  0.001300   802.638183266   545.981249262   269.186926277   0   0   0 # CH3
   1406     10   4  0.001300   795.834536322   543.688165937   274.830844610   0   0   0 # CH3
   1407     10   4  0.001300   799.176425896   541.737371247   272.629720849   0   0   0 # CH3
   1408     10   4  0.001300   792.793877772   542.207634957   275.458168277   0   0   0 # CH3
   1409     10   4  0.001300   790.268253394   543.335753988   278.029621755   0   0   0 # CH3
   1410     10   4  0.001300   790.453666968   542.423146842   281.733031577   0   0   0 # CH3
   1411     10   4  0.001300   783.234018016   540.542607602   283.716789333   0   0   0 # CH3
   1412     10   4  0.001300   786.632329618   539.184721164   281.326034895   0   0   0 # CH3
   1413     10   4  0.001300   814.555735144   547.596820404   263.267695788   0   0   0 # CH3
   1414     10   4  0.001300   819.094043779   548.495130293   256.106222644   0   0   0 # CH3
   1415     10   4  0.001300   822.053199598   546.404078807   253.497162274   0   0   0 # CH3
   1416     10   4  0.001300   831.302114803   551.057963938   247.106703084   0   0   0 # CH3
   1417     10   4  0.001300   834.555213320   549.124298147   244.873663816   0   0   0 # CH3
   1418     10   4  0.001300   843.523669372   554.023516898   237.805818356   0   0   0 # CH3
   1419     10   4  0.001300   846.502803255   552.137965056   235.071927677   0   0   0 # CH3
   1420     10   4  0.001300   779.166099806   540.914942205   280.144492757   0   0   0 # CH3
   1421     10   4  0.001300   854.303662093   557.846225157   224.184871038   0   0   0 # CH3
   1422     10   1 -0.629900   854.033487437   561.756947879   220.809542242   0   0   0 # N2
   1423     10   3  0.131100   779.152811251   540.198378015   282.563974707   0   0   0 # CH2
   1424     10  10  0.188100   776.507249828   541.256912481   280.606111095   0   0   0 # hn
   1425     10  10  0.188100   776.501365842   540.741760710   282.343180559   0   0   0 # hn
   1426     11   1 -0.629900   889.544518115   517.079317192   306.256023215   0   0   0 # N2
   1427     11   2 -0.258900   854.066169418   566.827876198   225.061007227   0   0   0 # Oc
   1428     11   2 -0.258900   852.011409090   564.770492429   227.548600877   0   0   0 # Oc
   1429     11   2 -0.258900   854.547016370   564.849338467   230.417320037   0   0   0 # Oc
   1430     11   2 -0.258900   851.981503996   563.623503657   232.979869455   0   0   0 # Oc
   1431     11   2 -0.258900   852.308247012   564.166558842   236.753237429   0   0   0 # Oc
   1432     11   2 -0.258900   853.914876546   561.545468573   239.026526808   0   0   0 # Oc
   1433     11   2 -0.258900   856.443757827   560.230891006   241.570707523   0   0   0 # Oc
   1434     11   2 -0.258900   857.982284010   557.343646749   243.565976360   0   0   0 # Oc
   1435     11   2 -0.258900   855.907611580   555.431731663   246.155255498   0   0   0 # Oc
   1436     11   2 -0.258900   856.132129739   556.116049122   249.899620513   0   0   0 # Oc
   1437     11   2 -0.258900   858.244637344   553.758261182   252.024386821   0   0   0 # Oc
   1438     11   2 -0.258900   861.224914629   552.630923304   254.118850926   0   0   0 # Oc
   1439     11   2 -0.258900   863.191370866   549.778954959   255.758261786   0   0   0 # Oc
   1440     11   2 -0.258900   861.386855368   547.742316362   258.439499757   0   0   0 # Oc
   1441     11   2 -0.258900   861.674621083   548.592279907   262.154524919   0   0   0 # Oc
   1442     11   2 -0.258900   863.566673950   546.146359721   264.388499449   0   0   0 # Oc
   1443     11   2 -0.258900   866.580923964   544.696075959   266.222740525   0   0   0 # Oc
   1444     11   2 -0.258900   868.235568145   541.561296387   267.682943750   0   0   0 # Oc
   1445     11   2 -0.258900   866.048002393   539.540756361   270.073639083   0   0   0 # Oc
   1446     11   2 -0.258900   865.990006369   540.331145230   273.809856475   0   0   0 # Oc
   1447     11   2 -0.258900   867.877141057   537.950800218   276.098643944   0   0   0 # Oc
   1448     11   2 -0.258900   870.800839076   536.694484615   278.197638233   0   0   0 # Oc
   1449     11   2 -0.258900   872.506605300   533.724266306   279.912022979   0   0   0 # Oc
   1450     11   2 -0.258900   870.366669578   531.808920091   282.439421625   0   0   0 # Oc
   1451     11   2 -0.258900   870.417771606   532.569689463   286.181635753   0   0   0 # Oc
   1452     11   2 -0.258900   872.448755797   530.260324520   288.436795529   0   0   0 # Oc
   1453     11   2 -0.258900   875.414808547   529.131188993   290.546933715   0   0   0 # Oc
   1454     11   2 -0.258900   877.441969812   526.295924040   292.140599461   0   0   0 # Oc
   1455     11   2 -0.258900   875.718435398   524.079220477   294.732294958   0   0   0 # Oc
   1456     11   2 -0.258900   875.837564774   524.652838579   298.497773504   0   0   0 # Oc
   1457     11   2 -0.258900   877.831384750   522.246364388   300.740296520   0   0   0 # Oc
   1458     11   2 -0.258900   881.040981485   521.185073522   302.855717634   0   0   0 # Oc
   1459     11   2 -0.258900   884.374509292   518.774574487   304.958729973   0   0   0 # Oc
   1460     11   3  0.131100   855.441012038   566.254017813   225.305702603   0   0   0 # CH2
   1461     11   3  0.131100   853.008068582   565.042512398   226.446521114   0   0   0 # CH2
   1462     11   4  0.001300   851.504635803   565.020630763   229.967718506   0   0   0 # CH3
   1463     11   3  0.131100   853.002382273   563.532196488   231.870107648   0   0   0 # CH2
   1464     11   3  0.131100   851.621213763   564.026922480   235.415477021   0   0   0 # CH2
   1465     11   3  0.131100   853.571225515   562.927898493   238.525248909   0   0   0 # CH2
   1466     11   3  0.131100   855.299896142   560.206802075   240.585360330   0   0   0 # CH2
   1467     11   3  0.131100   857.849100604   558.752656732   243.037296326   0   0   0 # CH2
   1468     11   3  0.131100   856.913946791   555.623667938   245.045727824   0   0   0 # CH2
   1469     11   3  0.131100   855.459664315   555.839320009   248.577062557   0   0   0 # CH2
   1470     11   3  0.131100   857.674658792   555.086561358   251.591056560   0   0   0 # CH2
   1471     11   3  0.131100   859.932934267   552.550053747   253.342944008   0   0   0 # CH2
   1472     11   3  0.131100   862.920687600   551.189559880   255.290662376   0   0   0 # CH2
   1473     11   3  0.131100   862.343364426   547.978038633   257.295221912   0   0   0 # CH2
   1474     11   3  0.131100   860.978829768   548.287557388   260.849940017   0   0   0 # CH2
   1475     11   3  0.131100   863.140764565   547.510315000   263.901781294   0   0   0 # CH2
   1476     11   3  0.131100   865.216764520   544.779946511   265.581909716   0   0   0 # CH2
   1477     11   3  0.131100   868.123105916   543.023093913   267.319066970   0   0   0 # CH2
   1478     11   3  0.131100   867.138411587   539.754390452   269.051502818   0   0   0 # CH2
   1479     11   3  0.131100   865.414902202   540.039623813   272.444903104   0   0   0 # CH2
   1480     11   3  0.131100   867.410800415   539.298819905   275.607375009   0   0   0 # CH2
   1481     11   3  0.131100   869.494020892   536.680212802   277.443006160   0   0   0 # CH2
   1482     11   3  0.131100   872.361633832   535.152996940   279.443302960   0   0   0 # CH2
   1483     11   3  0.131100   871.429139164   531.987860461   281.381105997   0   0   0 # CH2
   1484     11   3  0.131100   869.804037447   532.254030440   284.839061123   0   0   0 # CH2
   1485     11   3  0.131100   871.910188512   531.585284217   287.954517621   0   0   0 # CH2
   1486     11   3  0.131100   874.119906742   529.051764314   289.774933414   0   0   0 # CH2
   1487     11   3  0.131100   877.126348237   527.712266593   291.720607772   0   0   0 # CH2
   1488     11   3  0.131100   876.684528778   524.410242412   293.620440397   0   0   0 # CH2
   1489     11   3  0.131100   875.210635005   524.417913874   297.144597227   0   0   0 # CH2
   1490     11   3  0.131100   877.300687194   523.575406099   300.241847134   0   0   0 # CH2
   1491     11   3  0.131100   879.674188117   521.099803135   302.141483872   0   0   0 # CH2
   1492     11   3  0.131100   883.120094584   519.733029302   304.364449570   0   0   0 # CH2
   1493     11   5  0.131100   856.331943012   566.560716026   224.088324560   0   0   0 # CH
   1494     11   5  0.131100   853.181225108   566.561262534   226.254438021   0   0   0 # CH
   1495     11   5  0.131100   852.583432376   565.189426379   228.881622278   0   0   0 # CH
   1496     11   5  0.131100   853.619340936   564.919138372   231.606615853   0   0   0 # CH
   1497     11   5  0.131100   852.671414078   563.804149541   234.310556344   0   0   0 # CH
   1498     11   5  0.131100   852.737108834   562.801377450   237.237001458   0   0   0 # CH
   1499     11   5  0.131100   855.001031329   561.627225777   240.072294457   0   0   0 # CH
   1500     11   5  0.131100   856.610794870   558.836257834   242.124052791   0   0   0 # CH
   1501     11   5  0.131100   856.953642402   557.111163285   244.647173751   0   0   0 # CH
   1502     11   5  0.131100   856.528168381   555.844384977   247.467496601   0   0   0 # CH
   1503     11   5  0.131100   856.775139239   554.834037670   250.368204395   0   0   0 # CH
   1504     11   5  0.131100   859.448837925   553.947170404   252.914422707   0   0   0 # CH
   1505     11   5  0.131100   861.552988676   551.232414918   254.581754088   0   0   0 # CH
   1506     11   5  0.131100   862.303636054   549.476101861   256.940548984   0   0   0 # CH
   1507     11   5  0.131100   862.028470142   548.205717230   259.724816102   0   0   0 # CH
   1508     11   5  0.131100   862.219235407   547.290223825   262.688529877   0   0   0 # CH
   1509     11   5  0.131100   864.883945782   546.210750619   265.123129864   0   0   0 # CH
   1510     11   5  0.131100   866.725183392   543.279658416   266.723124539   0   0   0 # CH
   1511     11   5  0.131100   867.292188368   541.269667944   268.823876237   0   0   0 # CH
   1512     11   5  0.131100   866.567240208   539.962527346   271.425765087   0   0   0 # CH
   1513     11   5  0.131100   866.558853439   539.043729495   274.352393275   0   0   0 # CH
   1514     11   5  0.131100   869.111077573   538.088497379   276.956349937   0   0   0 # CH
   1515     11   5  0.131100   871.000706053   535.299596211   278.735770015   0   0   0 # CH
   1516     11   5  0.131100   871.543508777   533.487084848   281.049727919   0   0   0 # CH
   1517     11   5  0.131100   870.917981539   532.244336372   283.775105196   0   0   0 # CH
   1518     11   5  0.131100   871.035088397   531.301949308   286.720167485   0   0   0 # CH
   1519     11   5  0.131100   873.660245336   530.447661919   289.316906185   0   0   0 # CH
   1520     11   5  0.131100   875.756777754   527.737258884   291.015375206   0   0   0 # CH
   1521     11   5  0.131100   876.552131556   525.909971698   293.296911274   0   0   0 # CH
   1522     11   5  0.131100   876.301711886   524.496215812   296.060310559   0   0   0 # CH
   1523     11   5  0.131100   876.439680323   523.354203690   298.982043392   0   0   0 # CH
   1524     11   5  0.131100   879.117028595   522.423484203   301.532086853   0   0   0 # CH
   1525     11   5  0.131100   881.597922030   520.016131361   303.744879200   0   0   0 # CH
   1526     11   5  0.131100   887.791519530   517.652026350   305.485184385   0   0   0 # CH
   1527     11   6  0.233100   891.437202037   516.234816823   306.203671874   0   0   0 # CH=
   1528     11   6  0.233100   893.257639332   517.115835638   310.311212762   0   0   0 # CH=
   1529     11   6  0.233100   899.377255773   513.639762412   309.520109436   0   0   0 # CH=
   1530     11   4  0.001300   856.419841936   568.086332648   223.898741489   0   0   0 # CH3
   1531     11   3  0.131100   853.814665538   564.320872368   229.205585142   0   0   0 # CH2
   1532     11   4  0.001300   854.398089077   565.404205918   232.843104634   0   0   0 # CH3
   1533     11   4  0.001300   851.494750256   561.931278202   237.503251740   0   0   0 # CH3
   1534     11   4  0.001300   853.508077651   562.547798342   234.614338189   0   0   0 # CH3
   1535     11   4  0.001300   857.285190078   557.990955916   245.866960403   0   0   0 # CH3
   1536     11   4  0.001300   855.682939917   553.804021260   250.711395812   0   0   0 # CH3
   1537     11   4  0.001300   857.677015887   554.875357051   247.804850665   0   0   0 # CH3
   1538     11   4  0.001300   862.743212200   550.333706250   258.141545421   0   0   0 # CH3
   1539     11   4  0.001300   863.169174530   547.236901941   260.088677813   0   0   0 # CH3
   1540     11   4  0.001300   861.047988458   546.369279968   263.076718160   0   0   0 # CH3
   1541     11   4  0.001300   867.795110195   541.974152348   270.097810296   0   0   0 # CH3
   1542     11   4  0.001300   867.646971291   538.961460830   271.876104902   0   0   0 # CH3
   1543     11   4  0.001300   868.816614803   538.990102981   278.169341585   0   0   0 # CH3
   1544     11   4  0.001300   869.839092236   534.980647291   279.694921658   0   0   0 # CH3
   1545     11   4  0.001300   871.994182002   534.289137997   282.284473653   0   0   0 # CH3
   1546     11   4  0.001300   869.919444813   530.302353749   287.077311946   0   0   0 # CH3
   1547     11   4  0.001300   872.064322835   531.298555928   284.179226678   0   0   0 # CH3
   1548     11   4  0.001300   874.650514963   527.247626584   291.968200564   0   0   0 # CH3
   1549     11   4  0.001300   873.289860220   531.297327797   290.546405126   0   0   0 # CH3
   1550     11   4  0.001300   876.913837697   526.765109497   294.525200046   0   0   0 # CH3
   1551     11   4  0.001300   877.481946944   523.569206801   296.406110253   0   0   0 # CH3
   1552     11   4  0.001300   875.311364484   522.351411134   299.286013745   0   0   0 # CH3
   1553     11   4  0.001300   880.342942403   519.789850356   304.637888011   0   0   0 # CH3
   1554     11   4  0.001300   878.852277063   523.441786234   302.657259784   0   0   0 # CH3
   1555     11   4  0.001300   865.410052603   538.071753250   274.678402299   0   0   0 # CH3
   1556     11   4  0.001300   865.620561200   543.021519496   267.764963994   0   0   0 # CH3
   1557     11   4  0.001300   864.761107574   547.128884636   266.353349613   0   0   0 # CH3
   1558     11   4  0.001300   860.431289332   550.762137630   255.526259698   0   0   0 # CH3
   1559     11   4  0.001300   859.056261794   554.768040789   254.156920553   0   0   0 # CH3
   1560     11   4  0.001300   855.337279371   558.451911223   242.900056250   0   0   0 # CH3
   1561     11   4  0.001300   854.528232318   562.509627422   241.242317918   0   0   0 # CH3
   1562     11   4  0.001300   887.214290175   518.842507990   304.583738038   0   0   0 # CH3
   1563     11   4  0.001300   853.824202735   567.188357860   227.505100118   0   0   0 # CH3
   1564     11   1 -0.629900   855.725249516   565.940550581   222.852627095   0   0   0 # N2
   1565     11   7  0.056100   893.997658990   515.854873678   309.610287607   0   0   0 # CAL
   1566     11   8  0.056100   892.844387590   515.333401703   308.690260837   0   0   0 # CA
   1567     11   7  0.056100   893.184253968   515.522233516   307.272691988   0   0   0 # CAL
   1568     11   8  0.056100   895.281731158   514.873019626   307.472884781   0   0   0 # CA
   1569     11   8  0.056100   895.687276875   515.238900043   309.872675414   0   0   0 # CA
   1570     11   7  0.056100   896.962974714   514.449379111   308.891049822   0   0   0 # CAL
   1571     11   3  0.131100   886.012364907   518.221148954   305.356139730   0   0   0 # CH2
   1572     12   9 -0.387900   939.139706935   563.801392219    20.082463045   0   0   0 # Nh
   1573     12   2 -0.258900   886.455299156   541.002550781   100.756321987   0   0   0 # Oc
   1574     12   2 -0.258900   886.785942172   538.949949026    97.538334800   0   0   0 # Oc
   1575     12   2 -0.258900   889.998989043   540.603401018    96.255149773   0   0   0 # Oc
   1576     12   2 -0.258900   890.591775878   537.893211660    93.616685248   0   0   0 # Oc
   1577     12   2 -0.258900   894.018920544   537.126322638    92.094150312   0   0   0 # Oc
   1578     12   2 -0.258900   895.150948596   538.715677609    88.813937360   0   0   0 # Oc
   1579     12   2 -0.258900   897.370910964   540.819799937    86.535448409   0   0   0 # Oc
   1580     12   2 -0.258900   898.080051001   542.474568014    83.160655247   0   0   0 # Oc
   1581     12   2 -0.258900   898.587346034   540.337179210    80.024414752   0   0   0 # Oc
   1582     12   2 -0.258900   902.013789554   539.490207191    78.577774904   0   0   0 # Oc
   1583     12   2 -0.258900   903.285367823   541.540415516    75.630765560   0   0   0 # Oc
   1584     12   2 -0.258900   905.401791684   544.117981775    73.797310758   0   0   0 # Oc
   1585     12   2 -0.258900   905.980522050   546.250252437    70.668460470   0   0   0 # Oc
   1586     12   2 -0.258900   906.595328223   544.392471214    67.388493757   0   0   0 # Oc
   1587     12   2 -0.258900   910.096976531   543.571502335    66.116711224   0   0   0 # Oc
   1588     12   2 -0.258900   911.350574698   545.383015910    63.011056927   0   0   0 # Oc
   1589     12   2 -0.258900   913.127513987   548.126441565    61.056489724   0   0   0 # Oc
   1590     12   2 -0.258900   913.353852892   550.099763067    57.773259172   0   0   0 # Oc
   1591     12   2 -0.258900   913.620853304   547.949611758    54.617771966   0   0   0 # Oc
   1592     12   2 -0.258900   916.993365291   546.790855025    53.256936714   0   0   0 # Oc
   1593     12   2 -0.258900   918.300060434   548.645363178    50.195488766   0   0   0 # Oc
   1594     12   2 -0.258900   920.382337779   551.159832004    48.228219661   0   0   0 # Oc
   1595     12   2 -0.258900   920.923674562   553.060670501    44.943245482   0   0   0 # Oc
   1596     12   2 -0.258900   921.284890127   550.897373696    41.801868215   0   0   0 # Oc
   1597     12   2 -0.258900   924.685992853   549.836241175    40.424070717   0   0   0 # Oc
   1598     12   2 -0.258900   926.037778475   551.771947984    37.434350145   0   0   0 # Oc
   1599     12   2 -0.258900   928.218897324   554.305743939    35.607813313   0   0   0 # Oc
   1600     12   2 -0.258900   928.822855654   556.519871971    32.546019673   0   0   0 # Oc
   1601     12   2 -0.258900   929.251193809   554.779615108    29.172616896   0   0   0 # Oc
   1602     12   2 -0.258900   932.620291638   553.890403390    27.622333703   0   0   0 # Oc
   1603     12   2 -0.258900   933.898062774   555.764149606    24.548426079   0   0   0 # Oc
   1604     12   2 -0.258900   936.106239498   558.407232529    22.917241131   0   0   0 # Oc
   1605     12   2 -0.258900   937.402962272   560.391010084    19.928585421   0   0   0 # Oc
   1606     12   3  0.131100   886.812445160   542.374413984   100.237883909   0   0   0 # CH2
   1607     12   3  0.131100   886.356104700   540.089365356    98.433502293   0   0   0 # CH2
   1608     12   4  0.001300   888.677050543   537.817294318    96.394763695   0   0   0 # CH3
   1609     12   3  0.131100   890.006505223   539.147863298    94.221305799   0   0   0 # CH2
   1610     12   3  0.131100   892.633753225   536.846446933    92.627160827   0   0   0 # CH2
   1611     12   3  0.131100   895.302659733   538.162145263    90.210357625   0   0   0 # CH2
   1612     12   3  0.131100   896.202046568   539.963917018    86.959090677   0   0   0 # CH2
   1613     12   3  0.131100   898.285210475   542.140566873    84.619196653   0   0   0 # CH2
   1614     12   3  0.131100   898.117525183   541.513897820    80.845835311   0   0   0 # CH2
   1615     12   3  0.131100   900.594676297   539.240505913    79.027997527   0   0   0 # CH2
   1616     12   3  0.131100   903.397053484   540.780849924    76.929493992   0   0   0 # CH2
   1617     12   3  0.131100   904.309049583   543.108319362    74.050031266   0   0   0 # CH2
   1618     12   3  0.131100   906.194030411   545.780982129    72.088230394   0   0   0 # CH2
   1619     12   3  0.131100   906.102111267   545.513950748    68.270224505   0   0   0 # CH2
   1620     12   3  0.131100   908.669161045   543.298619185    66.523016823   0   0   0 # CH2
   1621     12   3  0.131100   911.467427362   544.791080064    64.394198674   0   0   0 # CH2
   1622     12   3  0.131100   912.198270443   546.975023246    61.352261162   0   0   0 # CH2
   1623     12   3  0.131100   913.717883068   549.724758465    59.191093808   0   0   0 # CH2
   1624     12   3  0.131100   913.250122947   549.170113162    55.427472643   0   0   0 # CH2
   1625     12   3  0.131100   915.559402447   546.645377859    53.705773859   0   0   0 # CH2
   1626     12   3  0.131100   918.406469481   547.969792661    51.540180862   0   0   0 # CH2
   1627     12   3  0.131100   919.322696916   550.127481862    48.526643180   0   0   0 # CH2
   1628     12   3  0.131100   921.175504151   552.686915801    46.385327065   0   0   0 # CH2
   1629     12   3  0.131100   920.880900070   552.103771998    42.616189544   0   0   0 # CH2
   1630     12   3  0.131100   923.247029496   549.668765159    40.848039478   0   0   0 # CH2
   1631     12   3  0.131100   926.122914626   551.050982313    38.757210297   0   0   0 # CH2
   1632     12   3  0.131100   927.101590684   553.320829410    35.848385465   0   0   0 # CH2
   1633     12   3  0.131100   929.054159227   555.973806791    33.934422920   0   0   0 # CH2
   1634     12   3  0.131100   928.835217137   555.881032088    30.117738947   0   0   0 # CH2
   1635     12   3  0.131100   931.207923127   553.664391220    28.104193490   0   0   0 # CH2
   1636     12   3  0.131100   933.980861898   555.074571254    25.888846229   0   0   0 # CH2
   1637     12   3  0.131100   935.005348338   557.379417033    23.016488798   0   0   0 # CH2
   1638     12   3  0.131100   937.280086976   559.978645977    21.376058951   0   0   0 # CH2
   1639     12   5  0.131100   886.278222099   543.431548794   101.221647143   0   0   0 # CH
   1640     12   5  0.131100   886.996620731   539.942664846    99.827567278   0   0   0 # CH
   1641     12   5  0.131100   888.258523677   539.050938467    97.217123829   0   0   0 # CH
   1642     12   5  0.131100   890.674618113   539.433534714    95.579865929   0   0   0 # CH
   1643     12   5  0.131100   891.990364667   538.159705434    93.113021130   0   0   0 # CH
   1644     12   5  0.131100   893.912091473   537.739726188    90.719051967   0   0   0 # CH
   1645     12   5  0.131100   896.394916933   539.466072106    88.403199500   0   0   0 # CH
   1646     12   5  0.131100   897.183008597   541.167818483    85.079020279   0   0   0 # CH
   1647     12   5  0.131100   898.524480671   541.304585282    82.316593828   0   0   0 # CH
   1648     12   5  0.131100   900.056912941   540.504228299    79.725374651   0   0   0 # CH
   1649     12   5  0.131100   901.982980080   540.304451252    77.307265059   0   0   0 # CH
   1650     12   5  0.131100   904.500708454   542.405704879    75.405643071   0   0   0 # CH
   1651     12   5  0.131100   905.209460912   544.635704374    72.392691101   0   0   0 # CH
   1652     12   5  0.131100   906.503757778   545.197261107    69.722567830   0   0   0 # CH
   1653     12   5  0.131100   908.072813533   544.576431184    67.142882340   0   0   0 # CH
   1654     12   5  0.131100   910.072873442   544.264260333    64.776307222   0   0   0 # CH
   1655     12   5  0.131100   912.393451353   546.449756079    62.784687651   0   0   0 # CH
   1656     12   5  0.131100   912.894380078   548.491749143    59.611448298   0   0   0 # CH
   1657     12   5  0.131100   913.806145741   548.992969165    56.852486967   0   0   0 # CH
   1658     12   5  0.131100   915.093588713   547.992340207    54.290548733   0   0   0 # CH
   1659     12   5  0.131100   916.993218330   547.496880594    51.923369939   0   0   0 # CH
   1660     12   5  0.131100   919.483608762   549.546912762    49.942845053   0   0   0 # CH
   1661     12   5  0.131100   920.191871640   551.570952665    46.789094682   0   0   0 # CH
   1662     12   5  0.131100   921.372171395   551.918985446    44.064138041   0   0   0 # CH
   1663     12   5  0.131100   922.760593523   550.980180402    41.494620069   0   0   0 # CH
   1664     12   5  0.131100   924.696083773   550.615823877    39.132830267   0   0   0 # CH
   1665     12   5  0.131100   927.262675562   552.625137533    37.211580831   0   0   0 # CH
   1666     12   5  0.131100   928.027529105   554.861056285    34.218514298   0   0   0 # CH
   1667     12   5  0.131100   929.257511225   555.480114676    31.542667640   0   0   0 # CH
   1668     12   5  0.131100   930.720984315   554.916840881    28.857107287   0   0   0 # CH
   1669     12   5  0.131100   932.565450118   554.650949079    26.319783172   0   0   0 # CH
   1670     12   5  0.131100   935.057091500   556.721102352    24.406680090   0   0   0 # CH
   1671     12   5  0.131100   936.224057367   558.863513013    21.483401727   0   0   0 # CH
   1672     12   5  0.131100   938.073478606   562.773985609    20.378645417   0   0   0 # CH
   1673     12   4  0.001300   886.916093913   543.222370299   102.608209672   0   0   0 # CH3
   1674     12   3  0.131100   888.518390165   540.343398403    96.417956071   0   0   0 # CH2
   1675     12   4  0.001300   892.173649115   539.733134243    95.392598556   0   0   0 # CH3
   1676     12   4  0.001300   893.287430627   536.717406335    89.751995545   0   0   0 # CH3
   1677     12   4  0.001300   891.932338949   539.188612010    91.968658806   0   0   0 # CH3
   1678     12   4  0.001300   900.050058165   541.138199073    82.443769032   0   0   0 # CH3
   1679     12   4  0.001300   901.384171615   539.462255354    76.165419561   0   0   0 # CH3
   1680     12   4  0.001300   900.232365076   541.737540527    78.820379012   0   0   0 # CH3
   1681     12   4  0.001300   908.033546434   545.091179702    69.862929744   0   0   0 # CH3
   1682     12   4  0.001300   908.277539524   545.787576760    66.213656581   0   0   0 # CH3
   1683     12   4  0.001300   909.567623687   543.285708556    63.700185489   0   0   0 # CH3
   1684     12   4  0.001300   915.344366432   548.924081214    56.844133514   0   0   0 # CH3
   1685     12   4  0.001300   915.348140403   549.139967084    53.295969059   0   0   0 # CH3
   1686     12   4  0.001300   920.789741910   548.735404954    50.027385294   0   0   0 # CH3
   1687     12   4  0.001300   920.381176374   550.321028127    45.909968530   0   0   0 # CH3
   1688     12   4  0.001300   922.906167077   551.800770530    44.125798649   0   0   0 # CH3
   1689     12   4  0.001300   924.089003846   549.755447203    38.009706816   0   0   0 # CH3
   1690     12   4  0.001300   923.012904296   552.183925654    40.567244711   0   0   0 # CH3
   1691     12   4  0.001300   928.165815677   553.703994797    33.211487325   0   0   0 # CH3
   1692     12   4  0.001300   928.524674116   551.742188951    37.202920878   0   0   0 # CH3
   1693     12   4  0.001300   930.784310312   555.296986900    31.622223698   0   0   0 # CH3
   1694     12   4  0.001300   930.943368972   556.188402157    28.016557022   0   0   0 # CH3
   1695     12   4  0.001300   931.934541606   553.759523558    25.234737799   0   0   0 # CH3
   1696     12   4  0.001300   936.655754402   557.672117967    20.607901832   0   0   0 # CH3
   1697     12   4  0.001300   936.388860371   555.963731990    24.564014444   0   0   0 # CH3
   1698     12   4  0.001300   916.427170824   546.561920863    50.838264439   0   0   0 # CH3
   1699     12   4  0.001300   913.242235957   547.268004970    58.743765438   0   0   0 # CH3
   1700     12   4  0.001300   913.802288879   545.844907446    62.925544486   0   0   0 # CH3
   1701     12   4  0.001300   905.415804982   543.465513614    71.413002728   0   0   0 # CH3
   1702     12   4  0.001300   905.771090433   541.535364656    75.370912587   0   0   0 # CH3
   1703     12   4  0.001300   897.219218197   539.875132589    84.242457919   0   0   0 # CH3
   1704     12   4  0.001300   897.616418073   538.530468995    88.470696676   0   0   0 # CH3
   1705     12   4  0.001300   937.907001094   562.635872840    21.903658017   0   0   0 # CH3
   1706     12   4  0.001300   888.526876498   540.088519556    99.735539403   0   0   0 # CH3
   1707     12   1 -0.629900   884.778881011   543.296169102   101.332939100   0   0   0 # N2
   1708     12   3  0.131100   938.490571137   561.425893276    19.759775672   0   0   0 # CH2
   1709     12  10  0.188100   939.260293708   563.903462166    18.983718739   0   0   0 # hn
   1710     12  10  0.188100   938.841113649   564.779421873    20.514093227   0   0   0 # hn
   1711     13   1 -0.629900   917.569328549   458.711808958    58.804372060   0   0   0 # N2
   1712     13   2 -0.258900   880.434715585   542.383186134    96.456634939   0   0   0 # Oc
   1713     13   2 -0.258900   883.306070362   542.001396951    93.955384448   0   0   0 # Oc
   1714     13   2 -0.258900   882.441709752   538.476400198    92.724230008   0   0   0 # Oc
   1715     13   2 -0.258900   884.748066066   538.707084136    89.680263799   0   0   0 # Oc
   1716     13   2 -0.258900   884.408684366   536.529740765    86.552059487   0   0   0 # Oc
   1717     13   2 -0.258900   886.345139603   533.270437309    86.162944220   0   0   0 # Oc
   1718     13   2 -0.258900   886.783952800   529.520127684    85.638174208   0   0   0 # Oc
   1719     13   2 -0.258900   888.974771209   526.379846632    85.562154268   0   0   0 # Oc
   1720     13   2 -0.258900   891.701192579   525.998832136    82.908961076   0   0   0 # Oc
   1721     13   2 -0.258900   891.255572316   523.957512913    79.707812879   0   0   0 # Oc
   1722     13   2 -0.258900   892.782597291   520.465647306    79.605437675   0   0   0 # Oc
   1723     13   2 -0.258900   892.823526340   516.652197257    79.647395826   0   0   0 # Oc
   1724     13   2 -0.258900   894.768319788   513.374250399    80.035872151   0   0   0 # Oc
   1725     13   2 -0.258900   897.519167119   512.719877239    77.464222631   0   0   0 # Oc
   1726     13   2 -0.258900   896.916951264   510.688572163    74.288422981   0   0   0 # Oc
   1727     13   2 -0.258900   898.530349807   507.246784944    74.053119950   0   0   0 # Oc
   1728     13   2 -0.258900   898.854440699   503.470551366    74.369055362   0   0   0 # Oc
   1729     13   2 -0.258900   901.191170271   500.470766049    74.825399280   0   0   0 # Oc
   1730     13   2 -0.258900   904.056989553   500.274928248    72.299738630   0   0   0 # Oc
   1731     13   2 -0.258900   903.661717864   498.471802289    68.955641678   0   0   0 # Oc
   1732     13   2 -0.258900   905.236138365   495.016359940    68.618646536   0   0   0 # Oc
   1733     13   2 -0.258900   905.380684587   491.208968119    68.646295169   0   0   0 # Oc
   1734     13   2 -0.258900   907.555677154   488.068496954    68.860764724   0   0   0 # Oc
   1735     13   2 -0.258900   910.359854005   487.793057551    66.270119851   0   0   0 # Oc
   1736     13   2 -0.258900   909.925076496   485.918186272    62.966224412   0   0   0 # Oc
   1737     13   2 -0.258900   911.439566815   482.428774620    62.664336980   0   0   0 # Oc
   1738     13   2 -0.258900   911.428534243   478.616561082    62.720653794   0   0   0 # Oc
   1739     13   2 -0.258900   913.343601143   475.325621780    63.125408016   0   0   0 # Oc
   1740     13   2 -0.258900   916.268576143   474.639306673    60.761313155   0   0   0 # Oc
   1741     13   2 -0.258900   915.919667743   472.581569823    57.562413516   0   0   0 # Oc
   1742     13   2 -0.258900   917.521078491   469.131261272    57.261322396   0   0   0 # Oc
   1743     13   2 -0.258900   917.355031071   465.331255227    57.384351277   0   0   0 # Oc
   1744     13   2 -0.258900   918.869333222   461.855649886    57.105347054   0   0   0 # Oc
   1745     13   3  0.131100   880.435894814   541.005908611    97.074103017   0   0   0 # CH2
   1746     13   3  0.131100   882.585673917   541.910499136    95.280456485   0   0   0 # CH2
   1747     13   4  0.001300   883.433714760   541.185429321    91.614993958   0   0   0 # CH3
   1748     13   3  0.131100   884.362122059   538.496658152    91.125494454   0   0   0 # CH2
   1749     13   3  0.131100   884.708012290   537.760483413    87.374513881   0   0   0 # CH2
   1750     13   3  0.131100   885.173096776   534.211229868    86.027102945   0   0   0 # CH2
   1751     13   3  0.131100   887.169937893   530.956901808    85.893215666   0   0   0 # CH2
   1752     13   3  0.131100   887.698383079   527.187673683    85.536736910   0   0   0 # CH2
   1753     13   3  0.131100   891.061032413   525.871802657    84.270622387   0   0   0 # CH2
   1754     13   3  0.131100   891.659392702   525.135208293    80.561980267   0   0   0 # CH2
   1755     13   3  0.131100   891.740677736   521.521238378    79.325577710   0   0   0 # CH2
   1756     13   3  0.131100   893.344456700   518.068749463    79.678784322   0   0   0 # CH2
   1757     13   3  0.131100   893.550283618   514.258506653    79.910510045   0   0   0 # CH2
   1758     13   3  0.131100   896.848648472   512.666486685    78.815741375   0   0   0 # CH2
   1759     13   3  0.131100   897.370225255   511.864152459    75.120679588   0   0   0 # CH2
   1760     13   3  0.131100   897.417115860   508.249099175    73.873688599   0   0   0 # CH2
   1761     13   3  0.131100   899.249445920   504.916721200    74.199360291   0   0   0 # CH2
   1762     13   3  0.131100   899.867500051   501.184977856    74.684297204   0   0   0 # CH2
   1763     13   3  0.131100   903.371609192   500.061565265    73.628678748   0   0   0 # CH2
   1764     13   3  0.131100   904.057833731   499.585116561    69.895210504   0   0   0 # CH2
   1765     13   3  0.131100   904.153965522   496.054675323    68.450458985   0   0   0 # CH2
   1766     13   3  0.131100   905.854295445   492.641738903    68.648789426   0   0   0 # CH2
   1767     13   3  0.131100   906.271184688   488.858543019    68.780723757   0   0   0 # CH2
   1768     13   3  0.131100   909.689649149   487.602719521    67.610028004   0   0   0 # CH2
   1769     13   3  0.131100   910.345765184   487.044999355    63.879282807   0   0   0 # CH2
   1770     13   3  0.131100   910.397661001   483.498223668    62.445280569   0   0   0 # CH2
   1771     13   3  0.131100   911.966795169   480.026978485    62.725082959   0   0   0 # CH2
   1772     13   3  0.131100   912.138968829   476.218211106    62.938403640   0   0   0 # CH2
   1773     13   3  0.131100   915.498481635   474.597146386    62.059316597   0   0   0 # CH2
   1774     13   3  0.131100   916.321958567   473.754902045    58.422464908   0   0   0 # CH2
   1775     13   3  0.131100   916.458860918   470.187334190    57.075627960   0   0   0 # CH2
   1776     13   3  0.131100   917.996266493   466.696504036    57.345703240   0   0   0 # CH2
   1777     13   3  0.131100   917.787531779   462.890627165    57.292058344   0   0   0 # CH2
   1778     13   5  0.131100   879.703419590   541.067501971    98.426409118   0   0   0 # CH
   1779     13   5  0.131100   881.114791320   542.337403209    95.109897505   0   0   0 # CH
   1780     13   5  0.131100   882.782384133   540.961993449    92.992810839   0   0   0 # CH
   1781     13   5  0.131100   882.829760554   538.565789418    91.268002895   0   0   0 # CH
   1782     13   5  0.131100   884.421925857   537.479726376    88.862460863   0   0   0 # CH
   1783     13   5  0.131100   885.525738418   535.530837065    86.735787037   0   0   0 # CH
   1784     13   5  0.131100   885.936439658   531.870113098    85.774837288   0   0   0 # CH
   1785     13   5  0.131100   888.041922225   528.685782741    85.649455624   0   0   0 # CH
   1786     13   5  0.131100   889.654944508   526.498086979    84.220463532   0   0   0 # CH
   1787     13   5  0.131100   891.169174713   524.912465986    82.005591448   0   0   0 # CH
   1788     13   5  0.131100   892.229975632   522.833517908    79.963476275   0   0   0 # CH
   1789     13   5  0.131100   892.210295956   519.079784555    79.429767485   0   0   0 # CH
   1790     13   5  0.131100   894.006184649   515.726191783    79.796090291   0   0   0 # CH
   1791     13   5  0.131100   895.456563812   513.313066057    78.694342175   0   0   0 # CH
   1792     13   5  0.131100   896.932320497   511.645398166    76.581199142   0   0   0 # CH
   1793     13   5  0.131100   897.918881239   509.575161044    74.472733642   0   0   0 # CH
   1794     13   5  0.131100   898.018354156   505.827648190    74.046288361   0   0   0 # CH
   1795     13   5  0.131100   900.136043107   502.674252196    74.394058097   0   0   0 # CH
   1796     13   5  0.131100   901.898520729   500.490016810    73.492652423   0   0   0 # CH
   1797     13   5  0.131100   903.577067592   499.235537714    71.316249853   0   0   0 # CH
   1798     13   5  0.131100   904.650818945   497.345054517    69.125804015   0   0   0 # CH
   1799     13   5  0.131100   904.679130366   493.620590430    68.482949817   0   0   0 # CH
   1800     13   5  0.131100   906.623048866   490.356204575    68.701323283   0   0   0 # CH
   1801     13   5  0.131100   908.247847738   488.137292898    67.521229462   0   0   0 # CH
   1802     13   5  0.131100   909.845518557   486.751113533    65.306475425   0   0   0 # CH
   1803     13   5  0.131100   910.894130548   484.775023636    63.147358245   0   0   0 # CH
   1804     13   5  0.131100   910.844497433   481.053371094    62.485830523   0   0   0 # CH
   1805     13   5  0.131100   912.607263718   477.684058410    62.856597035   0   0   0 # CH
   1806     13   5  0.131100   914.133538505   475.276344517    61.839717506   0   0   0 # CH
   1807     13   5  0.131100   915.742127524   473.568077678    59.836900723   0   0   0 # CH
   1808     13   5  0.131100   916.927572830   471.477738330    57.770762376   0   0   0 # CH
   1809     13   5  0.131100   916.892587749   467.760466876    57.213502832   0   0   0 # CH
   1810     13   5  0.131100   918.432786528   464.286629519    57.235241808   0   0   0 # CH
   1811     13   5  0.131100   917.823702170   460.192647791    58.661515689   0   0   0 # CH
   1812     13   6  0.233100   918.480221322   457.877728986    59.672441926   0   0   0 # CH=
   1813     13   6  0.233100   916.896671238   453.479369214    57.105434174   0   0   0 # CH=
   1814     13   6  0.233100   920.578828181   453.147432024    60.949843527   0   0   0 # CH=
   1815     13   4  0.001300   878.252739978   541.537578890    98.208892703   0   0   0 # CH3
   1816     13   3  0.131100   883.124559199   539.558009080    93.529089311   0   0   0 # CH2
   1817     13   4  0.001300   882.169372833   537.408403313    90.496747506   0   0   0 # CH3
   1818     13   4  0.001300   886.828922816   536.099846666    86.144912121   0   0   0 # CH3
   1819     13   4  0.001300   885.269155265   536.293306335    89.359577147   0   0   0 # CH3
   1820     13   4  0.001300   888.783091266   525.802509655    83.158813349   0   0   0 # CH3
   1821     13   4  0.001300   893.617032425   523.206883087    79.407744526   0   0   0 # CH3
   1822     13   4  0.001300   891.638079010   523.545533872    82.537663490   0   0   0 # CH3
   1823     13   4  0.001300   894.571736510   512.554229812    77.687835466   0   0   0 # CH3
   1824     13   4  0.001300   897.385239817   510.264035222    77.090014852   0   0   0 # CH3
   1825     13   4  0.001300   899.249930192   509.975854113    73.810602805   0   0   0 # CH3
   1826     13   4  0.001300   901.142857590   499.595651229    72.492146252   0   0   0 # CH3
   1827     13   4  0.001300   904.104966756   497.855232461    71.748221006   0   0   0 # CH3
   1828     13   4  0.001300   904.047611857   493.435746466    67.090938410   0   0   0 # CH3
   1829     13   4  0.001300   907.462655360   490.663797968    67.447704787   0   0   0 # CH3
   1830     13   4  0.001300   907.422986071   487.367559143    66.472668281   0   0   0 # CH3
   1831     13   4  0.001300   912.272116604   485.179822276    62.592210277   0   0   0 # CH3
   1832     13   4  0.001300   910.306703331   485.358832342    65.775796406   0   0   0 # CH3
   1833     13   4  0.001300   913.540131093   477.895252866    61.649615334   0   0   0 # CH3
   1834     13   4  0.001300   910.291157855   480.901471858    61.056425947   0   0   0 # CH3
   1835     13   4  0.001300   913.316509340   474.541079208    60.760692371   0   0   0 # CH3
   1836     13   4  0.001300   916.114224823   472.183720112    60.400244618   0   0   0 # CH3
   1837     13   4  0.001300   918.294950530   471.913725609    57.211941631   0   0   0 # CH3
   1838     13   4  0.001300   919.132547663   464.472921173    55.875615309   0   0   0 # CH3
   1839     13   4  0.001300   916.154737240   467.568051340    55.876001543   0   0   0 # CH3
   1840     13   4  0.001300   906.010297629   497.760365549    68.534093500   0   0   0 # CH3
   1841     13   4  0.001300   900.849894294   502.850707135    73.040585994   0   0   0 # CH3
   1842     13   4  0.001300   897.300489357   505.530238620    72.716239486   0   0   0 # CH3
   1843     13   4  0.001300   894.938771027   515.918290330    78.585743771   0   0   0 # CH3
   1844     13   4  0.001300   891.665219024   518.908875109    77.999522269   0   0   0 # CH3
   1845     13   4  0.001300   888.947118201   529.128878362    84.484615382   0   0   0 # CH3
   1846     13   4  0.001300   885.428029156   531.862036719    84.321127683   0   0   0 # CH3
   1847     13   4  0.001300   916.544093963   460.990092810    58.977146092   0   0   0 # CH3
   1848     13   4  0.001300   880.366587343   541.337815298    94.208307196   0   0   0 # CH3
   1849     13   1 -0.629900   880.419945930   542.050793369    99.319132818   0   0   0 # N2
   1850     13   7  0.056100   917.758724688   454.155320650    58.187838210   0   0   0 # CAL
   1851     13   8  0.056100   917.654007026   455.673973713    58.420387727   0   0   0 # CA
   1852     13   7  0.056100   918.532622626   456.350674404    59.488497916   0   0   0 # CAL
   1853     13   8  0.056100   919.499858944   455.507260074    60.338861787   0   0   0 # CA
   1854     13   8  0.056100   918.738885872   453.314568977    59.026492390   0   0   0 # CA
   1855     13   7  0.056100   919.612923159   453.991314033    60.098502491   0   0   0 # CAL
   1856     13   3  0.131100   918.295140400   460.464359679    57.220320613   0   0   0 # CH2
   1857     14   9 -0.387900   980.990060445   549.097810898   -11.015876799   0   0   1 # Nh
   1858     14   2 -0.258900   891.656482658   516.460245491   313.050747294   0   0   0 # Oc
   1859     14   2 -0.258900   894.635708740   514.367616373   314.180193989   0   0   0 # Oc
   1860     14   2 -0.258900   896.611122439   517.175371625   315.876307750   0   0   0 # Oc
   1861     14   2 -0.258900   898.920055675   514.761322070   317.750825526   0   0   0 # Oc
   1862     14   2 -0.258900   900.859875696   515.684707298   320.917337396   0   0   0 # Oc
   1863     14   2 -0.258900   904.418142943   517.038583263   320.702458551   0   0   0 # Oc
   1864     14   2 -0.258900   907.239092085   519.524852954   321.340043332   0   0   0 # Oc
   1865     14   2 -0.258900   910.834808956   520.723595517   320.782094580   0   0   0 # Oc
   1866     14   2 -0.258900   913.770689603   518.657601656   322.112781463   0   0   0 # Oc
   1867     14   2 -0.258900   915.592416088   519.498987272   325.364656754   0   0   0 # Oc
   1868     14   2 -0.258900   918.939582092   521.315538906   325.172718617   0   0   0 # Oc
   1869     14   2 -0.258900   921.324445122   524.288617105   325.357382608   0   0   0 # Oc
   1870     14   2 -0.258900   924.731000589   525.849950021   324.532396340   0   0   0 # Oc
   1871     14   2 -0.258900   927.829243241   524.023321298   325.845552197   0   0   0 # Oc
   1872     14   2 -0.258900   929.545235374   524.923934901   329.131786010   0   0   0 # Oc
   1873     14   2 -0.258900   932.964589517   526.588199676   328.942808565   0   0   0 # Oc
   1874     14   2 -0.258900   935.470054053   529.452323203   328.840943031   0   0   0 # Oc
   1875     14   2 -0.258900   938.933862253   530.668766789   327.753297931   0   0   0 # Oc
   1876     14   2 -0.258900   941.836036189   528.443574145   328.886751538   0   0   0 # Oc
   1877     14   2 -0.258900   943.526729060   528.979694620   -17.730197425   0   0   1 # Oc
   1878     14   2 -0.258900   946.945960715   530.673408575   -17.785506658   0   0   1 # Oc
   1879     14   2 -0.258900   949.464454974   533.525611696   -17.577376101   0   0   1 # Oc
   1880     14   2 -0.258900   952.984878611   534.795379699   -18.387510994   0   0   1 # Oc
   1881     14   2 -0.258900   955.898853733   532.663303672   -17.097553921   0   0   1 # Oc
   1882     14   2 -0.258900   957.633174454   533.348914821   -13.762475589   0   0   1 # Oc
   1883     14   2 -0.258900   961.005906058   535.122415704   -13.887026334   0   0   1 # Oc
   1884     14   2 -0.258900   963.401078366   538.076587013   -13.608188321   0   0   1 # Oc
   1885     14   2 -0.258900   966.761507060   539.702019734   -14.475258759   0   0   1 # Oc
   1886     14   2 -0.258900   969.935254325   537.863335570   -13.392540889   0   0   1 # Oc
   1887     14   2 -0.258900   971.874067303   538.672689593   -10.197806760   0   0   1 # Oc
   1888     14   2 -0.258900   975.302761372   540.359408255   -10.370815827   0   0   1 # Oc
   1889     14   2 -0.258900   977.522514206   543.449800663    -9.998257780   0   0   1 # Oc
   1890     14   2 -0.258900   980.829751737   545.363985211   -10.184404122   0   0   1 # Oc
   1891     14   3  0.131100   892.335811108   517.774828665   312.758723926   0   0   0 # CH2
   1892     14   3  0.131100   893.813841989   515.255812426   313.277230363   0   0   0 # CH2
   1893     14   4  0.001300   895.876547696   514.204732974   316.322140613   0   0   0 # CH3
   1894     14   3  0.131100   898.402545082   515.588633670   316.597490620   0   0   0 # CH2
   1895     14   3  0.131100   900.080875968   514.817576763   319.957239882   0   0   0 # CH2
   1896     14   3  0.131100   903.019165374   516.899441051   321.250177961   0   0   0 # CH2
   1897     14   3  0.131100   906.550112356   518.290334365   320.811436442   0   0   0 # CH2
   1898     14   3  0.131100   909.398074420   520.800024828   321.242156924   0   0   0 # CH2
   1899     14   3  0.131100   913.011728466   519.539165345   321.149393848   0   0   0 # CH2
   1900     14   3  0.131100   914.926233209   518.620714695   324.331963215   0   0   0 # CH2
   1901     14   3  0.131100   917.575664858   521.001233629   325.737798796   0   0   0 # CH2
   1902     14   3  0.131100   920.814995218   522.905161429   325.032194685   0   0   0 # CH2
   1903     14   3  0.131100   923.311114104   525.804216309   325.047083776   0   0   0 # CH2
   1904     14   3  0.131100   927.022257072   524.864470822   324.885280647   0   0   0 # CH2
   1905     14   3  0.131100   928.903099376   524.019122776   328.107998988   0   0   0 # CH2
   1906     14   3  0.131100   931.563743757   526.395228699   329.467974490   0   0   0 # CH2
   1907     14   3  0.131100   934.911188006   528.057381993   328.710246939   0   0   0 # CH2
   1908     14   3  0.131100   937.554767784   530.776092234   328.361149713   0   0   0 # CH2
   1909     14   3  0.131100   941.120448273   529.421166657   327.984958902   0   0   0 # CH2
   1910     14   3  0.131100   942.872854135   528.198894605   -18.844664133   0   0   1 # CH2
   1911     14   3  0.131100   945.557711750   530.403021417   -17.258578076   0   0   1 # CH2
   1912     14   3  0.131100   948.880683212   532.172522078   -17.903815230   0   0   1 # CH2
   1913     14   3  0.131100   951.569284814   534.877072047   -17.865866650   0   0   1 # CH2
   1914     14   3  0.131100   955.172321941   533.584770428   -18.048696841   0   0   1 # CH2
   1915     14   3  0.131100   956.980479477   532.525998613   -14.847268084   0   0   1 # CH2
   1916     14   3  0.131100   959.641482607   534.805591768   -13.325570581   0   0   1 # CH2
   1917     14   3  0.131100   962.890566420   536.704480108   -13.977125630   0   0   1 # CH2
   1918     14   3  0.131100   965.367411009   539.622421362   -13.898830323   0   0   1 # CH2
   1919     14   3  0.131100   969.066964936   538.723320312   -14.280037967   0   0   1 # CH2
   1920     14   3  0.131100   971.163320761   537.806524806   -11.210547265   0   0   1 # CH2
   1921     14   3  0.131100   973.927263048   540.056600672    -9.826822454   0   0   1 # CH2
   1922     14   3  0.131100   977.165589081   542.026598348   -10.358067422   0   0   1 # CH2
   1923     14   3  0.131100   979.355939601   545.143680252    -9.938881914   0   0   1 # CH2
   1924     14   5  0.131100   891.503362397   518.399155755   311.636597591   0   0   0 # CH
   1925     14   5  0.131100   892.513718484   515.661234680   313.996703539   0   0   0 # CH
   1926     14   5  0.131100   895.186415383   515.166448389   315.336503117   0   0   0 # CH
   1927     14   5  0.131100   897.206063387   516.444466626   317.055883869   0   0   0 # CH
   1928     14   5  0.131100   899.643717499   515.647942560   318.735342791   0   0   0 # CH
   1929     14   5  0.131100   902.252506391   515.893713460   320.373207114   0   0   0 # CH
   1930     14   5  0.131100   905.113933187   518.206472059   321.358603388   0   0   0 # CH
   1931     14   5  0.131100   908.683077778   519.477747944   320.902383447   0   0   0 # CH
   1932     14   5  0.131100   911.607017965   519.821763586   321.714633069   0   0   0 # CH
   1933     14   5  0.131100   914.316834939   519.510774206   323.231919193   0   0   0 # CH
   1934     14   5  0.131100   916.947031299   519.915761725   324.844866294   0   0   0 # CH
   1935     14   5  0.131100   919.426370892   522.662046636   325.651090336   0   0   0 # CH
   1936     14   5  0.131100   922.749469187   524.379736102   324.868265592   0   0   0 # CH
   1937     14   5  0.131100   925.620903292   525.088402746   325.484625428   0   0   0 # CH
   1938     14   5  0.131100   928.306593759   524.889413471   326.985507959   0   0   0 # CH
   1939     14   5  0.131100   930.929365027   525.266009004   328.637451872   0   0   0 # CH
   1940     14   5  0.131100   933.473559250   527.974706063   329.250610474   0   0   0 # CH
   1941     14   5  0.131100   936.897323179   529.382637449   328.358872662   0   0   0 # CH
   1942     14   5  0.131100   939.792989087   529.818675037   328.657389708   0   0   0 # CH
   1943     14   5  0.131100   942.388292596   529.187628601   -19.922357215   0   0   1 # CH
   1944     14   5  0.131100   944.917839867   529.351462820   -18.182434036   0   0   1 # CH
   1945     14   5  0.131100   947.466364687   532.010773118   -17.318763509   0   0   1 # CH
   1946     14   5  0.131100   950.898243528   533.501761208   -18.045770144   0   0   1 # CH
   1947     14   5  0.131100   953.800062997   533.941042267   -17.446540845   0   0   1 # CH
   1948     14   5  0.131100   956.419909079   533.466855341   -15.930907286   0   0   1 # CH
   1949     14   5  0.131100   959.002324271   533.755247930   -14.250842628   0   0   1 # CH
   1950     14   5  0.131100   961.497344767   536.452604345   -13.372286023   0   0   1 # CH
   1951     14   5  0.131100   964.807027136   538.207319434   -14.142141104   0   0   1 # CH
   1952     14   5  0.131100   967.690668281   538.887569069   -13.608864270   0   0   1 # CH
   1953     14   5  0.131100   970.489616314   538.703601503   -12.266497096   0   0   1 # CH
   1954     14   5  0.131100   973.239638185   539.023655042   -10.737849520   0   0   1 # CH
   1955     14   5  0.131100   975.721010874   541.735358976    -9.910612012   0   0   1 # CH
   1956     14   5  0.131100   978.996953421   543.675154581   -10.234261125   0   0   1 # CH
   1957     14   5  0.131100   980.564772920   547.656778113   -11.165602447   0   0   1 # CH
   1958     14   4  0.001300   890.129978371   518.768214469   312.264323062   0   0   0 # CH3
   1959     14   3  0.131100   896.183945363   516.209496863   314.795431888   0   0   0 # CH2
   1960     14   4  0.001300   897.647669160   517.465484719   318.120732584   0   0   0 # CH3
   1961     14   4  0.001300   903.003335831   514.549545582   320.334950689   0   0   0 # CH3
   1962     14   4  0.001300   900.868867466   516.271544687   318.041605329   0   0   0 # CH3
   1963     14   4  0.001300   911.701285996   520.487479475   323.099890160   0   0   0 # CH3
   1964     14   4  0.001300   917.870124015   518.685150390   324.771060667   0   0   0 # CH3
   1965     14   4  0.001300   915.377725551   520.466355281   322.655244374   0   0   0 # CH3
   1966     14   4  0.001300   925.705333828   525.850289435   326.820146385   0   0   0 # CH3
   1967     14   4  0.001300   929.357679149   525.876189882   326.445287521   0   0   0 # CH3
   1968     14   4  0.001300   931.819253083   524.009946649   328.679386772   0   0   0 # CH3
   1969     14   4  0.001300   940.039544344   530.559728449   -20.015408041   0   0   1 # CH3
   1970     14   4  0.001300   943.532961561   530.100674140   329.600688966   0   0   0 # CH3
   1971     14   4  0.001300   947.539924677   532.032665340   -15.780912234   0   0   1 # CH3
   1972     14   4  0.001300   951.646733447   532.413142983   -17.254451659   0   0   1 # CH3
   1973     14   4  0.001300   953.964401905   534.675463365   -16.103240860   0   0   1 # CH3
   1974     14   4  0.001300   959.912308867   532.516149899   -14.340608003   0   0   1 # CH3
   1975     14   4  0.001300   957.509967355   534.430902263   -16.434221835   0   0   1 # CH3
   1976     14   4  0.001300   965.693154985   537.145337925   -13.464798493   0   0   1 # CH3
   1977     14   4  0.001300   961.590835046   536.407236031   -11.836010808   0   0   1 # CH3
   1978     14   4  0.001300   967.820456232   539.553532987   -12.226280670   0   0   1 # CH3
   1979     14   4  0.001300   971.504705363   539.708847297   -12.841847627   0   0   1 # CH3
   1980     14   4  0.001300   974.093750231   537.746609576   -10.843921450   0   0   1 # CH3
   1981     14   4  0.001300   979.803676705   542.747146421    -9.307185375   0   0   1 # CH3
   1982     14   4  0.001300   975.628762460   541.825462581    -8.376007579   0   0   1 # CH3
   1983     14   4  0.001300   945.797841833   528.089618807   -18.244333754   0   0   1 # CH3
   1984     14   4  0.001300   937.663077011   528.407568300   329.272503722   0   0   0 # CH3
   1985     14   4  0.001300   933.474330264   528.219277399   -19.229038700   0   0   1 # CH3
   1986     14   4  0.001300   923.595050968   523.355153292   325.646915581   0   0   0 # CH3
   1987     14   4  0.001300   919.534710686   522.663975231   327.187419707   0   0   0 # CH3
   1988     14   4  0.001300   909.375907969   518.289875118   321.596016098   0   0   0 # CH3
   1989     14   4  0.001300   905.155248008   518.006153125   322.885255202   0   0   0 # CH3
   1990     14   4  0.001300   979.027014922   547.581975304   -11.122753819   0   0   1 # CH3
   1991     14   4  0.001300   892.827477843   516.537925868   315.222808136   0   0   0 # CH3
   1992     14   1 -0.629900   891.704555009   517.349633107   310.536010754   0   0   0 # N2
   1993     14   3  0.131100   981.176936685   546.825265586   -10.021508613   0   0   1 # CH2
   1994     14  10  0.188100   980.552697983   549.700189112   -11.839262412   0   0   1 # hn
   1995     14  10  0.188100   982.097356228   549.162782094   -11.057536505   0   0   1 # hn
   1996     15   9 -0.387900   947.137395561   417.594712353   325.932274421   0   0   0 # Nh
   1997     15   2 -0.258900   908.597217694   510.803166518   312.397559865   0   0   0 # Oc
   1998     15   2 -0.258900   914.372757253   508.903428293   314.381273569   0   0   0 # Oc
   1999     15   2 -0.258900   917.640872811   505.564256055   314.468783006   0   0   0 # Oc
   2000     15   2 -0.258900   921.125359559   504.815606680   316.127035642   0   0   0 # Oc
   2001     15   2 -0.258900   923.914987785   502.529887154   314.830032863   0   0   0 # Oc
   2002     15   2 -0.258900   924.205109764   498.885786198   315.944106308   0   0   0 # Oc
   2003     15   2 -0.258900   924.338904827   495.094473942   315.498944650   0   0   0 # Oc
   2004     15   2 -0.258900   924.450991547   491.567293850   316.976123736   0   0   0 # Oc
   2005     15   2 -0.258900   927.434955656   490.422246813   319.073257511   0   0   0 # Oc
   2006     15   2 -0.258900   930.265431613   488.271507559   317.693994763   0   0   0 # Oc
   2007     15   2 -0.258900   930.195502837   484.523591567   318.405707635   0   0   0 # Oc
   2008     15   2 -0.258900   929.717525837   480.809697785   317.651887715   0   0   0 # Oc
   2009     15   2 -0.258900   929.299565213   477.229700347   318.940357333   0   0   0 # Oc
   2010     15   2 -0.258900   932.163936825   475.784594782   321.024295847   0   0   0 # Oc
   2011     15   2 -0.258900   934.949567912   473.678142090   319.488113203   0   0   0 # Oc
   2012     15   2 -0.258900   935.032995484   469.964538109   320.332723144   0   0   0 # Oc
   2013     15   2 -0.258900   934.328516407   466.240729428   319.909128735   0   0   0 # Oc
   2014     15   2 -0.258900   933.918571531   462.827384525   321.605756626   0   0   0 # Oc
   2015     15   2 -0.258900   936.816911078   461.850430680   323.899912805   0   0   0 # Oc
   2016     15   2 -0.258900   939.833797344   459.930046762   322.563630587   0   0   0 # Oc
   2017     15   2 -0.258900   940.004437523   456.205147203   323.354186026   0   0   0 # Oc
   2018     15   2 -0.258900   939.570662932   452.464835942   322.739169800   0   0   0 # Oc
   2019     15   2 -0.258900   939.356035511   448.935142248   324.224778575   0   0   0 # Oc
   2020     15   2 -0.258900   942.305345132   447.852292145   326.408448694   0   0   0 # Oc
   2021     15   2 -0.258900   945.293670038   445.885993270   325.067248038   0   0   0 # Oc
   2022     15   2 -0.258900   945.329941047   442.133848059   325.741735061   0   0   0 # Oc
   2023     15   2 -0.258900   944.930826386   438.418318604   324.963828074   0   0   0 # Oc
   2024     15   2 -0.258900   944.408358060   434.838903702   326.220712462   0   0   0 # Oc
   2025     15   2 -0.258900   947.150338009   433.350804372   328.444465334   0   0   0 # Oc
   2026     15   2 -0.258900   950.009283507   431.144870136   327.223179805   0   0   0 # Oc
   2027     15   2 -0.258900   950.090477318   427.408334641   328.015059181   0   0   0 # Oc
   2028     15   2 -0.258900   949.575667182   423.744780062   327.060791700   0   0   0 # Oc
   2029     15   2 -0.258900   949.546056947   419.980880848   327.703217394   0   0   0 # Oc
   2030     15   3  0.131100   906.396445155   511.484829763   311.723632717   0   0   0 # CH2
   2031     15   3  0.131100   912.572752400   509.525220436   313.807768648   0   0   0 # CH2
   2032     15   4  0.001300   917.561198384   508.339397475   315.319129637   0   0   0 # CH3
   2033     15   3  0.131100   919.615993777   504.827269168   315.980544737   0   0   0 # CH2
   2034     15   3  0.131100   923.282499905   503.722930259   315.508209146   0   0   0 # CH2
   2035     15   3  0.131100   924.279640320   500.055930739   314.992099027   0   0   0 # CH2
   2036     15   3  0.131100   924.338576153   496.428232443   316.206486998   0   0   0 # CH2
   2037     15   3  0.131100   924.350715238   492.615989150   315.893577255   0   0   0 # CH2
   2038     15   3  0.131100   925.985083198   490.542042061   318.669036795   0   0   0 # CH2
   2039     15   3  0.131100   929.627482736   489.393658682   318.476685258   0   0   0 # CH2
   2040     15   3  0.131100   930.420532768   485.763920829   317.575177550   0   0   0 # CH2
   2041     15   3  0.131100   929.917816192   482.072282792   318.454806990   0   0   0 # CH2
   2042     15   3  0.131100   929.341237008   478.338678606   317.916073138   0   0   0 # CH2
   2043     15   3  0.131100   930.729547210   475.983329202   320.596171061   0   0   0 # CH2
   2044     15   3  0.131100   934.345715268   474.788848310   320.313077587   0   0   0 # CH2
   2045     15   3  0.131100   935.163770538   471.163992391   319.426067184   0   0   0 # CH2
   2046     15   3  0.131100   934.703075541   467.547812937   320.564112392   0   0   0 # CH2
   2047     15   3  0.131100   933.934570471   463.811992467   320.460108216   0   0   0 # CH2
   2048     15   3  0.131100   935.381919488   461.885287866   323.429791428   0   0   0 # CH2
   2049     15   3  0.131100   939.106945643   461.002487246   323.338009086   0   0   0 # CH2
   2050     15   3  0.131100   940.155280450   457.434274992   322.491647556   0   0   0 # CH2
   2051     15   3  0.131100   939.785666043   453.762922152   323.478774922   0   0   0 # CH2
   2052     15   3  0.131100   939.323284103   449.989221409   323.142764750   0   0   0 # CH2
   2053     15   3  0.131100   940.863448433   447.905389578   325.961862680   0   0   0 # CH2
   2054     15   3  0.131100   944.575108202   446.957890739   325.851236396   0   0   0 # CH2
   2055     15   3  0.131100   945.550288113   443.380835978   324.920314410   0   0   0 # CH2
   2056     15   3  0.131100   945.114854823   439.677974104   325.774558188   0   0   0 # CH2
   2057     15   3  0.131100   944.503414945   435.952951051   325.204845407   0   0   0 # CH2
   2058     15   3  0.131100   945.742342352   433.571903191   327.944161582   0   0   0 # CH2
   2059     15   3  0.131100   949.348148531   432.285229512   327.958815413   0   0   0 # CH2
   2060     15   3  0.131100   950.229373011   428.652233579   327.170206605   0   0   0 # CH2
   2061     15   3  0.131100   949.842110274   424.921770725   327.969076653   0   0   0 # CH2
   2062     15   3  0.131100   949.385185506   421.265368075   326.926262481   0   0   0 # CH2
   2063     15   5  0.131100   904.108505003   512.168571096   311.000100415   0   0   0 # CH
   2064     15   5  0.131100   910.681976538   510.154709454   313.088894233   0   0   0 # CH
   2065     15   5  0.131100   915.998965774   508.145846468   314.850883403   0   0   0 # CH
   2066     15   5  0.131100   919.159197290   505.266274617   314.569318823   0   0   0 # CH
   2067     15   5  0.131100   921.745783394   503.634792427   315.416253589   0   0   0 # CH
   2068     15   5  0.131100   923.787416951   501.318806556   315.723253452   0   0   0 # CH
   2069     15   5  0.131100   924.351744902   497.585202641   315.190425653   0   0   0 # CH
   2070     15   5  0.131100   924.450293079   494.009550666   316.542038446   0   0   0 # CH
   2071     15   5  0.131100   925.886289639   491.449832922   317.428707284   0   0   0 # CH
   2072     15   5  0.131100   928.115165517   489.409101480   318.185525498   0   0   0 # CH
   2073     15   5  0.131100   930.018425557   486.977819844   318.432124818   0   0   0 # CH
   2074     15   5  0.131100   930.125558723   483.290437579   317.536999317   0   0   0 # CH
   2075     15   5  0.131100   929.661733135   479.664322768   318.632821309   0   0   0 # CH
   2076     15   5  0.131100   930.711856981   476.921657276   319.374991431   0   0   0 # CH
   2077     15   5  0.131100   932.821218670   474.794099915   320.094063740   0   0   0 # CH
   2078     15   5  0.131100   934.794864995   472.397048483   320.269991960   0   0   0 # CH
   2079     15   5  0.131100   934.800062823   468.697874656   319.545201390   0   0   0 # CH
   2080     15   5  0.131100   934.376656634   465.189983869   320.991045652   0   0   0 # CH
   2081     15   5  0.131100   935.336939101   462.611795538   322.072946799   0   0   0 # CH
   2082     15   5  0.131100   937.599200846   460.882082550   323.045960710   0   0   0 # CH
   2083     15   5  0.131100   939.683347450   458.637268569   323.326976215   0   0   0 # CH
   2084     15   5  0.131100   939.921599938   454.954404237   322.513122455   0   0   0 # CH
   2085     15   5  0.131100   939.631525940   451.363482555   323.769313044   0   0   0 # CH
   2086     15   5  0.131100   940.784751020   448.746784922   324.674574899   0   0   0 # CH
   2087     15   5  0.131100   943.069351196   446.890936637   325.530819385   0   0   0 # CH
   2088     15   5  0.131100   945.091711039   444.571422266   325.780513125   0   0   0 # CH
   2089     15   5  0.131100   945.313641654   440.904429163   324.865544046   0   0   0 # CH
   2090     15   5  0.131100   944.825675436   437.270034466   325.937195305   0   0   0 # CH
   2091     15   5  0.131100   945.792797907   434.524993324   326.735512881   0   0   0 # CH
   2092     15   5  0.131100   947.855913784   432.335260458   327.579025164   0   0   0 # CH
   2093     15   5  0.131100   949.786937965   429.870254349   328.001778655   0   0   0 # CH
   2094     15   5  0.131100   949.920346518   426.204088290   327.119949119   0   0   0 # CH
   2095     15   5  0.131100   949.727158187   422.458704755   327.837185721   0   0   0 # CH
   2096     15   5  0.131100   947.574188842   418.858090065   326.634101746   0   0   0 # CH
   2097     15   4  0.001300   905.416716254   511.273541215   310.915135994   0   0   0 # CH3
   2098     15   3  0.131100   916.675322849   506.649316252   315.118899216   0   0   0 # CH2
   2099     15   4  0.001300   919.705840254   504.198217098   313.581028643   0   0   0 # CH3
   2100     15   4  0.001300   924.619640201   501.539532378   317.000067282   0   0   0 # CH3
   2101     15   4  0.001300   921.245176160   502.330890632   316.065237517   0   0   0 # CH3
   2102     15   4  0.001300   926.743340443   490.900770633   316.272928128   0   0   0 # CH3
   2103     15   4  0.001300   930.809211097   486.971845959   319.753824409   0   0   0 # CH3
   2104     15   4  0.001300   927.498034354   488.025223481   318.458409682   0   0   0 # CH3
   2105     15   4  0.001300   931.489863928   476.306157912   318.197106561   0   0   0 # CH3
   2106     15   4  0.001300   932.226059731   473.395060121   320.341568923   0   0   0 # CH3
   2107     15   4  0.001300   935.682674172   472.457992105   321.526345862   0   0   0 # CH3
   2108     15   4  0.001300   936.122344291   461.839215514   320.997325955   0   0   0 # CH3
   2109     15   4  0.001300   937.097311687   459.450327954   323.310887911   0   0   0 # CH3
   2110     15   4  0.001300   941.197468765   454.804709392   321.663003719   0   0   0 # CH3
   2111     15   4  0.001300   941.031639386   451.378224501   324.411179516   0   0   0 # CH3
   2112     15   4  0.001300   941.597369648   448.091686128   323.542563054   0   0   0 # CH3
   2113     15   4  0.001300   945.849679482   444.583293678   327.120787134   0   0   0 # CH3
   2114     15   4  0.001300   942.522226328   445.469881589   325.760561459   0   0   0 # CH3
   2115     15   4  0.001300   946.154822897   437.163352422   326.708057472   0   0   0 # CH3
   2116     15   4  0.001300   946.643106265   440.780502474   324.097567147   0   0   0 # CH3
   2117     15   4  0.001300   946.633743381   433.911165948   325.601292985   0   0   0 # CH3
   2118     15   4  0.001300   947.196010321   430.960606154   327.794304474   0   0   0 # CH3
   2119     15   4  0.001300   950.585387201   429.927493635   329.317636992   0   0   0 # CH3
   2120     15   4  0.001300   951.180574763   422.328425965   328.329536865   0   0   0 # CH3
   2121     15   4  0.001300   951.111120203   426.097528373   326.149635121   0   0   0 # CH3
   2122     15   4  0.001300   940.480817548   458.719031932   324.641536465   0   0   0 # CH3
   2123     15   4  0.001300   935.812921007   465.139388302   321.545016891   0   0   0 # CH3
   2124     15   4  0.001300   935.980195465   468.454302162   318.585799737   0   0   0 # CH3
   2125     15   4  0.001300   931.008429777   479.582139336   319.375740971   0   0   0 # CH3
   2126     15   4  0.001300   931.443995539   483.119096367   316.760801814   0   0   0 # CH3
   2127     15   4  0.001300   925.796716327   494.163449527   317.272763728   0   0   0 # CH3
   2128     15   4  0.001300   925.684394496   497.573715803   314.418588220   0   0   0 # CH3
   2129     15   4  0.001300   947.216436236   420.071655609   325.755792943   0   0   0 # CH3
   2130     15   4  0.001300   912.267976479   509.850885034   312.846538458   0   0   0 # CH3
   2131     15   1 -0.629900   901.751120948   512.879458512   310.251946928   0   0   0 # N2
   2132     15   3  0.131100   949.095597050   418.803168139   326.871442144   0   0   0 # CH2
   2133     15  10  0.188100   946.040214610   417.625264460   325.767077329   0   0   0 # hn
   2134     15  10  0.188100   947.392078154   416.715789317   326.560573403   0   0   0 # hn
   2135     16   9 -0.387900   855.320569466   374.983014222    68.843035946   0   0   0 # Nh
   2136     16   2 -0.258900   918.341576846   449.831625586    55.333273475   0   0   0 # Oc
   2137     16   2 -0.258900   919.164305446   446.250705616    56.406321300   0   0   0 # Oc
   2138     16   2 -0.258900   915.931059875   444.613648272    55.182656219   0   0   0 # Oc
   2139     16   2 -0.258900   917.375720784   441.076998965    55.448318968   0   0   0 # Oc
   2140     16   2 -0.258900   916.019996783   438.076079780    53.501075942   0   0   0 # Oc
   2141     16   2 -0.258900   913.375137064   435.774610152    55.008625866   0   0   0 # Oc
   2142     16   2 -0.258900   910.008567964   433.975721157    55.199775475   0   0   0 # Oc
   2143     16   2 -0.258900   907.489586965   431.808015229    57.090454429   0   0   0 # Oc
   2144     16   2 -0.258900   908.324534485   428.151579675    57.871643987   0   0   0 # Oc
   2145     16   2 -0.258900   907.014488384   425.197489284    55.826538333   0   0   0 # Oc
   2146     16   2 -0.258900   904.046962203   423.210809496    57.158141374   0   0   0 # Oc
   2147     16   2 -0.258900   900.418116663   422.068660364    57.319884129   0   0   0 # Oc
   2148     16   2 -0.258900   897.568600789   420.363264205    59.220627154   0   0   0 # Oc
   2149     16   2 -0.258900   898.110485855   416.697835374    60.160552620   0   0   0 # Oc
   2150     16   2 -0.258900   896.837768778   413.815652829    58.010379609   0   0   0 # Oc
   2151     16   2 -0.258900   893.961876301   411.706613911    59.339640424   0   0   0 # Oc
   2152     16   2 -0.258900   890.340847983   410.658566333    59.879496681   0   0   0 # Oc
   2153     16   2 -0.258900   887.815701893   408.874762375    62.136243177   0   0   0 # Oc
   2154     16   2 -0.258900   888.816029541   405.331212327    63.157114051   0   0   0 # Oc
   2155     16   2 -0.258900   887.859040744   402.284789720    61.067705034   0   0   0 # Oc
   2156     16   2 -0.258900   884.970687565   400.139550169    62.313406944   0   0   0 # Oc
   2157     16   2 -0.258900   881.376701282   398.883714817    62.550340362   0   0   0 # Oc
   2158     16   2 -0.258900   878.773078627   396.973950993    64.603924649   0   0   0 # Oc
   2159     16   2 -0.258900   879.700801977   393.378870842    65.526029908   0   0   0 # Oc
   2160     16   2 -0.258900   878.669303570   390.368050231    63.418974573   0   0   0 # Oc
   2161     16   2 -0.258900   875.685547270   388.338464880    64.650868088   0   0   0 # Oc
   2162     16   2 -0.258900   872.054586940   387.163702379    64.744468118   0   0   0 # Oc
   2163     16   2 -0.258900   869.181411467   385.473013197    66.637631854   0   0   0 # Oc
   2164     16   2 -0.258900   869.689013951   381.861429255    67.795125749   0   0   0 # Oc
   2165     16   2 -0.258900   868.428234509   378.801107778    65.893740987   0   0   0 # Oc
   2166     16   2 -0.258900   865.505814300   376.701930213    67.178944402   0   0   0 # Oc
   2167     16   2 -0.258900   861.819005603   375.699031829    67.157980795   0   0   0 # Oc
   2168     16   2 -0.258900   858.858554219   373.639380153    68.403124256   0   0   0 # Oc
   2169     16   3  0.131100   916.887936230   449.905842743    55.732967178   0   0   0 # CH2
   2170     16   3  0.131100   918.607458961   447.649924696    56.524944058   0   0   0 # CH2
   2171     16   4  0.001300   918.961570846   444.043544382    55.298815441   0   0   0 # CH3
   2172     16   3  0.131100   916.728918427   442.360636115    55.914913488   0   0   0 # CH2
   2173     16   3  0.131100   917.048489738   438.964688303    54.159689585   0   0   0 # CH2
   2174     16   3  0.131100   914.081460359   436.550077843    53.922803943   0   0   0 # CH2
   2175     16   3  0.131100   911.401614033   434.394599568    55.605743923   0   0   0 # CH2
   2176     16   3  0.131100   907.993393329   432.705709363    55.985391847   0   0   0 # CH2
   2177     16   3  0.131100   907.753207168   429.529768275    58.109100585   0   0   0 # CH2
   2178     16   3  0.131100   908.017909579   426.023043405    56.595786048   0   0   0 # CH2
   2179     16   3  0.131100   904.900377997   423.870849710    56.103428271   0   0   0 # CH2
   2180     16   3  0.131100   901.854894830   422.251940120    57.743880350   0   0   0 # CH2
   2181     16   3  0.131100   898.210273824   421.155954682    58.106735997   0   0   0 # CH2
   2182     16   3  0.131100   897.601221280   418.108713931    60.333154329   0   0   0 # CH2
   2183     16   3  0.131100   897.846391460   414.616832642    58.796968375   0   0   0 # CH2
   2184     16   3  0.131100   894.741816661   412.451632262    58.284869836   0   0   0 # CH2
   2185     16   3  0.131100   891.831400313   410.766869775    60.088666717   0   0   0 # CH2
   2186     16   3  0.131100   888.281366490   409.670348327    60.939707055   0   0   0 # CH2
   2187     16   3  0.131100   888.134849495   406.670062931    63.311657245   0   0   0 # CH2
   2188     16   3  0.131100   888.765463225   403.184626936    61.872209262   0   0   0 # CH2
   2189     16   3  0.131100   885.797764988   400.862872604    61.279335725   0   0   0 # CH2
   2190     16   3  0.131100   882.823427326   399.116948200    62.910519938   0   0   0 # CH2
   2191     16   3  0.131100   879.289803727   397.809319021    63.457031137   0   0   0 # CH2
   2192     16   3  0.131100   879.040359901   394.724860229    65.705331463   0   0   0 # CH2
   2193     16   3  0.131100   879.595134982   391.241948007    64.230372235   0   0   0 # CH2
   2194     16   3  0.131100   876.569554485   388.997113485    63.619853231   0   0   0 # CH2
   2195     16   3  0.131100   873.486354811   387.357635016    65.182659646   0   0   0 # CH2
   2196     16   3  0.131100   869.843997313   386.231329057    65.511362235   0   0   0 # CH2
   2197     16   3  0.131100   869.182490394   383.282553958    67.864191371   0   0   0 # CH2
   2198     16   3  0.131100   869.411100772   379.662021858    66.650428945   0   0   0 # CH2
   2199     16   3  0.131100   866.359415196   377.420731125    66.161599678   0   0   0 # CH2
   2200     16   3  0.131100   863.249009821   375.742941438    67.642252852   0   0   0 # CH2
   2201     16   3  0.131100   859.565580071   374.680217158    67.568765041   0   0   0 # CH2
   2202     16   5  0.131100   916.484917939   451.385477314    55.874283329   0   0   0 # CH
   2203     16   5  0.131100   918.760862096   448.389338360    55.182067765   0   0   0 # CH
   2204     16   5  0.131100   918.295096922   445.417779999    55.496174880   0   0   0 # CH
   2205     16   5  0.131100   916.447254385   443.276261047    54.708103599   0   0   0 # CH
   2206     16   5  0.131100   916.360200055   440.217236698    54.734648112   0   0   0 # CH
   2207     16   5  0.131100   915.241241209   437.336067843    54.561957597   0   0   0 # CH
   2208     16   5  0.131100   912.063356150   435.230455505    54.494474647   0   0   0 # CH
   2209     16   5  0.131100   909.467627722   433.053468894    56.264847190   0   0   0 # CH
   2210     16   5  0.131100   908.054969528   430.422440786    56.890945669   0   0   0 # CH
   2211     16   5  0.131100   907.383393525   427.371821655    56.985330639   0   0   0 # CH
   2212     16   5  0.131100   906.072052328   424.564601579    56.820232091   0   0   0 # CH
   2213     16   5  0.131100   902.668541395   422.917083057    56.619888109   0   0   0 # CH
   2214     16   5  0.131100   899.714905607   421.296059852    58.408341312   0   0   0 # CH
   2215     16   5  0.131100   897.982937393   418.919214892    59.080810373   0   0   0 # CH
   2216     16   5  0.131100   897.200412375   415.950662488    59.215960758   0   0   0 # CH
   2217     16   5  0.131100   895.947694752   413.094018024    58.992278859   0   0   0 # CH
   2218     16   5  0.131100   892.511938463   411.549279094    58.951658787   0   0   0 # CH
   2219     16   5  0.131100   889.817862552   409.774487673    60.984424204   0   0   0 # CH
   2220     16   5  0.131100   888.324741507   407.460438823    62.004335592   0   0   0 # CH
   2221     16   5  0.131100   887.983037999   404.455134823    62.254352804   0   0   0 # CH
   2222     16   5  0.131100   886.951556714   401.554349789    62.026364067   0   0   0 # CH
   2223     16   5  0.131100   883.575673202   399.873977687    61.801958055   0   0   0 # CH
   2224     16   5  0.131100   880.804143650   398.019447436    63.645976811   0   0   0 # CH
   2225     16   5  0.131100   879.306235725   395.570858558    64.446569948   0   0   0 # CH
   2226     16   5  0.131100   878.860106963   392.547245848    64.589057888   0   0   0 # CH
   2227     16   5  0.131100   877.723063511   389.681920415    64.374039245   0   0   0 # CH
   2228     16   5  0.131100   874.321722864   388.033932655    64.079969193   0   0   0 # CH
   2229     16   5  0.131100   871.347730974   386.371695686    65.818260456   0   0   0 # CH
   2230     16   5  0.131100   869.609947423   384.026452226    66.585360636   0   0   0 # CH
   2231     16   5  0.131100   868.779564920   381.042592448    66.911458760   0   0   0 # CH
   2232     16   5  0.131100   867.517713491   378.125770153    66.890181135   0   0   0 # CH
   2233     16   5  0.131100   864.108642024   376.527843995    66.634306389   0   0   0 # CH
   2234     16   5  0.131100   861.044769590   374.709907856    67.995302137   0   0   0 # CH
   2235     16   5  0.131100   856.821593929   375.055997920    68.697821387   0   0   0 # CH
   2236     16   4  0.001300   916.712968095   452.116675231    54.537528425   0   0   0 # CH3
   2237     16   3  0.131100   916.904017394   445.261786877    56.139834366   0   0   0 # CH2
   2238     16   4  0.001300   915.405670066   442.625012524    53.779554832   0   0   0 # CH3
   2239     16   4  0.001300   916.182583880   436.375257403    55.312036198   0   0   0 # CH3
   2240     16   4  0.001300   915.257477235   439.812584436    55.730275395   0   0   0 # CH3
   2241     16   4  0.001300   907.459137616   429.809724322    55.610234314   0   0   0 # CH3
   2242     16   4  0.001300   906.847505285   423.548052068    57.678284480   0   0   0 # CH3
   2243     16   4  0.001300   906.054857154   427.154107659    57.732715475   0   0   0 # CH3
   2244     16   4  0.001300   897.339156025   418.323940997    57.814764065   0   0   0 # CH3
   2245     16   4  0.001300   895.849039612   415.703291271    59.911409205   0   0   0 # CH3
   2246     16   4  0.001300   896.756265627   412.011900456    59.731578885   0   0   0 # CH3
   2247     16   4  0.001300   887.630043302   406.761221192    60.821171554   0   0   0 # CH3
   2248     16   4  0.001300   886.674249349   404.095433824    62.981738947   0   0   0 # CH3
   2249     16   4  0.001300   883.640426562   399.004535505    60.532737301   0   0   0 # CH3
   2250     16   4  0.001300   881.561114318   396.678153427    63.640382523   0   0   0 # CH3
   2251     16   4  0.001300   878.687746501   394.919533959    63.195545342   0   0   0 # CH3
   2252     16   4  0.001300   878.490859779   388.648991612    65.220007458   0   0   0 # CH3
   2253     16   4  0.001300   877.509323676   392.252450702    65.267327017   0   0   0 # CH3
   2254     16   4  0.001300   872.009876895   384.985691395    65.928257320   0   0   0 # CH3
   2255     16   4  0.001300   874.457135195   387.088779367    62.871754674   0   0   0 # CH3
   2256     16   4  0.001300   869.009436960   383.353478009    65.337213148   0   0   0 # CH3
   2257     16   4  0.001300   867.411147115   380.887395029    67.600085321   0   0   0 # CH3
   2258     16   4  0.001300   868.328021072   377.102876006    67.707686666   0   0   0 # CH3
   2259     16   4  0.001300   861.650676179   373.305947087    67.816215092   0   0   0 # CH3
   2260     16   4  0.001300   864.162382654   375.752309363    65.305466627   0   0   0 # CH3
   2261     16   4  0.001300   887.771441643   400.517424952    62.816044802   0   0   0 # CH3
   2262     16   4  0.001300   890.476169990   408.387886315    60.853660683   0   0   0 # CH3
   2263     16   4  0.001300   892.392188323   410.769667580    57.628820968   0   0   0 # CH3
   2264     16   4  0.001300   900.382880590   419.914267968    58.531927471   0   0   0 # CH3
   2265     16   4  0.001300   902.764347657   421.967900026    55.410883443   0   0   0 # CH3
   2266     16   4  0.001300   910.325498988   431.775461827    56.303668851   0   0   0 # CH3
   2267     16   4  0.001300   912.303436423   434.342834936    53.258596386   0   0   0 # CH3
   2268     16   4  0.001300   857.181562874   376.156328155    67.682078930   0   0   0 # CH3
   2269     16   4  0.001300   917.892072082   447.718126859    54.102745480   0   0   0 # CH3
   2270     16   1 -0.629900   917.316035951   452.036311191    56.954536355   0   0   0 # N2
   2271     16   3  0.131100   857.361827046   373.699039909    68.208184259   0   0   0 # CH2
   2272     16  10  0.188100   854.864002609   374.740299849    67.860948706   0   0   0 # hn
   2273     16  10  0.188100   855.059001908   374.192860833    69.577487458   0   0   0 # hn
   2274     17   9 -0.387900   963.414296450   367.117050284    33.026224735   0   0   0 # Nh
   2275     17   2 -0.258900   919.080444998   449.661487643    62.908406114   0   0   0 # Oc
   2276     17   2 -0.258900   917.446408979   446.325124153    62.015527564   0   0   0 # Oc
   2277     17   2 -0.258900   920.547917848   444.094810188    62.348665748   0   0   0 # Oc
   2278     17   2 -0.258900   918.510051018   440.858954482    62.393257926   0   0   0 # Oc
   2279     17   2 -0.258900   919.812111269   437.593961063    63.906500780   0   0   0 # Oc
   2280     17   2 -0.258900   921.601432939   435.005825610    61.745794660   0   0   0 # Oc
   2281     17   2 -0.258900   924.454662052   432.713075341    60.663171909   0   0   0 # Oc
   2282     17   2 -0.258900   926.015694029   430.263765486    58.162770294   0   0   0 # Oc
   2283     17   2 -0.258900   924.383898771   426.855164741    57.566303020   0   0   0 # Oc
   2284     17   2 -0.258900   925.612322264   423.589921605    59.114284108   0   0   0 # Oc
   2285     17   2 -0.258900   927.816346695   421.275734801    57.037538082   0   0   0 # Oc
   2286     17   2 -0.258900   931.039940835   419.577334842    55.935688940   0   0   0 # Oc
   2287     17   2 -0.258900   932.980466177   417.544514157    53.332633934   0   0   0 # Oc
   2288     17   2 -0.258900   931.609339663   414.071809681    52.507165214   0   0   0 # Oc
   2289     17   2 -0.258900   932.903251961   410.931561498    54.251601797   0   0   0 # Oc
   2290     17   2 -0.258900   934.939055345   408.450765483    52.196060422   0   0   0 # Oc
   2291     17   2 -0.258900   938.081984006   406.867540948    50.737799452   0   0   0 # Oc
   2292     17   2 -0.258900   939.605420649   404.865095682    47.841255433   0   0   0 # Oc
   2293     17   2 -0.258900   937.818531784   401.579718758    47.049456849   0   0   0 # Oc
   2294     17   2 -0.258900   938.791065325   398.315617928    48.783141826   0   0   0 # Oc
   2295     17   2 -0.258900   940.888187523   395.839382117    46.797110239   0   0   0 # Oc
   2296     17   2 -0.258900   944.045154092   394.047891230    45.622230615   0   0   0 # Oc
   2297     17   2 -0.258900   945.709131058   391.837896130    42.969886862   0   0   0 # Oc
   2298     17   2 -0.258900   943.995022716   388.498537876    42.236706419   0   0   0 # Oc
   2299     17   2 -0.258900   944.992102950   385.252602414    43.975040886   0   0   0 # Oc
   2300     17   2 -0.258900   947.177500011   382.844864126    41.986057473   0   0   0 # Oc
   2301     17   2 -0.258900   950.402204931   381.108282629    40.928210241   0   0   0 # Oc
   2302     17   2 -0.258900   952.398780546   379.123240647    38.332052690   0   0   0 # Oc
   2303     17   2 -0.258900   951.045895674   375.710596879    37.265089851   0   0   0 # Oc
   2304     17   2 -0.258900   952.176733679   372.394905086    38.775862741   0   0   0 # Oc
   2305     17   2 -0.258900   954.279267558   369.948614135    36.732199230   0   0   0 # Oc
   2306     17   2 -0.258900   957.594921219   368.344467850    35.783545029   0   0   0 # Oc
   2307     17   2 -0.258900   959.841307309   366.000041553    33.785057277   0   0   0 # Oc
   2308     17   3  0.131100   920.368090055   449.518547752    62.132753127   0   0   0 # CH2
   2309     17   3  0.131100   918.166731263   447.633080484    61.787725384   0   0   0 # CH2
   2310     17   4  0.001300   917.536923204   444.063723194    63.029229438   0   0   0 # CH3
   2311     17   3  0.131100   919.226394940   442.049883554    61.802173817   0   0   0 # CH2
   2312     17   3  0.131100   918.808990042   438.660009418    63.534160106   0   0   0 # CH2
   2313     17   3  0.131100   921.305885351   435.798143799    62.996092006   0   0   0 # CH2
   2314     17   3  0.131100   923.103584371   433.386762077    60.631519581   0   0   0 # CH2
   2315     17   3  0.131100   925.959795324   431.179187109    59.363395667   0   0   0 # CH2
   2316     17   3  0.131100   925.120923294   428.125201501    57.215658191   0   0   0 # CH2
   2317     17   3  0.131100   924.609411353   424.619380531    58.650750981   0   0   0 # CH2
   2318     17   3  0.131100   927.357987348   421.979780603    58.291376181   0   0   0 # CH2
   2319     17   3  0.131100   929.591873710   420.001048289    55.908917614   0   0   0 # CH2
   2320     17   3  0.131100   932.778226261   418.367146731    54.583695146   0   0   0 # CH2
   2321     17   3  0.131100   932.292737202   415.389588725    52.229504401   0   0   0 # CH2
   2322     17   3  0.131100   931.869979100   411.913913500    53.754729036   0   0   0 # CH2
   2323     17   3  0.131100   934.600413707   409.257889245    53.425243549   0   0   0 # CH2
   2324     17   3  0.131100   936.624718039   407.212403782    50.922244764   0   0   0 # CH2
   2325     17   3  0.131100   939.606817127   405.642982001    49.136857876   0   0   0 # CH2
   2326     17   3  0.131100   938.627748489   402.818718965    46.748088586   0   0   0 # CH2
   2327     17   3  0.131100   937.863175737   399.379825438    48.248745994   0   0   0 # CH2
   2328     17   3  0.131100   940.463439785   396.599183311    48.029362565   0   0   0 # CH2
   2329     17   3  0.131100   942.616777435   394.534442021    45.647828802   0   0   0 # CH2
   2330     17   3  0.131100   945.624028046   392.686178576    44.216596081   0   0   0 # CH2
   2331     17   3  0.131100   944.799519827   389.738264588    41.928630684   0   0   0 # CH2
   2332     17   3  0.131100   944.058825575   386.310745854    43.438646230   0   0   0 # CH2
   2333     17   3  0.131100   946.711910730   383.572497757    43.223187900   0   0   0 # CH2
   2334     17   3  0.131100   948.970989665   381.583433971    40.860633719   0   0   0 # CH2
   2335     17   3  0.131100   952.164028624   379.895089855    39.609273901   0   0   0 # CH2
   2336     17   3  0.131100   951.761046671   377.030340272    37.099889583   0   0   0 # CH2
   2337     17   3  0.131100   951.199331180   373.448349036    38.313142929   0   0   0 # CH2
   2338     17   3  0.131100   953.836619883   370.706689328    37.959936686   0   0   0 # CH2
   2339     17   3  0.131100   956.126955654   368.674050354    35.670815598   0   0   0 # CH2
   2340     17   3  0.131100   959.457128841   367.001643123    34.846937842   0   0   0 # CH2
   2341     17   5  0.131100   920.978354952   450.915012994    61.912821601   0   0   0 # CH
   2342     17   5  0.131100   918.479839973   448.296305685    63.142523673   0   0   0 # CH
   2343     17   5  0.131100   918.361419262   445.311888145    62.661484699   0   0   0 # CH
   2344     17   5  0.131100   919.935985965   442.838070633    62.919900592   0   0   0 # CH
   2345     17   5  0.131100   919.521220915   439.819724404    62.811946227   0   0   0 # CH
   2346     17   5  0.131100   920.184119920   436.802963858    62.675596952   0   0   0 # CH
   2347     17   5  0.131100   922.880128394   434.219687197    61.906968466   0   0   0 # CH
   2348     17   5  0.131100   924.552238777   431.798286769    59.466099995   0   0   0 # CH
   2349     17   5  0.131100   925.277106087   428.986682748    58.482386857   0   0   0 # CH
   2350     17   5  0.131100   925.359667617   425.878457518    58.176461483   0   0   0 # CH
   2351     17   5  0.131100   926.167686927   422.875812900    57.905427481   0   0   0 # CH
   2352     17   5  0.131100   929.220631647   420.748617501    57.201687527   0   0   0 # CH
   2353     17   5  0.131100   931.290666708   418.753135290    54.696627469   0   0   0 # CH
   2354     17   5  0.131100   932.382678663   416.175859935    53.550740772   0   0   0 # CH
   2355     17   5  0.131100   932.595308670   413.139708503    53.168475094   0   0   0 # CH
   2356     17   5  0.131100   933.383922490   410.129328172    53.067049176   0   0   0 # CH
   2357     17   5  0.131100   936.394745877   408.053354678    52.190211159   0   0   0 # CH
   2358     17   5  0.131100   938.153664408   406.004135744    49.502370114   0   0   0 # CH
   2359     17   5  0.131100   938.936507194   403.533251863    48.076528187   0   0   0 # CH
   2360     17   5  0.131100   938.704115318   400.555778893    47.716196256   0   0   0 # CH
   2361     17   5  0.131100   939.305094384   397.520519053    47.609049268   0   0   0 # CH
   2362     17   5  0.131100   942.297242018   395.317251296    46.933726248   0   0   0 # CH
   2363     17   5  0.131100   944.170433206   393.160032289    44.408844882   0   0   0 # CH
   2364     17   5  0.131100   945.002433291   390.531385659    43.232955768   0   0   0 # CH
   2365     17   5  0.131100   944.891696487   387.500859307    42.926565215   0   0   0 # CH
   2366     17   5  0.131100   945.542142838   384.479091326    42.801665936   0   0   0 # CH
   2367     17   5  0.131100   948.578773721   382.310897964    42.159293901   0   0   0 # CH
   2368     17   5  0.131100   950.683310214   380.317097793    39.673642175   0   0   0 # CH
   2369     17   5  0.131100   951.760027956   377.761329824    38.455268974   0   0   0 # CH
   2370     17   5  0.131100   951.983979184   374.701868851    37.882889608   0   0   0 # CH
   2371     17   5  0.131100   952.686875840   371.650800869    37.565795773   0   0   0 # CH
   2372     17   5  0.131100   955.720562704   369.528569229    36.884550218   0   0   0 # CH
   2373     17   5  0.131100   957.947115097   367.288888231    34.765116659   0   0   0 # CH
   2374     17   5  0.131100   961.955290002   367.275347182    33.378944832   0   0   0 # CH
   2375     17   4  0.001300   921.229758788   451.585471841    63.276160455   0   0   0 # CH3
   2376     17   3  0.131100   919.492303277   444.945470063    61.679895276   0   0   0 # CH2
   2377     17   4  0.001300   921.037693660   441.980845700    63.570338343   0   0   0 # CH3
   2378     17   4  0.001300   918.943931896   436.056259566    62.151012718   0   0   0 # CH3
   2379     17   4  0.001300   920.263524558   439.316228064    61.560289373   0   0   0 # CH3
   2380     17   4  0.001300   926.034517807   428.216133505    59.579549049   0   0   0 # CH3
   2381     17   4  0.001300   925.066593139   422.022759706    57.248899510   0   0   0 # CH3
   2382     17   4  0.001300   926.420730178   425.509813619    57.122614296   0   0   0 # CH3
   2383     17   4  0.001300   933.222094036   415.410265095    54.590251968   0   0   0 # CH3
   2384     17   4  0.001300   933.654133373   412.713347346    52.134748671   0   0   0 # CH3
   2385     17   4  0.001300   932.238218064   409.239006862    52.552731269   0   0   0 # CH3
   2386     17   4  0.001300   939.825766903   402.662333130    48.983102115   0   0   0 # CH3
   2387     17   4  0.001300   939.751788399   400.067933309    46.698909686   0   0   0 # CH3
   2388     17   4  0.001300   942.386203490   394.376398369    48.149129755   0   0   0 # CH3
   2389     17   4  0.001300   943.217598319   391.963547913    44.589929877   0   0   0 # CH3
   2390     17   4  0.001300   945.805290994   389.719457212    44.266121343   0   0   0 # CH3
   2391     17   4  0.001300   944.422967195   383.634267719    42.165075190   0   0   0 # CH3
   2392     17   4  0.001300   945.971525266   387.035358133    41.932175590   0   0   0 # CH3
   2393     17   4  0.001300   949.760009396   379.084709884    39.649873595   0   0   0 # CH3
   2394     17   4  0.001300   948.630564124   381.319927967    43.336903810   0   0   0 # CH3
   2395     17   4  0.001300   952.503471728   376.939758232    39.524726073   0   0   0 # CH3
   2396     17   4  0.001300   953.075902426   374.330764277    36.862181513   0   0   0 # CH3
   2397     17   4  0.001300   951.533278110   370.847495516    36.936970096   0   0   0 # CH3
   2398     17   4  0.001300   957.157327348   366.003455392    35.073961688   0   0   0 # CH3
   2399     17   4  0.001300   955.899682118   368.710298018    38.177027088   0   0   0 # CH3
   2400     17   4  0.001300   938.151995904   396.696419302    47.006881976   0   0   0 # CH3
   2401     17   4  0.001300   937.311423555   404.737991549    49.747696545   0   0   0 # CH3
   2402     17   4  0.001300   936.715612154   407.217693454    53.443486910   0   0   0 # CH3
   2403     17   4  0.001300   930.403861282   417.495163331    54.753924036   0   0   0 # CH3
   2404     17   4  0.001300   929.276168363   419.774399835    58.392970146   0   0   0 # CH3
   2405     17   4  0.001300   923.485962755   430.694953202    59.595090497   0   0   0 # CH3
   2406     17   4  0.001300   922.773246248   433.279736982    63.122331939   0   0   0 # CH3
   2407     17   4  0.001300   961.840263826   368.176402889    34.622810416   0   0   0 # CH3
   2408     17   4  0.001300   919.481931991   447.434260011    63.932773943   0   0   0 # CH3
   2409     17   1 -0.629900   920.012790504   451.757897867    61.116060583   0   0   0 # N2
   2410     17   3  0.131100   961.344051923   365.891968301    33.673515450   0   0   0 # CH2
   2411     17  10  0.188100   963.508872244   366.470573491    32.128918654   0   0   0 # hn
   2412     17  10  0.188100   963.952819524   366.651533708    33.877859380   0   0   0 # hn
   2413     18   6  0.233100   745.028929706   564.732739935   173.446786442   0   0   0 # CH=
   2414     18   6  0.233100   744.923764719   567.007012528   168.687175844   0   0   0 # CH=
   2415     18   6  0.233100   749.560719692   567.149816258   171.355358029   0   0   0 # CH=
   2416     18   7  0.056100   745.737022111   566.612857889   169.927071915   0   0   0 # CAL
   2417     18   8  0.056100   745.043118262   565.848363190   171.059588746   0   0   0 # CA
   2418     18   7  0.056100   745.813577609   565.490197453   172.332688280   0   0   0 # CAL
   2419     18   8  0.056100   747.327984660   565.897507688   172.452797624   0   0   0 # CA
   2420     18   8  0.056100   747.223499498   567.015567630   170.033201903   0   0   0 # CA
   2421     18   7  0.056100   748.048350856   566.679412606   171.289345226   0   0   0 # CAL

Bonds

     1   1      1    102
     2   2      1    101
     3   3      2     69
     4   4      2     35
     5   3      3     70
     6   4      3     36
     7   3      4     71
     8   4      4    106
     9   3      5     72
    10   4      5     38
    11   3      6     73
    12   4      6     39
    13   3      7     74
    14   4      7     40
    15   3      8     75
    16   4      8     41
    17   3      9     76
    18   4      9     42
    19   3     10     77
    20   4     10     43
    21   3     11     78
    22   4     11     44
    23   3     12     79
    24   4     12     45
    25   3     13     80
    26   4     13     46
    27   3     14     81
    28   4     14     47
    29   3     15     82
    30   4     15     48
    31   3     16     83
    32   4     16     49
    33   3     17     84
    34   4     17     50
    35   3     18     85
    36   4     18     51
    37   3     19     86
    38   4     19     52
    39   3     20     87
    40   4     20     53
    41   3     21     88
    42   4     21     54
    43   3     22     89
    44   4     22     55
    45   4     23     56
    46   3     23     90
    47   3     24     91
    48   4     24     57
    49   3     25     92
    50   4     25     58
    51   3     26     93
    52   4     26     59
    53   3     27     94
    54   4     27     60
    55   4     28     61
    56   3     28     95
    57   3     29     96
    58   4     29     62
    59   3     30     97
    60   4     30     63
    61   3     31     98
    62   4     31     64
    63   3     32     99
    64   4     32     65
    65   4     33     66
    66   3     33    100
    67   4     34     67
    68   4     34    146
    69   5     35     68
    70   5     36     69
    71   6     37     70
    72   5     38     71
    73   5     39     72
    74   5     40     73
    75   5     41     74
    76   5     42     75
    77   5     43     76
    78   5     44     77
    79   5     45     78
    80   5     46     79
    81   5     47     80
    82   5     48     81
    83   5     49     82
    84   5     50     83
    85   5     51     84
    86   5     52     85
    87   5     53     86
    88   5     54     87
    89   5     55     88
    90   5     56     89
    91   5     57     90
    92   5     58     91
    93   5     59     92
    94   5     60     93
    95   5     61     94
    96   5     62     95
    97   5     63     96
    98   5     64     97
    99   5     65     98
   100   5     66     99
   101   5     67    100
   102   6    105     68
   103   2    139     68
   104   6    138     69
   105   5    106     70
   106   6    107     71
   107   6    109     72
   108   6    108     73
   109   6    136     74
   110   6    135     75
   111   6    110     76
   112   6    112     77
   113   6    111     78
   114   6    134     79
   115   6    133     80
   116   6    113     81
   117   6    114     82
   118   6    115     83
   119   6    132     84
   120   6    131     85
   121   6    116     86
   122   6    117     87
   123   6    130     88
   124   6    118     89
   125   6    119     90
   126   6    120     91
   127   6    122     92
   128   6    121     93
   129   6    124     94
   130   6    123     95
   131   6    125     96
   132   6    126     97
   133   6    127     98
   134   6    129     99
   135   6    128    100
   136   6    137    101
   137   5    146    101
   138   7    102    142
   139   7    103    140
   140   1    577    103
   141   7    104    145
   142   1    723    104
   143   1    139   2415
   144   8    140    141
   145   8    140    144
   146   8    142    141
   147   8    142    143
   148   8    145    143
   149   8    145    144
   150   1    147    248
   151   2    147    247
   152   3    148    215
   153   4    148    181
   154   3    149    216
   155   4    149    182
   156   3    150    217
   157   4    150    252
   158   3    151    218
   159   4    151    184
   160   3    152    219
   161   4    152    185
   162   3    153    220
   163   4    153    186
   164   4    154    187
   165   3    154    221
   166   3    155    222
   167   4    155    188
   168   3    156    223
   169   4    156    189
   170   3    157    224
   171   4    157    190
   172   3    158    225
   173   4    158    191
   174   4    159    192
   175   3    159    226
   176   3    160    227
   177   4    160    193
   178   3    161    228
   179   4    161    194
   180   3    162    229
   181   4    162    195
   182   3    163    230
   183   4    163    196
   184   4    164    197
   185   3    164    231
   186   3    165    232
   187   4    165    198
   188   3    166    233
   189   4    166    199
   190   3    167    234
   191   4    167    200
   192   3    168    235
   193   4    168    201
   194   4    169    202
   195   3    169    236
   196   3    170    237
   197   4    170    203
   198   3    171    238
   199   4    171    204
   200   3    172    239
   201   4    172    205
   202   3    173    240
   203   4    173    206
   204   4    174    207
   205   3    174    241
   206   3    175    242
   207   4    175    208
   208   3    176    243
   209   4    176    209
   210   3    177    244
   211   4    177    210
   212   3    178    245
   213   4    178    211
   214   4    179    212
   215   3    179    246
   216   4    180    213
   217   4    180    292
   218   5    181    214
   219   5    182    215
   220   6    183    216
   221   5    184    217
   222   5    185    218
   223   5    186    219
   224   5    187    220
   225   5    188    221
   226   5    189    222
   227   5    190    223
   228   5    191    224
   229   5    192    225
   230   5    193    226
   231   5    194    227
   232   5    195    228
   233   5    196    229
   234   5    197    230
   235   5    198    231
   236   5    199    232
   237   5    200    233
   238   5    201    234
   239   5    202    235
   240   5    203    236
   241   5    204    237
   242   5    205    238
   243   5    206    239
   244   5    207    240
   245   5    208    241
   246   5    209    242
   247   5    210    243
   248   5    211    244
   249   5    212    245
   250   5    213    246
   251   6    251    214
   252   2    285    214
   253   6    284    215
   254   5    252    216
   255   6    253    217
   256   6    255    218
   257   6    254    219
   258   6    282    220
   259   6    281    221
   260   6    256    222
   261   6    258    223
   262   6    257    224
   263   6    280    225
   264   6    279    226
   265   6    259    227
   266   6    260    228
   267   6    261    229
   268   6    278    230
   269   6    277    231
   270   6    262    232
   271   6    263    233
   272   6    276    234
   273   6    264    235
   274   6    265    236
   275   6    266    237
   276   6    268    238
   277   6    267    239
   278   6    270    240
   279   6    269    241
   280   6    271    242
   281   6    272    243
   282   6    273    244
   283   6    275    245
   284   6    274    246
   285   6    283    247
   286   5    292    247
   287   7    248    288
   288   7    249    286
   289   1    866    249
   290   7    250    291
   291   1   1005    250
   292   1    285   2413
   293   8    286    287
   294   8    286    290
   295   8    288    287
   296   8    288    289
   297   8    291    289
   298   8    291    290
   299   1    293    394
   300   2    293    393
   301   3    294    361
   302   4    294    327
   303   3    295    362
   304   4    295    328
   305   3    296    363
   306   4    296    398
   307   3    297    364
   308   4    297    330
   309   3    298    365
   310   4    298    331
   311   3    299    366
   312   4    299    332
   313   4    300    333
   314   3    300    367
   315   3    301    368
   316   4    301    334
   317   3    302    369
   318   4    302    335
   319   3    303    370
   320   4    303    336
   321   3    304    371
   322   4    304    337
   323   4    305    338
   324   3    305    372
   325   3    306    373
   326   4    306    339
   327   3    307    374
   328   4    307    340
   329   3    308    375
   330   4    308    341
   331   3    309    376
   332   4    309    342
   333   4    310    343
   334   3    310    377
   335   3    311    378
   336   4    311    344
   337   3    312    379
   338   4    312    345
   339   3    313    380
   340   4    313    346
   341   3    314    381
   342   4    314    347
   343   4    315    348
   344   3    315    382
   345   3    316    383
   346   4    316    349
   347   3    317    384
   348   4    317    350
   349   3    318    385
   350   4    318    351
   351   3    319    386
   352   4    319    352
   353   4    320    353
   354   3    320    387
   355   3    321    388
   356   4    321    354
   357   3    322    389
   358   4    322    355
   359   3    323    390
   360   4    323    356
   361   3    324    391
   362   4    324    357
   363   4    325    358
   364   3    325    392
   365   4    326    359
   366   4    326    438
   367   5    327    360
   368   5    328    361
   369   6    329    362
   370   5    330    363
   371   5    331    364
   372   5    332    365
   373   5    333    366
   374   5    334    367
   375   5    335    368
   376   5    336    369
   377   5    337    370
   378   5    338    371
   379   5    339    372
   380   5    340    373
   381   5    341    374
   382   5    342    375
   383   5    343    376
   384   5    344    377
   385   5    345    378
   386   5    346    379
   387   5    347    380
   388   5    348    381
   389   5    349    382
   390   5    350    383
   391   5    351    384
   392   5    352    385
   393   5    353    386
   394   5    354    387
   395   5    355    388
   396   5    356    389
   397   5    357    390
   398   5    358    391
   399   5    359    392
   400   6    397    360
   401   2    431    360
   402   6    430    361
   403   5    398    362
   404   6    399    363
   405   6    401    364
   406   6    400    365
   407   6    428    366
   408   6    427    367
   409   6    402    368
   410   6    404    369
   411   6    403    370
   412   6    426    371
   413   6    425    372
   414   6    405    373
   415   6    406    374
   416   6    407    375
   417   6    424    376
   418   6    423    377
   419   6    408    378
   420   6    409    379
   421   6    422    380
   422   6    410    381
   423   6    411    382
   424   6    412    383
   425   6    414    384
   426   6    413    385
   427   6    416    386
   428   6    415    387
   429   6    417    388
   430   6    418    389
   431   6    419    390
   432   6    421    391
   433   6    420    392
   434   6    429    393
   435   5    438    393
   436   7    394    434
   437   7    395    432
   438   1   1144    395
   439   7    396    437
   440   1   1283    396
   441   1    431   2414
   442   8    432    433
   443   8    432    436
   444   8    434    433
   445   8    434    435
   446   8    437    435
   447   8    437    436
   448   1    439    540
   449   2    439    539
   450   3    440    507
   451   4    440    473
   452   3    441    508
   453   4    441    474
   454   3    442    509
   455   4    442    544
   456   3    443    510
   457   4    443    476
   458   3    444    511
   459   4    444    477
   460   3    445    512
   461   4    445    478
   462   4    446    479
   463   3    446    513
   464   3    447    514
   465   4    447    480
   466   3    448    515
   467   4    448    481
   468   3    449    516
   469   4    449    482
   470   3    450    517
   471   4    450    483
   472   4    451    484
   473   3    451    518
   474   3    452    519
   475   4    452    485
   476   3    453    520
   477   4    453    486
   478   3    454    521
   479   4    454    487
   480   3    455    522
   481   4    455    488
   482   4    456    489
   483   3    456    523
   484   3    457    524
   485   4    457    490
   486   3    458    525
   487   4    458    491
   488   3    459    526
   489   4    459    492
   490   3    460    527
   491   4    460    493
   492   4    461    494
   493   3    461    528
   494   3    462    529
   495   4    462    495
   496   3    463    530
   497   4    463    496
   498   3    464    531
   499   4    464    497
   500   3    465    532
   501   4    465    498
   502   4    466    499
   503   3    466    533
   504   3    467    534
   505   4    467    500
   506   3    468    535
   507   4    468    501
   508   3    469    536
   509   4    469    502
   510   3    470    537
   511   4    470    503
   512   4    471    504
   513   3    471    538
   514   4    472    505
   515   4    472    584
   516   5    473    506
   517   5    474    507
   518   6    475    508
   519   5    476    509
   520   5    477    510
   521   5    478    511
   522   5    479    512
   523   5    480    513
   524   5    481    514
   525   5    482    515
   526   5    483    516
   527   5    484    517
   528   5    485    518
   529   5    486    519
   530   5    487    520
   531   5    488    521
   532   5    489    522
   533   5    490    523
   534   5    491    524
   535   5    492    525
   536   5    493    526
   537   5    494    527
   538   5    495    528
   539   5    496    529
   540   5    497    530
   541   5    498    531
   542   5    499    532
   543   5    500    533
   544   5    501    534
   545   5    502    535
   546   5    503    536
   547   5    504    537
   548   5    505    538
   549   6    543    506
   550   2    577    506
   551   6    576    507
   552   5    544    508
   553   6    545    509
   554   6    547    510
   555   6    546    511
   556   6    574    512
   557   6    573    513
   558   6    548    514
   559   6    550    515
   560   6    549    516
   561   6    572    517
   562   6    571    518
   563   6    551    519
   564   6    552    520
   565   6    553    521
   566   6    570    522
   567   6    569    523
   568   6    554    524
   569   6    555    525
   570   6    568    526
   571   6    556    527
   572   6    557    528
   573   6    558    529
   574   6    560    530
   575   6    559    531
   576   6    562    532
   577   6    561    533
   578   6    563    534
   579   6    564    535
   580   6    565    536
   581   6    567    537
   582   6    566    538
   583   6    575    539
   584   5    584    539
   585   7    540    580
   586   7    541    578
   587   1   1422    541
   588   7    542    583
   589   1   1564    542
   590   8    578    579
   591   8    578    582
   592   8    580    579
   593   8    580    581
   594   8    583    581
   595   8    583    582
   596   1    585    686
   597   2    585    685
   598   3    586    653
   599   4    586    619
   600   3    587    654
   601   4    587    620
   602   3    588    655
   603   4    588    690
   604   3    589    656
   605   4    589    622
   606   3    590    657
   607   4    590    623
   608   3    591    658
   609   4    591    624
   610   4    592    625
   611   3    592    659
   612   3    593    660
   613   4    593    626
   614   3    594    661
   615   4    594    627
   616   3    595    662
   617   4    595    628
   618   3    596    663
   619   4    596    629
   620   4    597    630
   621   3    597    664
   622   3    598    665
   623   4    598    631
   624   3    599    666
   625   4    599    632
   626   3    600    667
   627   4    600    633
   628   3    601    668
   629   4    601    634
   630   4    602    635
   631   3    602    669
   632   3    603    670
   633   4    603    636
   634   3    604    671
   635   4    604    637
   636   3    605    672
   637   4    605    638
   638   3    606    673
   639   4    606    639
   640   4    607    640
   641   3    607    674
   642   3    608    675
   643   4    608    641
   644   3    609    676
   645   4    609    642
   646   3    610    677
   647   4    610    643
   648   3    611    678
   649   4    611    644
   650   4    612    645
   651   3    612    679
   652   3    613    680
   653   4    613    646
   654   3    614    681
   655   4    614    647
   656   3    615    682
   657   4    615    648
   658   3    616    683
   659   4    616    649
   660   4    617    650
   661   3    617    684
   662   4    618    651
   663   4    618    730
   664   5    619    652
   665   5    620    653
   666   6    621    654
   667   5    622    655
   668   5    623    656
   669   5    624    657
   670   5    625    658
   671   5    626    659
   672   5    627    660
   673   5    628    661
   674   5    629    662
   675   5    630    663
   676   5    631    664
   677   5    632    665
   678   5    633    666
   679   5    634    667
   680   5    635    668
   681   5    636    669
   682   5    637    670
   683   5    638    671
   684   5    639    672
   685   5    640    673
   686   5    641    674
   687   5    642    675
   688   5    643    676
   689   5    644    677
   690   5    645    678
   691   5    646    679
   692   5    647    680
   693   5    648    681
   694   5    649    682
   695   5    650    683
   696   5    651    684
   697   6    689    652
   698   2    723    652
   699   6    722    653
   700   5    690    654
   701   6    691    655
   702   6    693    656
   703   6    692    657
   704   6    720    658
   705   6    719    659
   706   6    694    660
   707   6    696    661
   708   6    695    662
   709   6    718    663
   710   6    717    664
   711   6    697    665
   712   6    698    666
   713   6    699    667
   714   6    716    668
   715   6    715    669
   716   6    700    670
   717   6    701    671
   718   6    714    672
   719   6    702    673
   720   6    703    674
   721   6    704    675
   722   6    706    676
   723   6    705    677
   724   6    708    678
   725   6    707    679
   726   6    709    680
   727   6    710    681
   728   6    711    682
   729   6    713    683
   730   6    712    684
   731   6    721    685
   732   5    730    685
   733   7    686    726
   734   7    687    724
   735   1   1707    687
   736   7    688    729
   737   1   1849    688
   738   8    724    725
   739   8    724    728
   740   8    726    725
   741   8    726    727
   742   8    729    727
   743   8    729    728
   744   9    831    731
   745  10    731    868
   746  10    731    869
   747   3    732    799
   748   4    732    765
   749   3    733    800
   750   4    733    766
   751   3    734    801
   752   4    734    833
   753   3    735    802
   754   4    735    768
   755   3    736    803
   756   4    736    769
   757   3    737    804
   758   4    737    770
   759   4    738    771
   760   3    738    805
   761   3    739    806
   762   4    739    772
   763   3    740    807
   764   4    740    773
   765   3    741    808
   766   4    741    774
   767   3    742    809
   768   4    742    775
   769   4    743    776
   770   3    743    810
   771   3    744    811
   772   4    744    777
   773   3    745    812
   774   4    745    778
   775   3    746    813
   776   4    746    779
   777   3    747    814
   778   4    747    780
   779   4    748    781
   780   3    748    815
   781   3    749    816
   782   4    749    782
   783   3    750    817
   784   4    750    783
   785   3    751    818
   786   4    751    784
   787   3    752    819
   788   4    752    785
   789   4    753    786
   790   3    753    820
   791   3    754    821
   792   4    754    787
   793   3    755    822
   794   4    755    788
   795   3    756    823
   796   4    756    789
   797   3    757    824
   798   4    757    790
   799   4    758    791
   800   3    758    825
   801   3    759    826
   802   4    759    792
   803   3    760    827
   804   4    760    793
   805   3    761    828
   806   4    761    794
   807   3    762    829
   808   4    762    795
   809   4    763    796
   810   3    763    830
   811   4    764    797
   812   4    764    867
   813   5    765    798
   814   5    766    799
   815   6    767    800
   816   5    768    801
   817   5    769    802
   818   5    770    803
   819   5    771    804
   820   5    772    805
   821   5    773    806
   822   5    774    807
   823   5    775    808
   824   5    776    809
   825   5    777    810
   826   5    778    811
   827   5    779    812
   828   5    780    813
   829   5    781    814
   830   5    782    815
   831   5    783    816
   832   5    784    817
   833   5    785    818
   834   5    786    819
   835   5    787    820
   836   5    788    821
   837   5    789    822
   838   5    790    823
   839   5    791    824
   840   5    792    825
   841   5    793    826
   842   5    794    827
   843   5    795    828
   844   5    796    829
   845   5    797    830
   846   6    832    798
   847   2    866    798
   848   6    865    799
   849   5    833    800
   850   6    834    801
   851   6    836    802
   852   6    835    803
   853   6    863    804
   854   6    862    805
   855   6    837    806
   856   6    839    807
   857   6    838    808
   858   6    861    809
   859   6    860    810
   860   6    840    811
   861   6    841    812
   862   6    842    813
   863   6    859    814
   864   6    858    815
   865   6    843    816
   866   6    844    817
   867   6    857    818
   868   6    845    819
   869   6    846    820
   870   6    847    821
   871   6    849    822
   872   6    848    823
   873   6    851    824
   874   6    850    825
   875   6    852    826
   876   6    853    827
   877   6    854    828
   878   6    856    829
   879   6    855    830
   880   6    864    831
   881   5    867    831
   882   9    970    870
   883  10    870   1007
   884  10    870   1008
   885   3    871    938
   886   4    871    904
   887   3    872    939
   888   4    872    905
   889   3    873    940
   890   4    873    972
   891   3    874    941
   892   4    874    907
   893   3    875    942
   894   4    875    908
   895   3    876    943
   896   4    876    909
   897   4    877    910
   898   3    877    944
   899   3    878    945
   900   4    878    911
   901   3    879    946
   902   4    879    912
   903   3    880    947
   904   4    880    913
   905   3    881    948
   906   4    881    914
   907   4    882    915
   908   3    882    949
   909   3    883    950
   910   4    883    916
   911   3    884    951
   912   4    884    917
   913   3    885    952
   914   4    885    918
   915   3    886    953
   916   4    886    919
   917   4    887    920
   918   3    887    954
   919   3    888    955
   920   4    888    921
   921   3    889    956
   922   4    889    922
   923   3    890    957
   924   4    890    923
   925   3    891    958
   926   4    891    924
   927   4    892    925
   928   3    892    959
   929   3    893    960
   930   4    893    926
   931   3    894    961
   932   4    894    927
   933   3    895    962
   934   4    895    928
   935   3    896    963
   936   4    896    929
   937   4    897    930
   938   3    897    964
   939   3    898    965
   940   4    898    931
   941   3    899    966
   942   4    899    932
   943   3    900    967
   944   4    900    933
   945   3    901    968
   946   4    901    934
   947   4    902    935
   948   3    902    969
   949   4    903    936
   950   4    903   1006
   951   5    904    937
   952   5    905    938
   953   6    906    939
   954   5    907    940
   955   5    908    941
   956   5    909    942
   957   5    910    943
   958   5    911    944
   959   5    912    945
   960   5    913    946
   961   5    914    947
   962   5    915    948
   963   5    916    949
   964   5    917    950
   965   5    918    951
   966   5    919    952
   967   5    920    953
   968   5    921    954
   969   5    922    955
   970   5    923    956
   971   5    924    957
   972   5    925    958
   973   5    926    959
   974   5    927    960
   975   5    928    961
   976   5    929    962
   977   5    930    963
   978   5    931    964
   979   5    932    965
   980   5    933    966
   981   5    934    967
   982   5    935    968
   983   5    936    969
   984   6    971    937
   985   2   1005    937
   986   6   1004    938
   987   5    972    939
   988   6    973    940
   989   6    975    941
   990   6    974    942
   991   6   1002    943
   992   6   1001    944
   993   6    976    945
   994   6    978    946
   995   6    977    947
   996   6   1000    948
   997   6    999    949
   998   6    979    950
   999   6    980    951
  1000   6    981    952
  1001   6    998    953
  1002   6    997    954
  1003   6    982    955
  1004   6    983    956
  1005   6    996    957
  1006   6    984    958
  1007   6    985    959
  1008   6    986    960
  1009   6    988    961
  1010   6    987    962
  1011   6    990    963
  1012   6    989    964
  1013   6    991    965
  1014   6    992    966
  1015   6    993    967
  1016   6    995    968
  1017   6    994    969
  1018   6   1003    970
  1019   5   1006    970
  1020   9   1109   1009
  1021  10   1009   1146
  1022  10   1009   1147
  1023   3   1010   1077
  1024   4   1010   1043
  1025   3   1011   1078
  1026   4   1011   1044
  1027   3   1012   1079
  1028   4   1012   1111
  1029   3   1013   1080
  1030   4   1013   1046
  1031   3   1014   1081
  1032   4   1014   1047
  1033   3   1015   1082
  1034   4   1015   1048
  1035   4   1016   1049
  1036   3   1016   1083
  1037   3   1017   1084
  1038   4   1017   1050
  1039   3   1018   1085
  1040   4   1018   1051
  1041   3   1019   1086
  1042   4   1019   1052
  1043   3   1020   1087
  1044   4   1020   1053
  1045   4   1021   1054
  1046   3   1021   1088
  1047   3   1022   1089
  1048   4   1022   1055
  1049   3   1023   1090
  1050   4   1023   1056
  1051   3   1024   1091
  1052   4   1024   1057
  1053   3   1025   1092
  1054   4   1025   1058
  1055   4   1026   1059
  1056   3   1026   1093
  1057   3   1027   1094
  1058   4   1027   1060
  1059   3   1028   1095
  1060   4   1028   1061
  1061   3   1029   1096
  1062   4   1029   1062
  1063   3   1030   1097
  1064   4   1030   1063
  1065   4   1031   1064
  1066   3   1031   1098
  1067   3   1032   1099
  1068   4   1032   1065
  1069   3   1033   1100
  1070   4   1033   1066
  1071   3   1034   1101
  1072   4   1034   1067
  1073   3   1035   1102
  1074   4   1035   1068
  1075   4   1036   1069
  1076   3   1036   1103
  1077   3   1037   1104
  1078   4   1037   1070
  1079   3   1038   1105
  1080   4   1038   1071
  1081   3   1039   1106
  1082   4   1039   1072
  1083   3   1040   1107
  1084   4   1040   1073
  1085   4   1041   1074
  1086   3   1041   1108
  1087   4   1042   1075
  1088   4   1042   1145
  1089   5   1043   1076
  1090   5   1044   1077
  1091   6   1045   1078
  1092   5   1046   1079
  1093   5   1047   1080
  1094   5   1048   1081
  1095   5   1049   1082
  1096   5   1050   1083
  1097   5   1051   1084
  1098   5   1052   1085
  1099   5   1053   1086
  1100   5   1054   1087
  1101   5   1055   1088
  1102   5   1056   1089
  1103   5   1057   1090
  1104   5   1058   1091
  1105   5   1059   1092
  1106   5   1060   1093
  1107   5   1061   1094
  1108   5   1062   1095
  1109   5   1063   1096
  1110   5   1064   1097
  1111   5   1065   1098
  1112   5   1066   1099
  1113   5   1067   1100
  1114   5   1068   1101
  1115   5   1069   1102
  1116   5   1070   1103
  1117   5   1071   1104
  1118   5   1072   1105
  1119   5   1073   1106
  1120   5   1074   1107
  1121   5   1075   1108
  1122   6   1110   1076
  1123   2   1144   1076
  1124   6   1143   1077
  1125   5   1111   1078
  1126   6   1112   1079
  1127   6   1114   1080
  1128   6   1113   1081
  1129   6   1141   1082
  1130   6   1140   1083
  1131   6   1115   1084
  1132   6   1117   1085
  1133   6   1116   1086
  1134   6   1139   1087
  1135   6   1138   1088
  1136   6   1118   1089
  1137   6   1119   1090
  1138   6   1120   1091
  1139   6   1137   1092
  1140   6   1136   1093
  1141   6   1121   1094
  1142   6   1122   1095
  1143   6   1135   1096
  1144   6   1123   1097
  1145   6   1124   1098
  1146   6   1125   1099
  1147   6   1127   1100
  1148   6   1126   1101
  1149   6   1129   1102
  1150   6   1128   1103
  1151   6   1130   1104
  1152   6   1131   1105
  1153   6   1132   1106
  1154   6   1134   1107
  1155   6   1133   1108
  1156   6   1142   1109
  1157   5   1145   1109
  1158   9   1248   1148
  1159  10   1148   1285
  1160  10   1148   1286
  1161   3   1149   1216
  1162   4   1149   1182
  1163   3   1150   1217
  1164   4   1150   1183
  1165   3   1151   1218
  1166   4   1151   1250
  1167   3   1152   1219
  1168   4   1152   1185
  1169   3   1153   1220
  1170   4   1153   1186
  1171   3   1154   1221
  1172   4   1154   1187
  1173   4   1155   1188
  1174   3   1155   1222
  1175   3   1156   1223
  1176   4   1156   1189
  1177   3   1157   1224
  1178   4   1157   1190
  1179   3   1158   1225
  1180   4   1158   1191
  1181   3   1159   1226
  1182   4   1159   1192
  1183   4   1160   1193
  1184   3   1160   1227
  1185   3   1161   1228
  1186   4   1161   1194
  1187   3   1162   1229
  1188   4   1162   1195
  1189   3   1163   1230
  1190   4   1163   1196
  1191   3   1164   1231
  1192   4   1164   1197
  1193   4   1165   1198
  1194   3   1165   1232
  1195   3   1166   1233
  1196   4   1166   1199
  1197   3   1167   1234
  1198   4   1167   1200
  1199   3   1168   1235
  1200   4   1168   1201
  1201   3   1169   1236
  1202   4   1169   1202
  1203   4   1170   1203
  1204   3   1170   1237
  1205   3   1171   1238
  1206   4   1171   1204
  1207   3   1172   1239
  1208   4   1172   1205
  1209   3   1173   1240
  1210   4   1173   1206
  1211   3   1174   1241
  1212   4   1174   1207
  1213   4   1175   1208
  1214   3   1175   1242
  1215   3   1176   1243
  1216   4   1176   1209
  1217   3   1177   1244
  1218   4   1177   1210
  1219   3   1178   1245
  1220   4   1178   1211
  1221   3   1179   1246
  1222   4   1179   1212
  1223   4   1180   1213
  1224   3   1180   1247
  1225   4   1181   1214
  1226   4   1181   1284
  1227   5   1182   1215
  1228   5   1183   1216
  1229   6   1184   1217
  1230   5   1185   1218
  1231   5   1186   1219
  1232   5   1187   1220
  1233   5   1188   1221
  1234   5   1189   1222
  1235   5   1190   1223
  1236   5   1191   1224
  1237   5   1192   1225
  1238   5   1193   1226
  1239   5   1194   1227
  1240   5   1195   1228
  1241   5   1196   1229
  1242   5   1197   1230
  1243   5   1198   1231
  1244   5   1199   1232
  1245   5   1200   1233
  1246   5   1201   1234
  1247   5   1202   1235
  1248   5   1203   1236
  1249   5   1204   1237
  1250   5   1205   1238
  1251   5   1206   1239
  1252   5   1207   1240
  1253   5   1208   1241
  1254   5   1209   1242
  1255   5   1210   1243
  1256   5   1211   1244
  1257   5   1212   1245
  1258   5   1213   1246
  1259   5   1214   1247
  1260   6   1249   1215
  1261   2   1283   1215
  1262   6   1282   1216
  1263   5   1250   1217
  1264   6   1251   1218
  1265   6   1253   1219
  1266   6   1252   1220
  1267   6   1280   1221
  1268   6   1279   1222
  1269   6   1254   1223
  1270   6   1256   1224
  1271   6   1255   1225
  1272   6   1278   1226
  1273   6   1277   1227
  1274   6   1257   1228
  1275   6   1258   1229
  1276   6   1259   1230
  1277   6   1276   1231
  1278   6   1275   1232
  1279   6   1260   1233
  1280   6   1261   1234
  1281   6   1274   1235
  1282   6   1262   1236
  1283   6   1263   1237
  1284   6   1264   1238
  1285   6   1266   1239
  1286   6   1265   1240
  1287   6   1268   1241
  1288   6   1267   1242
  1289   6   1269   1243
  1290   6   1270   1244
  1291   6   1271   1245
  1292   6   1273   1246
  1293   6   1272   1247
  1294   6   1281   1248
  1295   5   1284   1248
  1296   9   1387   1287
  1297  10   1287   1424
  1298  10   1287   1425
  1299   3   1288   1355
  1300   4   1288   1321
  1301   3   1289   1356
  1302   4   1289   1322
  1303   3   1290   1357
  1304   4   1290   1389
  1305   3   1291   1358
  1306   4   1291   1324
  1307   3   1292   1359
  1308   4   1292   1325
  1309   3   1293   1360
  1310   4   1293   1326
  1311   4   1294   1327
  1312   3   1294   1361
  1313   3   1295   1362
  1314   4   1295   1328
  1315   3   1296   1363
  1316   4   1296   1329
  1317   3   1297   1364
  1318   4   1297   1330
  1319   3   1298   1365
  1320   4   1298   1331
  1321   4   1299   1332
  1322   3   1299   1366
  1323   3   1300   1367
  1324   4   1300   1333
  1325   3   1301   1368
  1326   4   1301   1334
  1327   3   1302   1369
  1328   4   1302   1335
  1329   3   1303   1370
  1330   4   1303   1336
  1331   4   1304   1337
  1332   3   1304   1371
  1333   3   1305   1372
  1334   4   1305   1338
  1335   3   1306   1373
  1336   4   1306   1339
  1337   3   1307   1374
  1338   4   1307   1340
  1339   3   1308   1375
  1340   4   1308   1341
  1341   4   1309   1342
  1342   3   1309   1376
  1343   3   1310   1377
  1344   4   1310   1343
  1345   3   1311   1378
  1346   4   1311   1344
  1347   3   1312   1379
  1348   4   1312   1345
  1349   3   1313   1380
  1350   4   1313   1346
  1351   4   1314   1347
  1352   3   1314   1381
  1353   3   1315   1382
  1354   4   1315   1348
  1355   3   1316   1383
  1356   4   1316   1349
  1357   3   1317   1384
  1358   4   1317   1350
  1359   3   1318   1385
  1360   4   1318   1351
  1361   4   1319   1352
  1362   3   1319   1386
  1363   4   1320   1353
  1364   4   1320   1423
  1365   5   1321   1354
  1366   5   1322   1355
  1367   6   1323   1356
  1368   5   1324   1357
  1369   5   1325   1358
  1370   5   1326   1359
  1371   5   1327   1360
  1372   5   1328   1361
  1373   5   1329   1362
  1374   5   1330   1363
  1375   5   1331   1364
  1376   5   1332   1365
  1377   5   1333   1366
  1378   5   1334   1367
  1379   5   1335   1368
  1380   5   1336   1369
  1381   5   1337   1370
  1382   5   1338   1371
  1383   5   1339   1372
  1384   5   1340   1373
  1385   5   1341   1374
  1386   5   1342   1375
  1387   5   1343   1376
  1388   5   1344   1377
  1389   5   1345   1378
  1390   5   1346   1379
  1391   5   1347   1380
  1392   5   1348   1381
  1393   5   1349   1382
  1394   5   1350   1383
  1395   5   1351   1384
  1396   5   1352   1385
  1397   5   1353   1386
  1398   6   1388   1354
  1399   2   1422   1354
  1400   6   1421   1355
  1401   5   1389   1356
  1402   6   1390   1357
  1403   6   1392   1358
  1404   6   1391   1359
  1405   6   1419   1360
  1406   6   1418   1361
  1407   6   1393   1362
  1408   6   1395   1363
  1409   6   1394   1364
  1410   6   1417   1365
  1411   6   1416   1366
  1412   6   1396   1367
  1413   6   1397   1368
  1414   6   1398   1369
  1415   6   1415   1370
  1416   6   1414   1371
  1417   6   1399   1372
  1418   6   1400   1373
  1419   6   1413   1374
  1420   6   1401   1375
  1421   6   1402   1376
  1422   6   1403   1377
  1423   6   1405   1378
  1424   6   1404   1379
  1425   6   1407   1380
  1426   6   1406   1381
  1427   6   1408   1382
  1428   6   1409   1383
  1429   6   1410   1384
  1430   6   1412   1385
  1431   6   1411   1386
  1432   6   1420   1387
  1433   5   1423   1387
  1434   2   1426   1526
  1435   1   1426   1527
  1436   3   1427   1494
  1437   4   1427   1460
  1438   3   1428   1495
  1439   4   1428   1461
  1440   3   1429   1496
  1441   4   1429   1531
  1442   3   1430   1497
  1443   4   1430   1463
  1444   3   1431   1498
  1445   4   1431   1464
  1446   3   1432   1499
  1447   4   1432   1465
  1448   4   1433   1466
  1449   3   1433   1500
  1450   3   1434   1501
  1451   4   1434   1467
  1452   3   1435   1502
  1453   4   1435   1468
  1454   3   1436   1503
  1455   4   1436   1469
  1456   3   1437   1504
  1457   4   1437   1470
  1458   4   1438   1471
  1459   3   1438   1505
  1460   3   1439   1506
  1461   4   1439   1472
  1462   3   1440   1507
  1463   4   1440   1473
  1464   3   1441   1508
  1465   4   1441   1474
  1466   3   1442   1509
  1467   4   1442   1475
  1468   4   1443   1476
  1469   3   1443   1510
  1470   3   1444   1511
  1471   4   1444   1477
  1472   3   1445   1512
  1473   4   1445   1478
  1474   3   1446   1513
  1475   4   1446   1479
  1476   3   1447   1514
  1477   4   1447   1480
  1478   4   1448   1481
  1479   3   1448   1515
  1480   3   1449   1516
  1481   4   1449   1482
  1482   3   1450   1517
  1483   4   1450   1483
  1484   3   1451   1518
  1485   4   1451   1484
  1486   3   1452   1519
  1487   4   1452   1485
  1488   4   1453   1486
  1489   3   1453   1520
  1490   3   1454   1521
  1491   4   1454   1487
  1492   3   1455   1522
  1493   4   1455   1488
  1494   3   1456   1523
  1495   4   1456   1489
  1496   3   1457   1524
  1497   4   1457   1490
  1498   4   1458   1491
  1499   3   1458   1525
  1500   4   1459   1492
  1501   4   1459   1571
  1502   5   1460   1493
  1503   5   1461   1494
  1504   6   1462   1495
  1505   5   1463   1496
  1506   5   1464   1497
  1507   5   1465   1498
  1508   5   1466   1499
  1509   5   1467   1500
  1510   5   1468   1501
  1511   5   1469   1502
  1512   5   1470   1503
  1513   5   1471   1504
  1514   5   1472   1505
  1515   5   1473   1506
  1516   5   1474   1507
  1517   5   1475   1508
  1518   5   1476   1509
  1519   5   1477   1510
  1520   5   1478   1511
  1521   5   1479   1512
  1522   5   1480   1513
  1523   5   1481   1514
  1524   5   1482   1515
  1525   5   1483   1516
  1526   5   1484   1517
  1527   5   1485   1518
  1528   5   1486   1519
  1529   5   1487   1520
  1530   5   1488   1521
  1531   5   1489   1522
  1532   5   1490   1523
  1533   5   1491   1524
  1534   5   1492   1525
  1535   6   1530   1493
  1536   2   1564   1493
  1537   6   1563   1494
  1538   5   1531   1495
  1539   6   1532   1496
  1540   6   1534   1497
  1541   6   1533   1498
  1542   6   1561   1499
  1543   6   1560   1500
  1544   6   1535   1501
  1545   6   1537   1502
  1546   6   1536   1503
  1547   6   1559   1504
  1548   6   1558   1505
  1549   6   1538   1506
  1550   6   1539   1507
  1551   6   1540   1508
  1552   6   1557   1509
  1553   6   1556   1510
  1554   6   1541   1511
  1555   6   1542   1512
  1556   6   1555   1513
  1557   6   1543   1514
  1558   6   1544   1515
  1559   6   1545   1516
  1560   6   1547   1517
  1561   6   1546   1518
  1562   6   1549   1519
  1563   6   1548   1520
  1564   6   1550   1521
  1565   6   1551   1522
  1566   6   1552   1523
  1567   6   1554   1524
  1568   6   1553   1525
  1569   6   1562   1526
  1570   5   1571   1526
  1571   7   1527   1567
  1572   7   1528   1565
  1573   1   1992   1528
  1574   7   1529   1570
  1575   1   2131   1529
  1576   8   1565   1566
  1577   8   1565   1569
  1578   8   1567   1566
  1579   8   1567   1568
  1580   8   1570   1568
  1581   8   1570   1569
  1582   9   1672   1572
  1583  10   1572   1709
  1584  10   1572   1710
  1585   3   1573   1640
  1586   4   1573   1606
  1587   3   1574   1641
  1588   4   1574   1607
  1589   3   1575   1642
  1590   4   1575   1674
  1591   3   1576   1643
  1592   4   1576   1609
  1593   3   1577   1644
  1594   4   1577   1610
  1595   3   1578   1645
  1596   4   1578   1611
  1597   4   1579   1612
  1598   3   1579   1646
  1599   3   1580   1647
  1600   4   1580   1613
  1601   3   1581   1648
  1602   4   1581   1614
  1603   3   1582   1649
  1604   4   1582   1615
  1605   3   1583   1650
  1606   4   1583   1616
  1607   4   1584   1617
  1608   3   1584   1651
  1609   3   1585   1652
  1610   4   1585   1618
  1611   3   1586   1653
  1612   4   1586   1619
  1613   3   1587   1654
  1614   4   1587   1620
  1615   3   1588   1655
  1616   4   1588   1621
  1617   4   1589   1622
  1618   3   1589   1656
  1619   3   1590   1657
  1620   4   1590   1623
  1621   3   1591   1658
  1622   4   1591   1624
  1623   3   1592   1659
  1624   4   1592   1625
  1625   3   1593   1660
  1626   4   1593   1626
  1627   4   1594   1627
  1628   3   1594   1661
  1629   3   1595   1662
  1630   4   1595   1628
  1631   3   1596   1663
  1632   4   1596   1629
  1633   3   1597   1664
  1634   4   1597   1630
  1635   3   1598   1665
  1636   4   1598   1631
  1637   4   1599   1632
  1638   3   1599   1666
  1639   3   1600   1667
  1640   4   1600   1633
  1641   3   1601   1668
  1642   4   1601   1634
  1643   3   1602   1669
  1644   4   1602   1635
  1645   3   1603   1670
  1646   4   1603   1636
  1647   4   1604   1637
  1648   3   1604   1671
  1649   4   1605   1638
  1650   4   1605   1708
  1651   5   1606   1639
  1652   5   1607   1640
  1653   6   1608   1641
  1654   5   1609   1642
  1655   5   1610   1643
  1656   5   1611   1644
  1657   5   1612   1645
  1658   5   1613   1646
  1659   5   1614   1647
  1660   5   1615   1648
  1661   5   1616   1649
  1662   5   1617   1650
  1663   5   1618   1651
  1664   5   1619   1652
  1665   5   1620   1653
  1666   5   1621   1654
  1667   5   1622   1655
  1668   5   1623   1656
  1669   5   1624   1657
  1670   5   1625   1658
  1671   5   1626   1659
  1672   5   1627   1660
  1673   5   1628   1661
  1674   5   1629   1662
  1675   5   1630   1663
  1676   5   1631   1664
  1677   5   1632   1665
  1678   5   1633   1666
  1679   5   1634   1667
  1680   5   1635   1668
  1681   5   1636   1669
  1682   5   1637   1670
  1683   5   1638   1671
  1684   6   1673   1639
  1685   2   1707   1639
  1686   6   1706   1640
  1687   5   1674   1641
  1688   6   1675   1642
  1689   6   1677   1643
  1690   6   1676   1644
  1691   6   1704   1645
  1692   6   1703   1646
  1693   6   1678   1647
  1694   6   1680   1648
  1695   6   1679   1649
  1696   6   1702   1650
  1697   6   1701   1651
  1698   6   1681   1652
  1699   6   1682   1653
  1700   6   1683   1654
  1701   6   1700   1655
  1702   6   1699   1656
  1703   6   1684   1657
  1704   6   1685   1658
  1705   6   1698   1659
  1706   6   1686   1660
  1707   6   1687   1661
  1708   6   1688   1662
  1709   6   1690   1663
  1710   6   1689   1664
  1711   6   1692   1665
  1712   6   1691   1666
  1713   6   1693   1667
  1714   6   1694   1668
  1715   6   1695   1669
  1716   6   1697   1670
  1717   6   1696   1671
  1718   6   1705   1672
  1719   5   1708   1672
  1720   1   1711   1812
  1721   2   1711   1811
  1722   3   1712   1779
  1723   4   1712   1745
  1724   3   1713   1780
  1725   4   1713   1746
  1726   3   1714   1781
  1727   4   1714   1816
  1728   3   1715   1782
  1729   4   1715   1748
  1730   3   1716   1783
  1731   4   1716   1749
  1732   3   1717   1784
  1733   4   1717   1750
  1734   4   1718   1751
  1735   3   1718   1785
  1736   3   1719   1786
  1737   4   1719   1752
  1738   3   1720   1787
  1739   4   1720   1753
  1740   3   1721   1788
  1741   4   1721   1754
  1742   3   1722   1789
  1743   4   1722   1755
  1744   4   1723   1756
  1745   3   1723   1790
  1746   3   1724   1791
  1747   4   1724   1757
  1748   3   1725   1792
  1749   4   1725   1758
  1750   3   1726   1793
  1751   4   1726   1759
  1752   3   1727   1794
  1753   4   1727   1760
  1754   4   1728   1761
  1755   3   1728   1795
  1756   3   1729   1796
  1757   4   1729   1762
  1758   3   1730   1797
  1759   4   1730   1763
  1760   3   1731   1798
  1761   4   1731   1764
  1762   3   1732   1799
  1763   4   1732   1765
  1764   4   1733   1766
  1765   3   1733   1800
  1766   3   1734   1801
  1767   4   1734   1767
  1768   3   1735   1802
  1769   4   1735   1768
  1770   3   1736   1803
  1771   4   1736   1769
  1772   3   1737   1804
  1773   4   1737   1770
  1774   4   1738   1771
  1775   3   1738   1805
  1776   3   1739   1806
  1777   4   1739   1772
  1778   3   1740   1807
  1779   4   1740   1773
  1780   3   1741   1808
  1781   4   1741   1774
  1782   3   1742   1809
  1783   4   1742   1775
  1784   4   1743   1776
  1785   3   1743   1810
  1786   4   1744   1777
  1787   4   1744   1856
  1788   5   1745   1778
  1789   5   1746   1779
  1790   6   1747   1780
  1791   5   1748   1781
  1792   5   1749   1782
  1793   5   1750   1783
  1794   5   1751   1784
  1795   5   1752   1785
  1796   5   1753   1786
  1797   5   1754   1787
  1798   5   1755   1788
  1799   5   1756   1789
  1800   5   1757   1790
  1801   5   1758   1791
  1802   5   1759   1792
  1803   5   1760   1793
  1804   5   1761   1794
  1805   5   1762   1795
  1806   5   1763   1796
  1807   5   1764   1797
  1808   5   1765   1798
  1809   5   1766   1799
  1810   5   1767   1800
  1811   5   1768   1801
  1812   5   1769   1802
  1813   5   1770   1803
  1814   5   1771   1804
  1815   5   1772   1805
  1816   5   1773   1806
  1817   5   1774   1807
  1818   5   1775   1808
  1819   5   1776   1809
  1820   5   1777   1810
  1821   6   1815   1778
  1822   2   1849   1778
  1823   6   1848   1779
  1824   5   1816   1780
  1825   6   1817   1781
  1826   6   1819   1782
  1827   6   1818   1783
  1828   6   1846   1784
  1829   6   1845   1785
  1830   6   1820   1786
  1831   6   1822   1787
  1832   6   1821   1788
  1833   6   1844   1789
  1834   6   1843   1790
  1835   6   1823   1791
  1836   6   1824   1792
  1837   6   1825   1793
  1838   6   1842   1794
  1839   6   1841   1795
  1840   6   1826   1796
  1841   6   1827   1797
  1842   6   1840   1798
  1843   6   1828   1799
  1844   6   1829   1800
  1845   6   1830   1801
  1846   6   1832   1802
  1847   6   1831   1803
  1848   6   1834   1804
  1849   6   1833   1805
  1850   6   1835   1806
  1851   6   1836   1807
  1852   6   1837   1808
  1853   6   1839   1809
  1854   6   1838   1810
  1855   6   1847   1811
  1856   5   1856   1811
  1857   7   1812   1852
  1858   7   1813   1850
  1859   1   2270   1813
  1860   7   1814   1855
  1861   1   2409   1814
  1862   8   1850   1851
  1863   8   1850   1854
  1864   8   1852   1851
  1865   8   1852   1853
  1866   8   1855   1853
  1867   8   1855   1854
  1868   9   1957   1857
  1869  10   1857   1994
  1870  10   1857   1995
  1871   3   1858   1925
  1872   4   1858   1891
  1873   3   1859   1926
  1874   4   1859   1892
  1875   3   1860   1927
  1876   4   1860   1959
  1877   3   1861   1928
  1878   4   1861   1894
  1879   3   1862   1929
  1880   4   1862   1895
  1881   3   1863   1930
  1882   4   1863   1896
  1883   4   1864   1897
  1884   3   1864   1931
  1885   3   1865   1932
  1886   4   1865   1898
  1887   3   1866   1933
  1888   4   1866   1899
  1889   3   1867   1934
  1890   4   1867   1900
  1891   3   1868   1935
  1892   4   1868   1901
  1893   4   1869   1902
  1894   3   1869   1936
  1895   3   1870   1937
  1896   4   1870   1903
  1897   3   1871   1938
  1898   4   1871   1904
  1899   3   1872   1939
  1900   4   1872   1905
  1901   3   1873   1940
  1902   4   1873   1906
  1903   4   1874   1907
  1904   3   1874   1941
  1905   3   1875   1942
  1906   4   1875   1908
  1907   3   1876   1943
  1908   4   1876   1909
  1909   3   1877   1944
  1910   4   1877   1910
  1911   3   1878   1945
  1912   4   1878   1911
  1913   4   1879   1912
  1914   3   1879   1946
  1915   3   1880   1947
  1916   4   1880   1913
  1917   3   1881   1948
  1918   4   1881   1914
  1919   3   1882   1949
  1920   4   1882   1915
  1921   3   1883   1950
  1922   4   1883   1916
  1923   4   1884   1917
  1924   3   1884   1951
  1925   3   1885   1952
  1926   4   1885   1918
  1927   3   1886   1953
  1928   4   1886   1919
  1929   3   1887   1954
  1930   4   1887   1920
  1931   3   1888   1955
  1932   4   1888   1921
  1933   4   1889   1922
  1934   3   1889   1956
  1935   4   1890   1923
  1936   4   1890   1993
  1937   5   1891   1924
  1938   5   1892   1925
  1939   6   1893   1926
  1940   5   1894   1927
  1941   5   1895   1928
  1942   5   1896   1929
  1943   5   1897   1930
  1944   5   1898   1931
  1945   5   1899   1932
  1946   5   1900   1933
  1947   5   1901   1934
  1948   5   1902   1935
  1949   5   1903   1936
  1950   5   1904   1937
  1951   5   1905   1938
  1952   5   1906   1939
  1953   5   1907   1940
  1954   5   1908   1941
  1955   5   1909   1942
  1956   5   1910   1943
  1957   5   1911   1944
  1958   5   1912   1945
  1959   5   1913   1946
  1960   5   1914   1947
  1961   5   1915   1948
  1962   5   1916   1949
  1963   5   1917   1950
  1964   5   1918   1951
  1965   5   1919   1952
  1966   5   1920   1953
  1967   5   1921   1954
  1968   5   1922   1955
  1969   5   1923   1956
  1970   6   1958   1924
  1971   2   1992   1924
  1972   6   1991   1925
  1973   5   1959   1926
  1974   6   1960   1927
  1975   6   1962   1928
  1976   6   1961   1929
  1977   6   1989   1930
  1978   6   1988   1931
  1979   6   1963   1932
  1980   6   1965   1933
  1981   6   1964   1934
  1982   6   1987   1935
  1983   6   1986   1936
  1984   6   1966   1937
  1985   6   1967   1938
  1986   6   1968   1939
  1987   6   1985   1940
  1988   6   1984   1941
  1989   6   1969   1942
  1990   6   1970   1943
  1991   6   1983   1944
  1992   6   1971   1945
  1993   6   1972   1946
  1994   6   1973   1947
  1995   6   1975   1948
  1996   6   1974   1949
  1997   6   1977   1950
  1998   6   1976   1951
  1999   6   1978   1952
  2000   6   1979   1953
  2001   6   1980   1954
  2002   6   1982   1955
  2003   6   1981   1956
  2004   6   1990   1957
  2005   5   1993   1957
  2006   9   2096   1996
  2007  10   1996   2133
  2008  10   1996   2134
  2009   4   1997   2030
  2010   3   1997   2064
  2011   4   1998   2031
  2012   3   1998   2065
  2013   3   1999   2066
  2014   4   1999   2098
  2015   3   2000   2067
  2016   4   2000   2033
  2017   3   2001   2068
  2018   4   2001   2034
  2019   3   2002   2069
  2020   4   2002   2035
  2021   4   2003   2036
  2022   3   2003   2070
  2023   3   2004   2071
  2024   4   2004   2037
  2025   3   2005   2072
  2026   4   2005   2038
  2027   3   2006   2073
  2028   4   2006   2039
  2029   3   2007   2074
  2030   4   2007   2040
  2031   4   2008   2041
  2032   3   2008   2075
  2033   3   2009   2076
  2034   4   2009   2042
  2035   3   2010   2077
  2036   4   2010   2043
  2037   3   2011   2078
  2038   4   2011   2044
  2039   3   2012   2079
  2040   4   2012   2045
  2041   4   2013   2046
  2042   3   2013   2080
  2043   3   2014   2081
  2044   4   2014   2047
  2045   3   2015   2082
  2046   4   2015   2048
  2047   3   2016   2083
  2048   4   2016   2049
  2049   3   2017   2084
  2050   4   2017   2050
  2051   4   2018   2051
  2052   3   2018   2085
  2053   3   2019   2086
  2054   4   2019   2052
  2055   3   2020   2087
  2056   4   2020   2053
  2057   3   2021   2088
  2058   4   2021   2054
  2059   3   2022   2089
  2060   4   2022   2055
  2061   4   2023   2056
  2062   3   2023   2090
  2063   3   2024   2091
  2064   4   2024   2057
  2065   3   2025   2092
  2066   4   2025   2058
  2067   3   2026   2093
  2068   4   2026   2059
  2069   3   2027   2094
  2070   4   2027   2060
  2071   4   2028   2061
  2072   3   2028   2095
  2073   4   2029   2062
  2074   4   2029   2132
  2075   5   2030   2063
  2076   5   2031   2064
  2077   6   2032   2065
  2078   5   2033   2066
  2079   5   2034   2067
  2080   5   2035   2068
  2081   5   2036   2069
  2082   5   2037   2070
  2083   5   2038   2071
  2084   5   2039   2072
  2085   5   2040   2073
  2086   5   2041   2074
  2087   5   2042   2075
  2088   5   2043   2076
  2089   5   2044   2077
  2090   5   2045   2078
  2091   5   2046   2079
  2092   5   2047   2080
  2093   5   2048   2081
  2094   5   2049   2082
  2095   5   2050   2083
  2096   5   2051   2084
  2097   5   2052   2085
  2098   5   2053   2086
  2099   5   2054   2087
  2100   5   2055   2088
  2101   5   2056   2089
  2102   5   2057   2090
  2103   5   2058   2091
  2104   5   2059   2092
  2105   5   2060   2093
  2106   5   2061   2094
  2107   5   2062   2095
  2108   6   2097   2063
  2109   2   2131   2063
  2110   6   2130   2064
  2111   5   2098   2065
  2112   6   2099   2066
  2113   6   2101   2067
  2114   6   2100   2068
  2115   6   2128   2069
  2116   6   2127   2070
  2117   6   2102   2071
  2118   6   2104   2072
  2119   6   2103   2073
  2120   6   2126   2074
  2121   6   2125   2075
  2122   6   2105   2076
  2123   6   2106   2077
  2124   6   2107   2078
  2125   6   2124   2079
  2126   6   2123   2080
  2127   6   2108   2081
  2128   6   2109   2082
  2129   6   2122   2083
  2130   6   2110   2084
  2131   6   2111   2085
  2132   6   2112   2086
  2133   6   2114   2087
  2134   6   2113   2088
  2135   6   2116   2089
  2136   6   2115   2090
  2137   6   2117   2091
  2138   6   2118   2092
  2139   6   2119   2093
  2140   6   2121   2094
  2141   6   2120   2095
  2142   6   2129   2096
  2143   5   2132   2096
  2144   9   2235   2135
  2145  10   2135   2272
  2146  10   2135   2273
  2147   3   2136   2203
  2148   4   2136   2169
  2149   3   2137   2204
  2150   4   2137   2170
  2151   3   2138   2205
  2152   4   2138   2237
  2153   3   2139   2206
  2154   4   2139   2172
  2155   3   2140   2207
  2156   4   2140   2173
  2157   3   2141   2208
  2158   4   2141   2174
  2159   4   2142   2175
  2160   3   2142   2209
  2161   3   2143   2210
  2162   4   2143   2176
  2163   3   2144   2211
  2164   4   2144   2177
  2165   3   2145   2212
  2166   4   2145   2178
  2167   3   2146   2213
  2168   4   2146   2179
  2169   4   2147   2180
  2170   3   2147   2214
  2171   3   2148   2215
  2172   4   2148   2181
  2173   3   2149   2216
  2174   4   2149   2182
  2175   3   2150   2217
  2176   4   2150   2183
  2177   3   2151   2218
  2178   4   2151   2184
  2179   4   2152   2185
  2180   3   2152   2219
  2181   3   2153   2220
  2182   4   2153   2186
  2183   3   2154   2221
  2184   4   2154   2187
  2185   3   2155   2222
  2186   4   2155   2188
  2187   3   2156   2223
  2188   4   2156   2189
  2189   4   2157   2190
  2190   3   2157   2224
  2191   3   2158   2225
  2192   4   2158   2191
  2193   3   2159   2226
  2194   4   2159   2192
  2195   3   2160   2227
  2196   4   2160   2193
  2197   3   2161   2228
  2198   4   2161   2194
  2199   4   2162   2195
  2200   3   2162   2229
  2201   3   2163   2230
  2202   4   2163   2196
  2203   3   2164   2231
  2204   4   2164   2197
  2205   3   2165   2232
  2206   4   2165   2198
  2207   3   2166   2233
  2208   4   2166   2199
  2209   4   2167   2200
  2210   3   2167   2234
  2211   4   2168   2201
  2212   4   2168   2271
  2213   5   2169   2202
  2214   5   2170   2203
  2215   6   2171   2204
  2216   5   2172   2205
  2217   5   2173   2206
  2218   5   2174   2207
  2219   5   2175   2208
  2220   5   2176   2209
  2221   5   2177   2210
  2222   5   2178   2211
  2223   5   2179   2212
  2224   5   2180   2213
  2225   5   2181   2214
  2226   5   2182   2215
  2227   5   2183   2216
  2228   5   2184   2217
  2229   5   2185   2218
  2230   5   2186   2219
  2231   5   2187   2220
  2232   5   2188   2221
  2233   5   2189   2222
  2234   5   2190   2223
  2235   5   2191   2224
  2236   5   2192   2225
  2237   5   2193   2226
  2238   5   2194   2227
  2239   5   2195   2228
  2240   5   2196   2229
  2241   5   2197   2230
  2242   5   2198   2231
  2243   5   2199   2232
  2244   5   2200   2233
  2245   5   2201   2234
  2246   6   2236   2202
  2247   2   2270   2202
  2248   6   2269   2203
  2249   5   2237   2204
  2250   6   2238   2205
  2251   6   2240   2206
  2252   6   2239   2207
  2253   6   2267   2208
  2254   6   2266   2209
  2255   6   2241   2210
  2256   6   2243   2211
  2257   6   2242   2212
  2258   6   2265   2213
  2259   6   2264   2214
  2260   6   2244   2215
  2261   6   2245   2216
  2262   6   2246   2217
  2263   6   2263   2218
  2264   6   2262   2219
  2265   6   2247   2220
  2266   6   2248   2221
  2267   6   2261   2222
  2268   6   2249   2223
  2269   6   2250   2224
  2270   6   2251   2225
  2271   6   2253   2226
  2272   6   2252   2227
  2273   6   2255   2228
  2274   6   2254   2229
  2275   6   2256   2230
  2276   6   2257   2231
  2277   6   2258   2232
  2278   6   2260   2233
  2279   6   2259   2234
  2280   6   2268   2235
  2281   5   2271   2235
  2282   9   2374   2274
  2283  10   2274   2411
  2284  10   2274   2412
  2285   3   2275   2342
  2286   4   2275   2308
  2287   3   2276   2343
  2288   4   2276   2309
  2289   3   2277   2344
  2290   4   2277   2376
  2291   3   2278   2345
  2292   4   2278   2311
  2293   3   2279   2346
  2294   4   2279   2312
  2295   3   2280   2347
  2296   4   2280   2313
  2297   4   2281   2314
  2298   3   2281   2348
  2299   3   2282   2349
  2300   4   2282   2315
  2301   3   2283   2350
  2302   4   2283   2316
  2303   3   2284   2351
  2304   4   2284   2317
  2305   3   2285   2352
  2306   4   2285   2318
  2307   4   2286   2319
  2308   3   2286   2353
  2309   3   2287   2354
  2310   4   2287   2320
  2311   3   2288   2355
  2312   4   2288   2321
  2313   3   2289   2356
  2314   4   2289   2322
  2315   3   2290   2357
  2316   4   2290   2323
  2317   4   2291   2324
  2318   3   2291   2358
  2319   3   2292   2359
  2320   4   2292   2325
  2321   3   2293   2360
  2322   4   2293   2326
  2323   3   2294   2361
  2324   4   2294   2327
  2325   3   2295   2362
  2326   4   2295   2328
  2327   4   2296   2329
  2328   3   2296   2363
  2329   3   2297   2364
  2330   4   2297   2330
  2331   3   2298   2365
  2332   4   2298   2331
  2333   3   2299   2366
  2334   4   2299   2332
  2335   3   2300   2367
  2336   4   2300   2333
  2337   4   2301   2334
  2338   3   2301   2368
  2339   3   2302   2369
  2340   4   2302   2335
  2341   3   2303   2370
  2342   4   2303   2336
  2343   3   2304   2371
  2344   4   2304   2337
  2345   3   2305   2372
  2346   4   2305   2338
  2347   4   2306   2339
  2348   3   2306   2373
  2349   4   2307   2340
  2350   4   2307   2410
  2351   5   2308   2341
  2352   5   2309   2342
  2353   6   2310   2343
  2354   5   2311   2344
  2355   5   2312   2345
  2356   5   2313   2346
  2357   5   2314   2347
  2358   5   2315   2348
  2359   5   2316   2349
  2360   5   2317   2350
  2361   5   2318   2351
  2362   5   2319   2352
  2363   5   2320   2353
  2364   5   2321   2354
  2365   5   2322   2355
  2366   5   2323   2356
  2367   5   2324   2357
  2368   5   2325   2358
  2369   5   2326   2359
  2370   5   2327   2360
  2371   5   2328   2361
  2372   5   2329   2362
  2373   5   2330   2363
  2374   5   2331   2364
  2375   5   2332   2365
  2376   5   2333   2366
  2377   5   2334   2367
  2378   5   2335   2368
  2379   5   2336   2369
  2380   5   2337   2370
  2381   5   2338   2371
  2382   5   2339   2372
  2383   5   2340   2373
  2384   6   2375   2341
  2385   2   2409   2341
  2386   6   2408   2342
  2387   5   2376   2343
  2388   6   2377   2344
  2389   6   2379   2345
  2390   6   2378   2346
  2391   6   2406   2347
  2392   6   2405   2348
  2393   6   2380   2349
  2394   6   2382   2350
  2395   6   2381   2351
  2396   6   2404   2352
  2397   6   2403   2353
  2398   6   2383   2354
  2399   6   2384   2355
  2400   6   2385   2356
  2401   6   2402   2357
  2402   6   2401   2358
  2403   6   2386   2359
  2404   6   2387   2360
  2405   6   2400   2361
  2406   6   2388   2362
  2407   6   2389   2363
  2408   6   2390   2364
  2409   6   2392   2365
  2410   6   2391   2366
  2411   6   2394   2367
  2412   6   2393   2368
  2413   6   2395   2369
  2414   6   2396   2370
  2415   6   2397   2371
  2416   6   2399   2372
  2417   6   2398   2373
  2418   6   2407   2374
  2419   5   2410   2374
  2420   7   2413   2418
  2421   7   2414   2416
  2422   7   2415   2421
  2423   8   2416   2417
  2424   8   2416   2420
  2425   8   2418   2417
  2426   8   2418   2419
  2427   8   2421   2419
  2428   8   2421   2420

Angles

     1   1    101      1    102
     2   2     35      2     69
     3   2     36      3     70
     4   2    106      4     71
     5   2     38      5     72
     6   2     39      6     73
     7   2     40      7     74
     8   2     41      8     75
     9   2     42      9     76
    10   2     43     10     77
    11   2     44     11     78
    12   2     45     12     79
    13   2     46     13     80
    14   2     47     14     81
    15   2     48     15     82
    16   2     49     16     83
    17   2     50     17     84
    18   2     51     18     85
    19   2     52     19     86
    20   2     53     20     87
    21   2     54     21     88
    22   2     55     22     89
    23   2     56     23     90
    24   2     57     24     91
    25   2     58     25     92
    26   2     59     26     93
    27   2     60     27     94
    28   2     61     28     95
    29   2     62     29     96
    30   2     63     30     97
    31   2     64     31     98
    32   2     65     32     99
    33   2     66     33    100
    34   3     67     34    146
    35   4      2     35     68
    36   4      3     36     69
    37   4      5     38     71
    38   4      6     39     72
    39   4      7     40     73
    40   4      8     41     74
    41   4      9     42     75
    42   4     10     43     76
    43   4     11     44     77
    44   4     12     45     78
    45   4     13     46     79
    46   4     14     47     80
    47   4     15     48     81
    48   4     16     49     82
    49   4     17     50     83
    50   4     18     51     84
    51   4     19     52     85
    52   4     20     53     86
    53   4     21     54     87
    54   4     22     55     88
    55   4     23     56     89
    56   4     24     57     90
    57   4     25     58     91
    58   4     26     59     92
    59   4     27     60     93
    60   4     28     61     94
    61   4     29     62     95
    62   4     30     63     96
    63   4     31     64     97
    64   4     32     65     98
    65   4     33     66     99
    66   4     34     67    100
    67   5     35     68    105
    68   6    139     68     35
    69   7    139     68    105
    70   5     36     69    138
    71   8      2     69     36
    72   9      2     69    138
    73   5    106     70     37
    74   9      3     70     37
    75   8      3     70    106
    76   5     38     71    107
    77   8      4     71     38
    78   9      4     71    107
    79   9      5     72    109
    80   5     39     72    109
    81   8      5     72     39
    82   5     40     73    108
    83   9      6     73    108
    84   8      6     73     40
    85   5     41     74    136
    86   9      7     74    136
    87   8      7     74     41
    88   5     42     75    135
    89   9      8     75    135
    90   8      8     75     42
    91   5     43     76    110
    92   9      9     76    110
    93   8      9     76     43
    94   5     44     77    112
    95   9     10     77    112
    96   8     10     77     44
    97   5     45     78    111
    98   9     11     78    111
    99   8     11     78     45
   100   5     46     79    134
   101   9     12     79    134
   102   8     12     79     46
   103   5     47     80    133
   104   9     13     80    133
   105   8     13     80     47
   106   5     48     81    113
   107   9     14     81    113
   108   8     14     81     48
   109   5     49     82    114
   110   9     15     82    114
   111   8     15     82     49
   112   5     50     83    115
   113   9     16     83    115
   114   8     16     83     50
   115   5     51     84    132
   116   9     17     84    132
   117   8     17     84     51
   118   5     52     85    131
   119   9     18     85    131
   120   8     18     85     52
   121   5     53     86    116
   122   9     19     86    116
   123   8     19     86     53
   124   5     54     87    117
   125   9     20     87    117
   126   8     20     87     54
   127   5     55     88    130
   128   9     21     88    130
   129   8     21     88     55
   130   5     56     89    118
   131   8     22     89     56
   132   9     22     89    118
   133   5     57     90    119
   134   8     23     90     57
   135   9     23     90    119
   136   5     58     91    120
   137   8     24     91     58
   138   9     24     91    120
   139   5     59     92    122
   140   8     25     92     59
   141   9     25     92    122
   142   5     60     93    121
   143   8     26     93     60
   144   9     26     93    121
   145   5     61     94    124
   146   8     27     94     61
   147   9     27     94    124
   148   5     62     95    123
   149   8     28     95     62
   150   9     28     95    123
   151   5     63     96    125
   152   8     29     96     63
   153   9     29     96    125
   154   5     64     97    126
   155   8     30     97     64
   156   9     30     97    126
   157   5     65     98    127
   158   8     31     98     65
   159   9     31     98    127
   160   5     66     99    129
   161   8     32     99     66
   162   9     32     99    129
   163   5     67    100    128
   164   8     33    100     67
   165   9     33    100    128
   166   7      1    101    137
   167   5    146    101    137
   168   6      1    101    146
   169  10      1    102    142
   170  10    577    103    140
   171  10    723    104    145
   172   4      4    106     70
   173   1     68    139   2415
   174  11    141    140    144
   175  12    103    140    141
   176  12    103    140    144
   177  13    140    141    142
   178  11    141    142    143
   179  12    102    142    141
   180  12    102    142    143
   181  13    142    143    145
   182  13    140    144    145
   183  11    143    145    144
   184  12    104    145    143
   185  12    104    145    144
   186   4     34    146    101
   187   1    247    147    248
   188   2    181    148    215
   189   2    182    149    216
   190   2    252    150    217
   191   2    184    151    218
   192   2    185    152    219
   193   2    186    153    220
   194   2    187    154    221
   195   2    188    155    222
   196   2    189    156    223
   197   2    190    157    224
   198   2    191    158    225
   199   2    192    159    226
   200   2    193    160    227
   201   2    194    161    228
   202   2    195    162    229
   203   2    196    163    230
   204   2    197    164    231
   205   2    198    165    232
   206   2    199    166    233
   207   2    200    167    234
   208   2    201    168    235
   209   2    202    169    236
   210   2    203    170    237
   211   2    204    171    238
   212   2    205    172    239
   213   2    206    173    240
   214   2    207    174    241
   215   2    208    175    242
   216   2    209    176    243
   217   2    210    177    244
   218   2    211    178    245
   219   2    212    179    246
   220   3    213    180    292
   221   4    148    181    214
   222   4    149    182    215
   223   4    151    184    217
   224   4    152    185    218
   225   4    153    186    219
   226   4    154    187    220
   227   4    155    188    221
   228   4    156    189    222
   229   4    157    190    223
   230   4    158    191    224
   231   4    159    192    225
   232   4    160    193    226
   233   4    161    194    227
   234   4    162    195    228
   235   4    163    196    229
   236   4    164    197    230
   237   4    165    198    231
   238   4    166    199    232
   239   4    167    200    233
   240   4    168    201    234
   241   4    169    202    235
   242   4    170    203    236
   243   4    171    204    237
   244   4    172    205    238
   245   4    173    206    239
   246   4    174    207    240
   247   4    175    208    241
   248   4    176    209    242
   249   4    177    210    243
   250   4    178    211    244
   251   4    179    212    245
   252   4    180    213    246
   253   5    181    214    251
   254   6    285    214    181
   255   7    285    214    251
   256   5    182    215    284
   257   8    148    215    182
   258   9    148    215    284
   259   5    252    216    183
   260   9    149    216    183
   261   8    149    216    252
   262   5    184    217    253
   263   8    150    217    184
   264   9    150    217    253
   265   5    185    218    255
   266   8    151    218    185
   267   9    151    218    255
   268   5    186    219    254
   269   8    152    219    186
   270   9    152    219    254
   271   5    187    220    282
   272   8    153    220    187
   273   9    153    220    282
   274   5    188    221    281
   275   8    154    221    188
   276   9    154    221    281
   277   5    189    222    256
   278   8    155    222    189
   279   9    155    222    256
   280   5    190    223    258
   281   8    156    223    190
   282   9    156    223    258
   283   5    191    224    257
   284   8    157    224    191
   285   9    157    224    257
   286   5    192    225    280
   287   8    158    225    192
   288   9    158    225    280
   289   5    193    226    279
   290   8    159    226    193
   291   9    159    226    279
   292   5    194    227    259
   293   8    160    227    194
   294   9    160    227    259
   295   5    195    228    260
   296   8    161    228    195
   297   9    161    228    260
   298   5    196    229    261
   299   8    162    229    196
   300   9    162    229    261
   301   5    197    230    278
   302   8    163    230    197
   303   9    163    230    278
   304   5    198    231    277
   305   8    164    231    198
   306   9    164    231    277
   307   5    199    232    262
   308   8    165    232    199
   309   9    165    232    262
   310   5    200    233    263
   311   8    166    233    200
   312   9    166    233    263
   313   5    201    234    276
   314   8    167    234    201
   315   9    167    234    276
   316   5    202    235    264
   317   8    168    235    202
   318   9    168    235    264
   319   5    203    236    265
   320   8    169    236    203
   321   9    169    236    265
   322   5    204    237    266
   323   8    170    237    204
   324   9    170    237    266
   325   5    205    238    268
   326   8    171    238    205
   327   9    171    238    268
   328   5    206    239    267
   329   8    172    239    206
   330   9    172    239    267
   331   5    207    240    270
   332   8    173    240    207
   333   9    173    240    270
   334   5    208    241    269
   335   8    174    241    208
   336   9    174    241    269
   337   5    209    242    271
   338   8    175    242    209
   339   9    175    242    271
   340   5    210    243    272
   341   8    176    243    210
   342   9    176    243    272
   343   5    211    244    273
   344   8    177    244    211
   345   9    177    244    273
   346   5    212    245    275
   347   8    178    245    212
   348   9    178    245    275
   349   5    213    246    274
   350   8    179    246    213
   351   9    179    246    274
   352   7    147    247    283
   353   5    292    247    283
   354   6    147    247    292
   355  10    147    248    288
   356  10    866    249    286
   357  10   1005    250    291
   358   4    150    252    216
   359   1    214    285   2413
   360  11    287    286    290
   361  12    249    286    287
   362  12    249    286    290
   363  13    286    287    288
   364  11    287    288    289
   365  12    248    288    287
   366  12    248    288    289
   367  13    288    289    291
   368  13    286    290    291
   369  11    289    291    290
   370  12    250    291    289
   371  12    250    291    290
   372   4    180    292    247
   373   1    393    293    394
   374   2    327    294    361
   375   2    328    295    362
   376   2    398    296    363
   377   2    330    297    364
   378   2    331    298    365
   379   2    332    299    366
   380   2    333    300    367
   381   2    334    301    368
   382   2    335    302    369
   383   2    336    303    370
   384   2    337    304    371
   385   2    338    305    372
   386   2    339    306    373
   387   2    340    307    374
   388   2    341    308    375
   389   2    342    309    376
   390   2    343    310    377
   391   2    344    311    378
   392   2    345    312    379
   393   2    346    313    380
   394   2    347    314    381
   395   2    348    315    382
   396   2    349    316    383
   397   2    350    317    384
   398   2    351    318    385
   399   2    352    319    386
   400   2    353    320    387
   401   2    354    321    388
   402   2    355    322    389
   403   2    356    323    390
   404   2    357    324    391
   405   2    358    325    392
   406   3    359    326    438
   407   4    294    327    360
   408   4    295    328    361
   409   4    297    330    363
   410   4    298    331    364
   411   4    299    332    365
   412   4    300    333    366
   413   4    301    334    367
   414   4    302    335    368
   415   4    303    336    369
   416   4    304    337    370
   417   4    305    338    371
   418   4    306    339    372
   419   4    307    340    373
   420   4    308    341    374
   421   4    309    342    375
   422   4    310    343    376
   423   4    311    344    377
   424   4    312    345    378
   425   4    313    346    379
   426   4    314    347    380
   427   4    315    348    381
   428   4    316    349    382
   429   4    317    350    383
   430   4    318    351    384
   431   4    319    352    385
   432   4    320    353    386
   433   4    321    354    387
   434   4    322    355    388
   435   4    323    356    389
   436   4    324    357    390
   437   4    325    358    391
   438   4    326    359    392
   439   5    327    360    397
   440   6    431    360    327
   441   7    431    360    397
   442   5    328    361    430
   443   8    294    361    328
   444   9    294    361    430
   445   5    398    362    329
   446   9    295    362    329
   447   8    295    362    398
   448   5    330    363    399
   449   8    296    363    330
   450   9    296    363    399
   451   5    331    364    401
   452   8    297    364    331
   453   9    297    364    401
   454   5    332    365    400
   455   8    298    365    332
   456   9    298    365    400
   457   5    333    366    428
   458   8    299    366    333
   459   9    299    366    428
   460   5    334    367    427
   461   8    300    367    334
   462   9    300    367    427
   463   5    335    368    402
   464   8    301    368    335
   465   9    301    368    402
   466   5    336    369    404
   467   8    302    369    336
   468   9    302    369    404
   469   5    337    370    403
   470   8    303    370    337
   471   9    303    370    403
   472   5    338    371    426
   473   8    304    371    338
   474   9    304    371    426
   475   5    339    372    425
   476   8    305    372    339
   477   9    305    372    425
   478   5    340    373    405
   479   8    306    373    340
   480   9    306    373    405
   481   5    341    374    406
   482   8    307    374    341
   483   9    307    374    406
   484   5    342    375    407
   485   8    308    375    342
   486   9    308    375    407
   487   5    343    376    424
   488   8    309    376    343
   489   9    309    376    424
   490   5    344    377    423
   491   8    310    377    344
   492   9    310    377    423
   493   5    345    378    408
   494   8    311    378    345
   495   9    311    378    408
   496   5    346    379    409
   497   8    312    379    346
   498   9    312    379    409
   499   5    347    380    422
   500   8    313    380    347
   501   9    313    380    422
   502   5    348    381    410
   503   8    314    381    348
   504   9    314    381    410
   505   5    349    382    411
   506   8    315    382    349
   507   9    315    382    411
   508   5    350    383    412
   509   8    316    383    350
   510   9    316    383    412
   511   5    351    384    414
   512   8    317    384    351
   513   9    317    384    414
   514   5    352    385    413
   515   8    318    385    352
   516   9    318    385    413
   517   5    353    386    416
   518   8    319    386    353
   519   9    319    386    416
   520   5    354    387    415
   521   8    320    387    354
   522   9    320    387    415
   523   5    355    388    417
   524   8    321    388    355
   525   9    321    388    417
   526   5    356    389    418
   527   8    322    389    356
   528   9    322    389    418
   529   5    357    390    419
   530   8    323    390    357
   531   9    323    390    419
   532   5    358    391    421
   533   8    324    391    358
   534   9    324    391    421
   535   5    359    392    420
   536   8    325    392    359
   537   9    325    392    420
   538   7    293    393    429
   539   5    438    393    429
   540   6    293    393    438
   541  10    293    394    434
   542  10   1144    395    432
   543  10   1283    396    437
   544   4    296    398    362
   545   1    360    431   2414
   546  11    433    432    436
   547  12    395    432    433
   548  12    395    432    436
   549  13    432    433    434
   550  11    433    434    435
   551  12    394    434    433
   552  12    394    434    435
   553  13    434    435    437
   554  13    432    436    437
   555  11    435    437    436
   556  12    396    437    435
   557  12    396    437    436
   558   4    326    438    393
   559   1    539    439    540
   560   2    473    440    507
   561   2    474    441    508
   562   2    544    442    509
   563   2    476    443    510
   564   2    477    444    511
   565   2    478    445    512
   566   2    479    446    513
   567   2    480    447    514
   568   2    481    448    515
   569   2    482    449    516
   570   2    483    450    517
   571   2    484    451    518
   572   2    485    452    519
   573   2    486    453    520
   574   2    487    454    521
   575   2    488    455    522
   576   2    489    456    523
   577   2    490    457    524
   578   2    491    458    525
   579   2    492    459    526
   580   2    493    460    527
   581   2    494    461    528
   582   2    495    462    529
   583   2    496    463    530
   584   2    497    464    531
   585   2    498    465    532
   586   2    499    466    533
   587   2    500    467    534
   588   2    501    468    535
   589   2    502    469    536
   590   2    503    470    537
   591   2    504    471    538
   592   3    505    472    584
   593   4    440    473    506
   594   4    441    474    507
   595   4    443    476    509
   596   4    444    477    510
   597   4    445    478    511
   598   4    446    479    512
   599   4    447    480    513
   600   4    448    481    514
   601   4    449    482    515
   602   4    450    483    516
   603   4    451    484    517
   604   4    452    485    518
   605   4    453    486    519
   606   4    454    487    520
   607   4    455    488    521
   608   4    456    489    522
   609   4    457    490    523
   610   4    458    491    524
   611   4    459    492    525
   612   4    460    493    526
   613   4    461    494    527
   614   4    462    495    528
   615   4    463    496    529
   616   4    464    497    530
   617   4    465    498    531
   618   4    466    499    532
   619   4    467    500    533
   620   4    468    501    534
   621   4    469    502    535
   622   4    470    503    536
   623   4    471    504    537
   624   4    472    505    538
   625   5    473    506    543
   626   6    577    506    473
   627   7    577    506    543
   628   5    474    507    576
   629   8    440    507    474
   630   9    440    507    576
   631   5    544    508    475
   632   9    441    508    475
   633   8    441    508    544
   634   5    476    509    545
   635   8    442    509    476
   636   9    442    509    545
   637   5    477    510    547
   638   8    443    510    477
   639   9    443    510    547
   640   5    478    511    546
   641   8    444    511    478
   642   9    444    511    546
   643   5    479    512    574
   644   8    445    512    479
   645   9    445    512    574
   646   5    480    513    573
   647   8    446    513    480
   648   9    446    513    573
   649   5    481    514    548
   650   8    447    514    481
   651   9    447    514    548
   652   5    482    515    550
   653   8    448    515    482
   654   9    448    515    550
   655   5    483    516    549
   656   8    449    516    483
   657   9    449    516    549
   658   5    484    517    572
   659   8    450    517    484
   660   9    450    517    572
   661   5    485    518    571
   662   8    451    518    485
   663   9    451    518    571
   664   5    486    519    551
   665   8    452    519    486
   666   9    452    519    551
   667   5    487    520    552
   668   8    453    520    487
   669   9    453    520    552
   670   5    488    521    553
   671   8    454    521    488
   672   9    454    521    553
   673   5    489    522    570
   674   8    455    522    489
   675   9    455    522    570
   676   5    490    523    569
   677   8    456    523    490
   678   9    456    523    569
   679   5    491    524    554
   680   8    457    524    491
   681   9    457    524    554
   682   5    492    525    555
   683   8    458    525    492
   684   9    458    525    555
   685   5    493    526    568
   686   8    459    526    493
   687   9    459    526    568
   688   5    494    527    556
   689   8    460    527    494
   690   9    460    527    556
   691   5    495    528    557
   692   8    461    528    495
   693   9    461    528    557
   694   5    496    529    558
   695   8    462    529    496
   696   9    462    529    558
   697   5    497    530    560
   698   8    463    530    497
   699   9    463    530    560
   700   5    498    531    559
   701   8    464    531    498
   702   9    464    531    559
   703   5    499    532    562
   704   8    465    532    499
   705   9    465    532    562
   706   5    500    533    561
   707   8    466    533    500
   708   9    466    533    561
   709   5    501    534    563
   710   8    467    534    501
   711   9    467    534    563
   712   5    502    535    564
   713   8    468    535    502
   714   9    468    535    564
   715   5    503    536    565
   716   8    469    536    503
   717   9    469    536    565
   718   5    504    537    567
   719   8    470    537    504
   720   9    470    537    567
   721   5    505    538    566
   722   8    471    538    505
   723   9    471    538    566
   724   7    439    539    575
   725   5    584    539    575
   726   6    439    539    584
   727  10    439    540    580
   728  10   1422    541    578
   729  10   1564    542    583
   730   4    442    544    508
   731   1    506    577    103
   732  11    579    578    582
   733  12    541    578    579
   734  12    541    578    582
   735  13    578    579    580
   736  11    579    580    581
   737  12    540    580    579
   738  12    540    580    581
   739  13    580    581    583
   740  13    578    582    583
   741  11    581    583    582
   742  12    542    583    581
   743  12    542    583    582
   744   4    472    584    539
   745   1    685    585    686
   746   2    619    586    653
   747   2    620    587    654
   748   2    690    588    655
   749   2    622    589    656
   750   2    623    590    657
   751   2    624    591    658
   752   2    625    592    659
   753   2    626    593    660
   754   2    627    594    661
   755   2    628    595    662
   756   2    629    596    663
   757   2    630    597    664
   758   2    631    598    665
   759   2    632    599    666
   760   2    633    600    667
   761   2    634    601    668
   762   2    635    602    669
   763   2    636    603    670
   764   2    637    604    671
   765   2    638    605    672
   766   2    639    606    673
   767   2    640    607    674
   768   2    641    608    675
   769   2    642    609    676
   770   2    643    610    677
   771   2    644    611    678
   772   2    645    612    679
   773   2    646    613    680
   774   2    647    614    681
   775   2    648    615    682
   776   2    649    616    683
   777   2    650    617    684
   778   3    651    618    730
   779   4    586    619    652
   780   4    587    620    653
   781   4    589    622    655
   782   4    590    623    656
   783   4    591    624    657
   784   4    592    625    658
   785   4    593    626    659
   786   4    594    627    660
   787   4    595    628    661
   788   4    596    629    662
   789   4    597    630    663
   790   4    598    631    664
   791   4    599    632    665
   792   4    600    633    666
   793   4    601    634    667
   794   4    602    635    668
   795   4    603    636    669
   796   4    604    637    670
   797   4    605    638    671
   798   4    606    639    672
   799   4    607    640    673
   800   4    608    641    674
   801   4    609    642    675
   802   4    610    643    676
   803   4    611    644    677
   804   4    612    645    678
   805   4    613    646    679
   806   4    614    647    680
   807   4    615    648    681
   808   4    616    649    682
   809   4    617    650    683
   810   4    618    651    684
   811   5    619    652    689
   812   6    723    652    619
   813   7    723    652    689
   814   5    620    653    722
   815   8    586    653    620
   816   9    586    653    722
   817   5    690    654    621
   818   9    587    654    621
   819   8    587    654    690
   820   5    622    655    691
   821   8    588    655    622
   822   9    588    655    691
   823   5    623    656    693
   824   8    589    656    623
   825   9    589    656    693
   826   5    624    657    692
   827   8    590    657    624
   828   9    590    657    692
   829   5    625    658    720
   830   8    591    658    625
   831   9    591    658    720
   832   5    626    659    719
   833   8    592    659    626
   834   9    592    659    719
   835   5    627    660    694
   836   8    593    660    627
   837   9    593    660    694
   838   5    628    661    696
   839   8    594    661    628
   840   9    594    661    696
   841   5    629    662    695
   842   8    595    662    629
   843   9    595    662    695
   844   5    630    663    718
   845   8    596    663    630
   846   9    596    663    718
   847   5    631    664    717
   848   8    597    664    631
   849   9    597    664    717
   850   5    632    665    697
   851   8    598    665    632
   852   9    598    665    697
   853   5    633    666    698
   854   8    599    666    633
   855   9    599    666    698
   856   5    634    667    699
   857   8    600    667    634
   858   9    600    667    699
   859   5    635    668    716
   860   8    601    668    635
   861   9    601    668    716
   862   5    636    669    715
   863   8    602    669    636
   864   9    602    669    715
   865   5    637    670    700
   866   8    603    670    637
   867   9    603    670    700
   868   5    638    671    701
   869   8    604    671    638
   870   9    604    671    701
   871   5    639    672    714
   872   8    605    672    639
   873   9    605    672    714
   874   5    640    673    702
   875   8    606    673    640
   876   9    606    673    702
   877   5    641    674    703
   878   8    607    674    641
   879   9    607    674    703
   880   5    642    675    704
   881   8    608    675    642
   882   9    608    675    704
   883   5    643    676    706
   884   8    609    676    643
   885   9    609    676    706
   886   5    644    677    705
   887   8    610    677    644
   888   9    610    677    705
   889   5    645    678    708
   890   8    611    678    645
   891   9    611    678    708
   892   5    646    679    707
   893   8    612    679    646
   894   9    612    679    707
   895   5    647    680    709
   896   8    613    680    647
   897   9    613    680    709
   898   5    648    681    710
   899   8    614    681    648
   900   9    614    681    710
   901   5    649    682    711
   902   8    615    682    649
   903   9    615    682    711
   904   5    650    683    713
   905   8    616    683    650
   906   9    616    683    713
   907   5    651    684    712
   908   8    617    684    651
   909   9    617    684    712
   910   7    585    685    721
   911   5    730    685    721
   912   6    585    685    730
   913  10    585    686    726
   914  10   1707    687    724
   915  10   1849    688    729
   916   4    588    690    654
   917   1    652    723    104
   918  11    725    724    728
   919  12    687    724    725
   920  12    687    724    728
   921  13    724    725    726
   922  11    725    726    727
   923  12    686    726    725
   924  12    686    726    727
   925  13    726    727    729
   926  13    724    728    729
   927  11    727    729    728
   928  12    688    729    727
   929  12    688    729    728
   930   4    618    730    685
   931  14    831    731    868
   932  14    831    731    869
   933  15    868    731    869
   934   2    765    732    799
   935   2    766    733    800
   936   2    833    734    801
   937   2    768    735    802
   938   2    769    736    803
   939   2    770    737    804
   940   2    771    738    805
   941   2    772    739    806
   942   2    773    740    807
   943   2    774    741    808
   944   2    775    742    809
   945   2    776    743    810
   946   2    777    744    811
   947   2    778    745    812
   948   2    779    746    813
   949   2    780    747    814
   950   2    781    748    815
   951   2    782    749    816
   952   2    783    750    817
   953   2    784    751    818
   954   2    785    752    819
   955   2    786    753    820
   956   2    787    754    821
   957   2    788    755    822
   958   2    789    756    823
   959   2    790    757    824
   960   2    791    758    825
   961   2    792    759    826
   962   2    793    760    827
   963   2    794    761    828
   964   2    795    762    829
   965   2    796    763    830
   966   3    797    764    867
   967   4    732    765    798
   968   4    733    766    799
   969   4    735    768    801
   970   4    736    769    802
   971   4    737    770    803
   972   4    738    771    804
   973   4    739    772    805
   974   4    740    773    806
   975   4    741    774    807
   976   4    742    775    808
   977   4    743    776    809
   978   4    744    777    810
   979   4    745    778    811
   980   4    746    779    812
   981   4    747    780    813
   982   4    748    781    814
   983   4    749    782    815
   984   4    750    783    816
   985   4    751    784    817
   986   4    752    785    818
   987   4    753    786    819
   988   4    754    787    820
   989   4    755    788    821
   990   4    756    789    822
   991   4    757    790    823
   992   4    758    791    824
   993   4    759    792    825
   994   4    760    793    826
   995   4    761    794    827
   996   4    762    795    828
   997   4    763    796    829
   998   4    764    797    830
   999   5    765    798    832
  1000   6    866    798    765
  1001   7    866    798    832
  1002   5    766    799    865
  1003   8    732    799    766
  1004   9    732    799    865
  1005   5    833    800    767
  1006   9    733    800    767
  1007   8    733    800    833
  1008   5    768    801    834
  1009   8    734    801    768
  1010   9    734    801    834
  1011   5    769    802    836
  1012   8    735    802    769
  1013   9    735    802    836
  1014   5    770    803    835
  1015   8    736    803    770
  1016   9    736    803    835
  1017   5    771    804    863
  1018   8    737    804    771
  1019   9    737    804    863
  1020   5    772    805    862
  1021   8    738    805    772
  1022   9    738    805    862
  1023   5    773    806    837
  1024   8    739    806    773
  1025   9    739    806    837
  1026   5    774    807    839
  1027   8    740    807    774
  1028   9    740    807    839
  1029   5    775    808    838
  1030   8    741    808    775
  1031   9    741    808    838
  1032   5    776    809    861
  1033   8    742    809    776
  1034   9    742    809    861
  1035   5    777    810    860
  1036   8    743    810    777
  1037   9    743    810    860
  1038   5    778    811    840
  1039   8    744    811    778
  1040   9    744    811    840
  1041   5    779    812    841
  1042   8    745    812    779
  1043   9    745    812    841
  1044   5    780    813    842
  1045   8    746    813    780
  1046   9    746    813    842
  1047   5    781    814    859
  1048   8    747    814    781
  1049   9    747    814    859
  1050   5    782    815    858
  1051   8    748    815    782
  1052   9    748    815    858
  1053   5    783    816    843
  1054   8    749    816    783
  1055   9    749    816    843
  1056   5    784    817    844
  1057   8    750    817    784
  1058   9    750    817    844
  1059   5    785    818    857
  1060   8    751    818    785
  1061   9    751    818    857
  1062   5    786    819    845
  1063   8    752    819    786
  1064   9    752    819    845
  1065   5    787    820    846
  1066   8    753    820    787
  1067   9    753    820    846
  1068   5    788    821    847
  1069   8    754    821    788
  1070   9    754    821    847
  1071   5    789    822    849
  1072   8    755    822    789
  1073   9    755    822    849
  1074   5    790    823    848
  1075   8    756    823    790
  1076   9    756    823    848
  1077   5    791    824    851
  1078   8    757    824    791
  1079   9    757    824    851
  1080   5    792    825    850
  1081   8    758    825    792
  1082   9    758    825    850
  1083   5    793    826    852
  1084   8    759    826    793
  1085   9    759    826    852
  1086   5    794    827    853
  1087   8    760    827    794
  1088   9    760    827    853
  1089   5    795    828    854
  1090   8    761    828    795
  1091   9    761    828    854
  1092   5    796    829    856
  1093   8    762    829    796
  1094   9    762    829    856
  1095   5    797    830    855
  1096   8    763    830    797
  1097   9    763    830    855
  1098  16    864    831    731
  1099   5    867    831    864
  1100  17    867    831    731
  1101   4    734    833    800
  1102   1    798    866    249
  1103   4    764    867    831
  1104  14    970    870   1007
  1105  14    970    870   1008
  1106  15   1007    870   1008
  1107   2    904    871    938
  1108   2    905    872    939
  1109   2    972    873    940
  1110   2    907    874    941
  1111   2    908    875    942
  1112   2    909    876    943
  1113   2    910    877    944
  1114   2    911    878    945
  1115   2    912    879    946
  1116   2    913    880    947
  1117   2    914    881    948
  1118   2    915    882    949
  1119   2    916    883    950
  1120   2    917    884    951
  1121   2    918    885    952
  1122   2    919    886    953
  1123   2    920    887    954
  1124   2    921    888    955
  1125   2    922    889    956
  1126   2    923    890    957
  1127   2    924    891    958
  1128   2    925    892    959
  1129   2    926    893    960
  1130   2    927    894    961
  1131   2    928    895    962
  1132   2    929    896    963
  1133   2    930    897    964
  1134   2    931    898    965
  1135   2    932    899    966
  1136   2    933    900    967
  1137   2    934    901    968
  1138   2    935    902    969
  1139   3    936    903   1006
  1140   4    871    904    937
  1141   4    872    905    938
  1142   4    874    907    940
  1143   4    875    908    941
  1144   4    876    909    942
  1145   4    877    910    943
  1146   4    878    911    944
  1147   4    879    912    945
  1148   4    880    913    946
  1149   4    881    914    947
  1150   4    882    915    948
  1151   4    883    916    949
  1152   4    884    917    950
  1153   4    885    918    951
  1154   4    886    919    952
  1155   4    887    920    953
  1156   4    888    921    954
  1157   4    889    922    955
  1158   4    890    923    956
  1159   4    891    924    957
  1160   4    892    925    958
  1161   4    893    926    959
  1162   4    894    927    960
  1163   4    895    928    961
  1164   4    896    929    962
  1165   4    897    930    963
  1166   4    898    931    964
  1167   4    899    932    965
  1168   4    900    933    966
  1169   4    901    934    967
  1170   4    902    935    968
  1171   4    903    936    969
  1172   5    904    937    971
  1173   6   1005    937    904
  1174   7   1005    937    971
  1175   5    905    938   1004
  1176   8    871    938    905
  1177   9    871    938   1004
  1178   5    972    939    906
  1179   9    872    939    906
  1180   8    872    939    972
  1181   5    907    940    973
  1182   8    873    940    907
  1183   9    873    940    973
  1184   5    908    941    975
  1185   8    874    941    908
  1186   9    874    941    975
  1187   5    909    942    974
  1188   8    875    942    909
  1189   9    875    942    974
  1190   5    910    943   1002
  1191   8    876    943    910
  1192   9    876    943   1002
  1193   5    911    944   1001
  1194   8    877    944    911
  1195   9    877    944   1001
  1196   5    912    945    976
  1197   8    878    945    912
  1198   9    878    945    976
  1199   5    913    946    978
  1200   8    879    946    913
  1201   9    879    946    978
  1202   5    914    947    977
  1203   8    880    947    914
  1204   9    880    947    977
  1205   5    915    948   1000
  1206   8    881    948    915
  1207   9    881    948   1000
  1208   5    916    949    999
  1209   8    882    949    916
  1210   9    882    949    999
  1211   5    917    950    979
  1212   8    883    950    917
  1213   9    883    950    979
  1214   5    918    951    980
  1215   8    884    951    918
  1216   9    884    951    980
  1217   5    919    952    981
  1218   8    885    952    919
  1219   9    885    952    981
  1220   5    920    953    998
  1221   8    886    953    920
  1222   9    886    953    998
  1223   5    921    954    997
  1224   8    887    954    921
  1225   9    887    954    997
  1226   5    922    955    982
  1227   8    888    955    922
  1228   9    888    955    982
  1229   5    923    956    983
  1230   8    889    956    923
  1231   9    889    956    983
  1232   5    924    957    996
  1233   8    890    957    924
  1234   9    890    957    996
  1235   5    925    958    984
  1236   8    891    958    925
  1237   9    891    958    984
  1238   5    926    959    985
  1239   8    892    959    926
  1240   9    892    959    985
  1241   5    927    960    986
  1242   8    893    960    927
  1243   9    893    960    986
  1244   5    928    961    988
  1245   8    894    961    928
  1246   9    894    961    988
  1247   5    929    962    987
  1248   8    895    962    929
  1249   9    895    962    987
  1250   5    930    963    990
  1251   8    896    963    930
  1252   9    896    963    990
  1253   5    931    964    989
  1254   8    897    964    931
  1255   9    897    964    989
  1256   5    932    965    991
  1257   8    898    965    932
  1258   9    898    965    991
  1259   5    933    966    992
  1260   8    899    966    933
  1261   9    899    966    992
  1262   5    934    967    993
  1263   8    900    967    934
  1264   9    900    967    993
  1265   5    935    968    995
  1266   8    901    968    935
  1267   9    901    968    995
  1268   5    936    969    994
  1269   8    902    969    936
  1270   9    902    969    994
  1271  16   1003    970    870
  1272   5   1006    970   1003
  1273  17   1006    970    870
  1274   4    873    972    939
  1275   1    937   1005    250
  1276   4    903   1006    970
  1277  14   1109   1009   1146
  1278  14   1109   1009   1147
  1279  15   1146   1009   1147
  1280   2   1043   1010   1077
  1281   2   1044   1011   1078
  1282   2   1111   1012   1079
  1283   2   1046   1013   1080
  1284   2   1047   1014   1081
  1285   2   1048   1015   1082
  1286   2   1049   1016   1083
  1287   2   1050   1017   1084
  1288   2   1051   1018   1085
  1289   2   1052   1019   1086
  1290   2   1053   1020   1087
  1291   2   1054   1021   1088
  1292   2   1055   1022   1089
  1293   2   1056   1023   1090
  1294   2   1057   1024   1091
  1295   2   1058   1025   1092
  1296   2   1059   1026   1093
  1297   2   1060   1027   1094
  1298   2   1061   1028   1095
  1299   2   1062   1029   1096
  1300   2   1063   1030   1097
  1301   2   1064   1031   1098
  1302   2   1065   1032   1099
  1303   2   1066   1033   1100
  1304   2   1067   1034   1101
  1305   2   1068   1035   1102
  1306   2   1069   1036   1103
  1307   2   1070   1037   1104
  1308   2   1071   1038   1105
  1309   2   1072   1039   1106
  1310   2   1073   1040   1107
  1311   2   1074   1041   1108
  1312   3   1075   1042   1145
  1313   4   1010   1043   1076
  1314   4   1011   1044   1077
  1315   4   1013   1046   1079
  1316   4   1014   1047   1080
  1317   4   1015   1048   1081
  1318   4   1016   1049   1082
  1319   4   1017   1050   1083
  1320   4   1018   1051   1084
  1321   4   1019   1052   1085
  1322   4   1020   1053   1086
  1323   4   1021   1054   1087
  1324   4   1022   1055   1088
  1325   4   1023   1056   1089
  1326   4   1024   1057   1090
  1327   4   1025   1058   1091
  1328   4   1026   1059   1092
  1329   4   1027   1060   1093
  1330   4   1028   1061   1094
  1331   4   1029   1062   1095
  1332   4   1030   1063   1096
  1333   4   1031   1064   1097
  1334   4   1032   1065   1098
  1335   4   1033   1066   1099
  1336   4   1034   1067   1100
  1337   4   1035   1068   1101
  1338   4   1036   1069   1102
  1339   4   1037   1070   1103
  1340   4   1038   1071   1104
  1341   4   1039   1072   1105
  1342   4   1040   1073   1106
  1343   4   1041   1074   1107
  1344   4   1042   1075   1108
  1345   5   1043   1076   1110
  1346   6   1144   1076   1043
  1347   7   1144   1076   1110
  1348   5   1044   1077   1143
  1349   8   1010   1077   1044
  1350   9   1010   1077   1143
  1351   5   1111   1078   1045
  1352   9   1011   1078   1045
  1353   8   1011   1078   1111
  1354   5   1046   1079   1112
  1355   8   1012   1079   1046
  1356   9   1012   1079   1112
  1357   5   1047   1080   1114
  1358   8   1013   1080   1047
  1359   9   1013   1080   1114
  1360   5   1048   1081   1113
  1361   8   1014   1081   1048
  1362   9   1014   1081   1113
  1363   5   1049   1082   1141
  1364   8   1015   1082   1049
  1365   9   1015   1082   1141
  1366   5   1050   1083   1140
  1367   8   1016   1083   1050
  1368   9   1016   1083   1140
  1369   5   1051   1084   1115
  1370   8   1017   1084   1051
  1371   9   1017   1084   1115
  1372   5   1052   1085   1117
  1373   8   1018   1085   1052
  1374   9   1018   1085   1117
  1375   5   1053   1086   1116
  1376   8   1019   1086   1053
  1377   9   1019   1086   1116
  1378   5   1054   1087   1139
  1379   8   1020   1087   1054
  1380   9   1020   1087   1139
  1381   5   1055   1088   1138
  1382   8   1021   1088   1055
  1383   9   1021   1088   1138
  1384   5   1056   1089   1118
  1385   8   1022   1089   1056
  1386   9   1022   1089   1118
  1387   5   1057   1090   1119
  1388   8   1023   1090   1057
  1389   9   1023   1090   1119
  1390   5   1058   1091   1120
  1391   8   1024   1091   1058
  1392   9   1024   1091   1120
  1393   5   1059   1092   1137
  1394   8   1025   1092   1059
  1395   9   1025   1092   1137
  1396   5   1060   1093   1136
  1397   8   1026   1093   1060
  1398   9   1026   1093   1136
  1399   5   1061   1094   1121
  1400   8   1027   1094   1061
  1401   9   1027   1094   1121
  1402   5   1062   1095   1122
  1403   8   1028   1095   1062
  1404   9   1028   1095   1122
  1405   5   1063   1096   1135
  1406   8   1029   1096   1063
  1407   9   1029   1096   1135
  1408   5   1064   1097   1123
  1409   8   1030   1097   1064
  1410   9   1030   1097   1123
  1411   5   1065   1098   1124
  1412   8   1031   1098   1065
  1413   9   1031   1098   1124
  1414   5   1066   1099   1125
  1415   8   1032   1099   1066
  1416   9   1032   1099   1125
  1417   5   1067   1100   1127
  1418   8   1033   1100   1067
  1419   9   1033   1100   1127
  1420   5   1068   1101   1126
  1421   8   1034   1101   1068
  1422   9   1034   1101   1126
  1423   5   1069   1102   1129
  1424   8   1035   1102   1069
  1425   9   1035   1102   1129
  1426   5   1070   1103   1128
  1427   8   1036   1103   1070
  1428   9   1036   1103   1128
  1429   5   1071   1104   1130
  1430   8   1037   1104   1071
  1431   9   1037   1104   1130
  1432   5   1072   1105   1131
  1433   8   1038   1105   1072
  1434   9   1038   1105   1131
  1435   5   1073   1106   1132
  1436   8   1039   1106   1073
  1437   9   1039   1106   1132
  1438   5   1074   1107   1134
  1439   8   1040   1107   1074
  1440   9   1040   1107   1134
  1441   5   1075   1108   1133
  1442   8   1041   1108   1075
  1443   9   1041   1108   1133
  1444  16   1142   1109   1009
  1445   5   1145   1109   1142
  1446  17   1145   1109   1009
  1447   4   1012   1111   1078
  1448   1   1076   1144    395
  1449   4   1042   1145   1109
  1450  14   1248   1148   1285
  1451  14   1248   1148   1286
  1452  15   1285   1148   1286
  1453   2   1182   1149   1216
  1454   2   1183   1150   1217
  1455   2   1250   1151   1218
  1456   2   1185   1152   1219
  1457   2   1186   1153   1220
  1458   2   1187   1154   1221
  1459   2   1188   1155   1222
  1460   2   1189   1156   1223
  1461   2   1190   1157   1224
  1462   2   1191   1158   1225
  1463   2   1192   1159   1226
  1464   2   1193   1160   1227
  1465   2   1194   1161   1228
  1466   2   1195   1162   1229
  1467   2   1196   1163   1230
  1468   2   1197   1164   1231
  1469   2   1198   1165   1232
  1470   2   1199   1166   1233
  1471   2   1200   1167   1234
  1472   2   1201   1168   1235
  1473   2   1202   1169   1236
  1474   2   1203   1170   1237
  1475   2   1204   1171   1238
  1476   2   1205   1172   1239
  1477   2   1206   1173   1240
  1478   2   1207   1174   1241
  1479   2   1208   1175   1242
  1480   2   1209   1176   1243
  1481   2   1210   1177   1244
  1482   2   1211   1178   1245
  1483   2   1212   1179   1246
  1484   2   1213   1180   1247
  1485   3   1214   1181   1284
  1486   4   1149   1182   1215
  1487   4   1150   1183   1216
  1488   4   1152   1185   1218
  1489   4   1153   1186   1219
  1490   4   1154   1187   1220
  1491   4   1155   1188   1221
  1492   4   1156   1189   1222
  1493   4   1157   1190   1223
  1494   4   1158   1191   1224
  1495   4   1159   1192   1225
  1496   4   1160   1193   1226
  1497   4   1161   1194   1227
  1498   4   1162   1195   1228
  1499   4   1163   1196   1229
  1500   4   1164   1197   1230
  1501   4   1165   1198   1231
  1502   4   1166   1199   1232
  1503   4   1167   1200   1233
  1504   4   1168   1201   1234
  1505   4   1169   1202   1235
  1506   4   1170   1203   1236
  1507   4   1171   1204   1237
  1508   4   1172   1205   1238
  1509   4   1173   1206   1239
  1510   4   1174   1207   1240
  1511   4   1175   1208   1241
  1512   4   1176   1209   1242
  1513   4   1177   1210   1243
  1514   4   1178   1211   1244
  1515   4   1179   1212   1245
  1516   4   1180   1213   1246
  1517   4   1181   1214   1247
  1518   5   1182   1215   1249
  1519   6   1283   1215   1182
  1520   7   1283   1215   1249
  1521   5   1183   1216   1282
  1522   8   1149   1216   1183
  1523   9   1149   1216   1282
  1524   5   1250   1217   1184
  1525   9   1150   1217   1184
  1526   8   1150   1217   1250
  1527   5   1185   1218   1251
  1528   8   1151   1218   1185
  1529   9   1151   1218   1251
  1530   5   1186   1219   1253
  1531   8   1152   1219   1186
  1532   9   1152   1219   1253
  1533   5   1187   1220   1252
  1534   8   1153   1220   1187
  1535   9   1153   1220   1252
  1536   5   1188   1221   1280
  1537   8   1154   1221   1188
  1538   9   1154   1221   1280
  1539   5   1189   1222   1279
  1540   8   1155   1222   1189
  1541   9   1155   1222   1279
  1542   5   1190   1223   1254
  1543   8   1156   1223   1190
  1544   9   1156   1223   1254
  1545   5   1191   1224   1256
  1546   8   1157   1224   1191
  1547   9   1157   1224   1256
  1548   5   1192   1225   1255
  1549   8   1158   1225   1192
  1550   9   1158   1225   1255
  1551   5   1193   1226   1278
  1552   8   1159   1226   1193
  1553   9   1159   1226   1278
  1554   5   1194   1227   1277
  1555   8   1160   1227   1194
  1556   9   1160   1227   1277
  1557   5   1195   1228   1257
  1558   8   1161   1228   1195
  1559   9   1161   1228   1257
  1560   5   1196   1229   1258
  1561   8   1162   1229   1196
  1562   9   1162   1229   1258
  1563   5   1197   1230   1259
  1564   8   1163   1230   1197
  1565   9   1163   1230   1259
  1566   5   1198   1231   1276
  1567   8   1164   1231   1198
  1568   9   1164   1231   1276
  1569   5   1199   1232   1275
  1570   8   1165   1232   1199
  1571   9   1165   1232   1275
  1572   5   1200   1233   1260
  1573   8   1166   1233   1200
  1574   9   1166   1233   1260
  1575   5   1201   1234   1261
  1576   8   1167   1234   1201
  1577   9   1167   1234   1261
  1578   5   1202   1235   1274
  1579   8   1168   1235   1202
  1580   9   1168   1235   1274
  1581   5   1203   1236   1262
  1582   8   1169   1236   1203
  1583   9   1169   1236   1262
  1584   5   1204   1237   1263
  1585   8   1170   1237   1204
  1586   9   1170   1237   1263
  1587   5   1205   1238   1264
  1588   8   1171   1238   1205
  1589   9   1171   1238   1264
  1590   5   1206   1239   1266
  1591   8   1172   1239   1206
  1592   9   1172   1239   1266
  1593   5   1207   1240   1265
  1594   8   1173   1240   1207
  1595   9   1173   1240   1265
  1596   5   1208   1241   1268
  1597   8   1174   1241   1208
  1598   9   1174   1241   1268
  1599   5   1209   1242   1267
  1600   8   1175   1242   1209
  1601   9   1175   1242   1267
  1602   5   1210   1243   1269
  1603   8   1176   1243   1210
  1604   9   1176   1243   1269
  1605   5   1211   1244   1270
  1606   8   1177   1244   1211
  1607   9   1177   1244   1270
  1608   5   1212   1245   1271
  1609   8   1178   1245   1212
  1610   9   1178   1245   1271
  1611   5   1213   1246   1273
  1612   8   1179   1246   1213
  1613   9   1179   1246   1273
  1614   5   1214   1247   1272
  1615   8   1180   1247   1214
  1616   9   1180   1247   1272
  1617  16   1281   1248   1148
  1618   5   1284   1248   1281
  1619  17   1284   1248   1148
  1620   4   1151   1250   1217
  1621   1   1215   1283    396
  1622   4   1181   1284   1248
  1623  14   1387   1287   1424
  1624  14   1387   1287   1425
  1625  15   1424   1287   1425
  1626   2   1321   1288   1355
  1627   2   1322   1289   1356
  1628   2   1389   1290   1357
  1629   2   1324   1291   1358
  1630   2   1325   1292   1359
  1631   2   1326   1293   1360
  1632   2   1327   1294   1361
  1633   2   1328   1295   1362
  1634   2   1329   1296   1363
  1635   2   1330   1297   1364
  1636   2   1331   1298   1365
  1637   2   1332   1299   1366
  1638   2   1333   1300   1367
  1639   2   1334   1301   1368
  1640   2   1335   1302   1369
  1641   2   1336   1303   1370
  1642   2   1337   1304   1371
  1643   2   1338   1305   1372
  1644   2   1339   1306   1373
  1645   2   1340   1307   1374
  1646   2   1341   1308   1375
  1647   2   1342   1309   1376
  1648   2   1343   1310   1377
  1649   2   1344   1311   1378
  1650   2   1345   1312   1379
  1651   2   1346   1313   1380
  1652   2   1347   1314   1381
  1653   2   1348   1315   1382
  1654   2   1349   1316   1383
  1655   2   1350   1317   1384
  1656   2   1351   1318   1385
  1657   2   1352   1319   1386
  1658   3   1353   1320   1423
  1659   4   1288   1321   1354
  1660   4   1289   1322   1355
  1661   4   1291   1324   1357
  1662   4   1292   1325   1358
  1663   4   1293   1326   1359
  1664   4   1294   1327   1360
  1665   4   1295   1328   1361
  1666   4   1296   1329   1362
  1667   4   1297   1330   1363
  1668   4   1298   1331   1364
  1669   4   1299   1332   1365
  1670   4   1300   1333   1366
  1671   4   1301   1334   1367
  1672   4   1302   1335   1368
  1673   4   1303   1336   1369
  1674   4   1304   1337   1370
  1675   4   1305   1338   1371
  1676   4   1306   1339   1372
  1677   4   1307   1340   1373
  1678   4   1308   1341   1374
  1679   4   1309   1342   1375
  1680   4   1310   1343   1376
  1681   4   1311   1344   1377
  1682   4   1312   1345   1378
  1683   4   1313   1346   1379
  1684   4   1314   1347   1380
  1685   4   1315   1348   1381
  1686   4   1316   1349   1382
  1687   4   1317   1350   1383
  1688   4   1318   1351   1384
  1689   4   1319   1352   1385
  1690   4   1320   1353   1386
  1691   5   1321   1354   1388
  1692   6   1422   1354   1321
  1693   7   1422   1354   1388
  1694   5   1322   1355   1421
  1695   8   1288   1355   1322
  1696   9   1288   1355   1421
  1697   5   1389   1356   1323
  1698   9   1289   1356   1323
  1699   8   1289   1356   1389
  1700   5   1324   1357   1390
  1701   8   1290   1357   1324
  1702   9   1290   1357   1390
  1703   5   1325   1358   1392
  1704   8   1291   1358   1325
  1705   9   1291   1358   1392
  1706   5   1326   1359   1391
  1707   8   1292   1359   1326
  1708   9   1292   1359   1391
  1709   5   1327   1360   1419
  1710   8   1293   1360   1327
  1711   9   1293   1360   1419
  1712   5   1328   1361   1418
  1713   8   1294   1361   1328
  1714   9   1294   1361   1418
  1715   5   1329   1362   1393
  1716   8   1295   1362   1329
  1717   9   1295   1362   1393
  1718   5   1330   1363   1395
  1719   8   1296   1363   1330
  1720   9   1296   1363   1395
  1721   5   1331   1364   1394
  1722   8   1297   1364   1331
  1723   9   1297   1364   1394
  1724   5   1332   1365   1417
  1725   8   1298   1365   1332
  1726   9   1298   1365   1417
  1727   5   1333   1366   1416
  1728   8   1299   1366   1333
  1729   9   1299   1366   1416
  1730   5   1334   1367   1396
  1731   8   1300   1367   1334
  1732   9   1300   1367   1396
  1733   5   1335   1368   1397
  1734   8   1301   1368   1335
  1735   9   1301   1368   1397
  1736   5   1336   1369   1398
  1737   8   1302   1369   1336
  1738   9   1302   1369   1398
  1739   5   1337   1370   1415
  1740   8   1303   1370   1337
  1741   9   1303   1370   1415
  1742   5   1338   1371   1414
  1743   8   1304   1371   1338
  1744   9   1304   1371   1414
  1745   5   1339   1372   1399
  1746   8   1305   1372   1339
  1747   9   1305   1372   1399
  1748   5   1340   1373   1400
  1749   8   1306   1373   1340
  1750   9   1306   1373   1400
  1751   5   1341   1374   1413
  1752   8   1307   1374   1341
  1753   9   1307   1374   1413
  1754   5   1342   1375   1401
  1755   8   1308   1375   1342
  1756   9   1308   1375   1401
  1757   5   1343   1376   1402
  1758   8   1309   1376   1343
  1759   9   1309   1376   1402
  1760   5   1344   1377   1403
  1761   8   1310   1377   1344
  1762   9   1310   1377   1403
  1763   5   1345   1378   1405
  1764   8   1311   1378   1345
  1765   9   1311   1378   1405
  1766   5   1346   1379   1404
  1767   8   1312   1379   1346
  1768   9   1312   1379   1404
  1769   5   1347   1380   1407
  1770   8   1313   1380   1347
  1771   9   1313   1380   1407
  1772   5   1348   1381   1406
  1773   8   1314   1381   1348
  1774   9   1314   1381   1406
  1775   5   1349   1382   1408
  1776   8   1315   1382   1349
  1777   9   1315   1382   1408
  1778   5   1350   1383   1409
  1779   8   1316   1383   1350
  1780   9   1316   1383   1409
  1781   5   1351   1384   1410
  1782   8   1317   1384   1351
  1783   9   1317   1384   1410
  1784   5   1352   1385   1412
  1785   8   1318   1385   1352
  1786   9   1318   1385   1412
  1787   5   1353   1386   1411
  1788   8   1319   1386   1353
  1789   9   1319   1386   1411
  1790  16   1420   1387   1287
  1791   5   1423   1387   1420
  1792  17   1423   1387   1287
  1793   4   1290   1389   1356
  1794   1   1354   1422    541
  1795   4   1320   1423   1387
  1796   1   1526   1426   1527
  1797   2   1460   1427   1494
  1798   2   1461   1428   1495
  1799   2   1531   1429   1496
  1800   2   1463   1430   1497
  1801   2   1464   1431   1498
  1802   2   1465   1432   1499
  1803   2   1466   1433   1500
  1804   2   1467   1434   1501
  1805   2   1468   1435   1502
  1806   2   1469   1436   1503
  1807   2   1470   1437   1504
  1808   2   1471   1438   1505
  1809   2   1472   1439   1506
  1810   2   1473   1440   1507
  1811   2   1474   1441   1508
  1812   2   1475   1442   1509
  1813   2   1476   1443   1510
  1814   2   1477   1444   1511
  1815   2   1478   1445   1512
  1816   2   1479   1446   1513
  1817   2   1480   1447   1514
  1818   2   1481   1448   1515
  1819   2   1482   1449   1516
  1820   2   1483   1450   1517
  1821   2   1484   1451   1518
  1822   2   1485   1452   1519
  1823   2   1486   1453   1520
  1824   2   1487   1454   1521
  1825   2   1488   1455   1522
  1826   2   1489   1456   1523
  1827   2   1490   1457   1524
  1828   2   1491   1458   1525
  1829   3   1492   1459   1571
  1830   4   1427   1460   1493
  1831   4   1428   1461   1494
  1832   4   1430   1463   1496
  1833   4   1431   1464   1497
  1834   4   1432   1465   1498
  1835   4   1433   1466   1499
  1836   4   1434   1467   1500
  1837   4   1435   1468   1501
  1838   4   1436   1469   1502
  1839   4   1437   1470   1503
  1840   4   1438   1471   1504
  1841   4   1439   1472   1505
  1842   4   1440   1473   1506
  1843   4   1441   1474   1507
  1844   4   1442   1475   1508
  1845   4   1443   1476   1509
  1846   4   1444   1477   1510
  1847   4   1445   1478   1511
  1848   4   1446   1479   1512
  1849   4   1447   1480   1513
  1850   4   1448   1481   1514
  1851   4   1449   1482   1515
  1852   4   1450   1483   1516
  1853   4   1451   1484   1517
  1854   4   1452   1485   1518
  1855   4   1453   1486   1519
  1856   4   1454   1487   1520
  1857   4   1455   1488   1521
  1858   4   1456   1489   1522
  1859   4   1457   1490   1523
  1860   4   1458   1491   1524
  1861   4   1459   1492   1525
  1862   5   1460   1493   1530
  1863   6   1564   1493   1460
  1864   7   1564   1493   1530
  1865   5   1461   1494   1563
  1866   8   1427   1494   1461
  1867   9   1427   1494   1563
  1868   5   1531   1495   1462
  1869   9   1428   1495   1462
  1870   8   1428   1495   1531
  1871   5   1463   1496   1532
  1872   8   1429   1496   1463
  1873   9   1429   1496   1532
  1874   5   1464   1497   1534
  1875   8   1430   1497   1464
  1876   9   1430   1497   1534
  1877   5   1465   1498   1533
  1878   8   1431   1498   1465
  1879   9   1431   1498   1533
  1880   5   1466   1499   1561
  1881   8   1432   1499   1466
  1882   9   1432   1499   1561
  1883   5   1467   1500   1560
  1884   8   1433   1500   1467
  1885   9   1433   1500   1560
  1886   5   1468   1501   1535
  1887   8   1434   1501   1468
  1888   9   1434   1501   1535
  1889   5   1469   1502   1537
  1890   8   1435   1502   1469
  1891   9   1435   1502   1537
  1892   5   1470   1503   1536
  1893   8   1436   1503   1470
  1894   9   1436   1503   1536
  1895   5   1471   1504   1559
  1896   8   1437   1504   1471
  1897   9   1437   1504   1559
  1898   5   1472   1505   1558
  1899   8   1438   1505   1472
  1900   9   1438   1505   1558
  1901   5   1473   1506   1538
  1902   8   1439   1506   1473
  1903   9   1439   1506   1538
  1904   5   1474   1507   1539
  1905   8   1440   1507   1474
  1906   9   1440   1507   1539
  1907   5   1475   1508   1540
  1908   8   1441   1508   1475
  1909   9   1441   1508   1540
  1910   5   1476   1509   1557
  1911   8   1442   1509   1476
  1912   9   1442   1509   1557
  1913   5   1477   1510   1556
  1914   8   1443   1510   1477
  1915   9   1443   1510   1556
  1916   5   1478   1511   1541
  1917   8   1444   1511   1478
  1918   9   1444   1511   1541
  1919   5   1479   1512   1542
  1920   8   1445   1512   1479
  1921   9   1445   1512   1542
  1922   5   1480   1513   1555
  1923   8   1446   1513   1480
  1924   9   1446   1513   1555
  1925   5   1481   1514   1543
  1926   8   1447   1514   1481
  1927   9   1447   1514   1543
  1928   5   1482   1515   1544
  1929   8   1448   1515   1482
  1930   9   1448   1515   1544
  1931   5   1483   1516   1545
  1932   8   1449   1516   1483
  1933   9   1449   1516   1545
  1934   5   1484   1517   1547
  1935   8   1450   1517   1484
  1936   9   1450   1517   1547
  1937   5   1485   1518   1546
  1938   8   1451   1518   1485
  1939   9   1451   1518   1546
  1940   5   1486   1519   1549
  1941   8   1452   1519   1486
  1942   9   1452   1519   1549
  1943   5   1487   1520   1548
  1944   8   1453   1520   1487
  1945   9   1453   1520   1548
  1946   5   1488   1521   1550
  1947   8   1454   1521   1488
  1948   9   1454   1521   1550
  1949   5   1489   1522   1551
  1950   8   1455   1522   1489
  1951   9   1455   1522   1551
  1952   5   1490   1523   1552
  1953   8   1456   1523   1490
  1954   9   1456   1523   1552
  1955   5   1491   1524   1554
  1956   8   1457   1524   1491
  1957   9   1457   1524   1554
  1958   5   1492   1525   1553
  1959   8   1458   1525   1492
  1960   9   1458   1525   1553
  1961   5   1571   1526   1562
  1962   7   1426   1526   1562
  1963   6   1426   1526   1571
  1964  10   1426   1527   1567
  1965  10   1992   1528   1565
  1966  10   2131   1529   1570
  1967   4   1429   1531   1495
  1968   1   1493   1564    542
  1969  12   1528   1565   1566
  1970  11   1566   1565   1569
  1971  12   1528   1565   1569
  1972  13   1565   1566   1567
  1973  12   1527   1567   1566
  1974  11   1566   1567   1568
  1975  12   1527   1567   1568
  1976  13   1567   1568   1570
  1977  13   1570   1569   1565
  1978  11   1568   1570   1569
  1979  12   1529   1570   1568
  1980  12   1529   1570   1569
  1981   4   1459   1571   1526
  1982  14   1672   1572   1709
  1983  14   1672   1572   1710
  1984  15   1709   1572   1710
  1985   2   1606   1573   1640
  1986   2   1607   1574   1641
  1987   2   1674   1575   1642
  1988   2   1609   1576   1643
  1989   2   1610   1577   1644
  1990   2   1611   1578   1645
  1991   2   1612   1579   1646
  1992   2   1613   1580   1647
  1993   2   1614   1581   1648
  1994   2   1615   1582   1649
  1995   2   1616   1583   1650
  1996   2   1617   1584   1651
  1997   2   1618   1585   1652
  1998   2   1619   1586   1653
  1999   2   1620   1587   1654
  2000   2   1621   1588   1655
  2001   2   1622   1589   1656
  2002   2   1623   1590   1657
  2003   2   1624   1591   1658
  2004   2   1625   1592   1659
  2005   2   1626   1593   1660
  2006   2   1627   1594   1661
  2007   2   1628   1595   1662
  2008   2   1629   1596   1663
  2009   2   1630   1597   1664
  2010   2   1631   1598   1665
  2011   2   1632   1599   1666
  2012   2   1633   1600   1667
  2013   2   1634   1601   1668
  2014   2   1635   1602   1669
  2015   2   1636   1603   1670
  2016   2   1637   1604   1671
  2017   3   1638   1605   1708
  2018   4   1573   1606   1639
  2019   4   1574   1607   1640
  2020   4   1576   1609   1642
  2021   4   1577   1610   1643
  2022   4   1578   1611   1644
  2023   4   1579   1612   1645
  2024   4   1580   1613   1646
  2025   4   1581   1614   1647
  2026   4   1582   1615   1648
  2027   4   1583   1616   1649
  2028   4   1584   1617   1650
  2029   4   1585   1618   1651
  2030   4   1586   1619   1652
  2031   4   1587   1620   1653
  2032   4   1588   1621   1654
  2033   4   1589   1622   1655
  2034   4   1590   1623   1656
  2035   4   1591   1624   1657
  2036   4   1592   1625   1658
  2037   4   1593   1626   1659
  2038   4   1594   1627   1660
  2039   4   1595   1628   1661
  2040   4   1596   1629   1662
  2041   4   1597   1630   1663
  2042   4   1598   1631   1664
  2043   4   1599   1632   1665
  2044   4   1600   1633   1666
  2045   4   1601   1634   1667
  2046   4   1602   1635   1668
  2047   4   1603   1636   1669
  2048   4   1604   1637   1670
  2049   4   1605   1638   1671
  2050   5   1606   1639   1673
  2051   6   1707   1639   1606
  2052   7   1707   1639   1673
  2053   5   1607   1640   1706
  2054   8   1573   1640   1607
  2055   9   1573   1640   1706
  2056   5   1674   1641   1608
  2057   9   1574   1641   1608
  2058   8   1574   1641   1674
  2059   5   1609   1642   1675
  2060   8   1575   1642   1609
  2061   9   1575   1642   1675
  2062   5   1610   1643   1677
  2063   8   1576   1643   1610
  2064   9   1576   1643   1677
  2065   5   1611   1644   1676
  2066   8   1577   1644   1611
  2067   9   1577   1644   1676
  2068   5   1612   1645   1704
  2069   8   1578   1645   1612
  2070   9   1578   1645   1704
  2071   5   1613   1646   1703
  2072   8   1579   1646   1613
  2073   9   1579   1646   1703
  2074   5   1614   1647   1678
  2075   8   1580   1647   1614
  2076   9   1580   1647   1678
  2077   5   1615   1648   1680
  2078   8   1581   1648   1615
  2079   9   1581   1648   1680
  2080   5   1616   1649   1679
  2081   8   1582   1649   1616
  2082   9   1582   1649   1679
  2083   5   1617   1650   1702
  2084   8   1583   1650   1617
  2085   9   1583   1650   1702
  2086   5   1618   1651   1701
  2087   8   1584   1651   1618
  2088   9   1584   1651   1701
  2089   5   1619   1652   1681
  2090   8   1585   1652   1619
  2091   9   1585   1652   1681
  2092   5   1620   1653   1682
  2093   8   1586   1653   1620
  2094   9   1586   1653   1682
  2095   5   1621   1654   1683
  2096   8   1587   1654   1621
  2097   9   1587   1654   1683
  2098   5   1622   1655   1700
  2099   8   1588   1655   1622
  2100   9   1588   1655   1700
  2101   5   1623   1656   1699
  2102   8   1589   1656   1623
  2103   9   1589   1656   1699
  2104   5   1624   1657   1684
  2105   8   1590   1657   1624
  2106   9   1590   1657   1684
  2107   5   1625   1658   1685
  2108   8   1591   1658   1625
  2109   9   1591   1658   1685
  2110   5   1626   1659   1698
  2111   8   1592   1659   1626
  2112   9   1592   1659   1698
  2113   5   1627   1660   1686
  2114   8   1593   1660   1627
  2115   9   1593   1660   1686
  2116   5   1628   1661   1687
  2117   8   1594   1661   1628
  2118   9   1594   1661   1687
  2119   5   1629   1662   1688
  2120   8   1595   1662   1629
  2121   9   1595   1662   1688
  2122   5   1630   1663   1690
  2123   8   1596   1663   1630
  2124   9   1596   1663   1690
  2125   5   1631   1664   1689
  2126   8   1597   1664   1631
  2127   9   1597   1664   1689
  2128   5   1632   1665   1692
  2129   8   1598   1665   1632
  2130   9   1598   1665   1692
  2131   5   1633   1666   1691
  2132   8   1599   1666   1633
  2133   9   1599   1666   1691
  2134   5   1634   1667   1693
  2135   8   1600   1667   1634
  2136   9   1600   1667   1693
  2137   5   1635   1668   1694
  2138   8   1601   1668   1635
  2139   9   1601   1668   1694
  2140   5   1636   1669   1695
  2141   8   1602   1669   1636
  2142   9   1602   1669   1695
  2143   5   1637   1670   1697
  2144   8   1603   1670   1637
  2145   9   1603   1670   1697
  2146   5   1638   1671   1696
  2147   8   1604   1671   1638
  2148   9   1604   1671   1696
  2149  16   1705   1672   1572
  2150   5   1708   1672   1705
  2151  17   1708   1672   1572
  2152   4   1575   1674   1641
  2153   1   1639   1707    687
  2154   4   1605   1708   1672
  2155   1   1811   1711   1812
  2156   2   1745   1712   1779
  2157   2   1746   1713   1780
  2158   2   1816   1714   1781
  2159   2   1748   1715   1782
  2160   2   1749   1716   1783
  2161   2   1750   1717   1784
  2162   2   1751   1718   1785
  2163   2   1752   1719   1786
  2164   2   1753   1720   1787
  2165   2   1754   1721   1788
  2166   2   1755   1722   1789
  2167   2   1756   1723   1790
  2168   2   1757   1724   1791
  2169   2   1758   1725   1792
  2170   2   1759   1726   1793
  2171   2   1760   1727   1794
  2172   2   1761   1728   1795
  2173   2   1762   1729   1796
  2174   2   1763   1730   1797
  2175   2   1764   1731   1798
  2176   2   1765   1732   1799
  2177   2   1766   1733   1800
  2178   2   1767   1734   1801
  2179   2   1768   1735   1802
  2180   2   1769   1736   1803
  2181   2   1770   1737   1804
  2182   2   1771   1738   1805
  2183   2   1772   1739   1806
  2184   2   1773   1740   1807
  2185   2   1774   1741   1808
  2186   2   1775   1742   1809
  2187   2   1776   1743   1810
  2188   3   1777   1744   1856
  2189   4   1712   1745   1778
  2190   4   1713   1746   1779
  2191   4   1715   1748   1781
  2192   4   1716   1749   1782
  2193   4   1717   1750   1783
  2194   4   1718   1751   1784
  2195   4   1719   1752   1785
  2196   4   1720   1753   1786
  2197   4   1721   1754   1787
  2198   4   1722   1755   1788
  2199   4   1723   1756   1789
  2200   4   1724   1757   1790
  2201   4   1725   1758   1791
  2202   4   1726   1759   1792
  2203   4   1727   1760   1793
  2204   4   1728   1761   1794
  2205   4   1729   1762   1795
  2206   4   1730   1763   1796
  2207   4   1731   1764   1797
  2208   4   1732   1765   1798
  2209   4   1733   1766   1799
  2210   4   1734   1767   1800
  2211   4   1735   1768   1801
  2212   4   1736   1769   1802
  2213   4   1737   1770   1803
  2214   4   1738   1771   1804
  2215   4   1739   1772   1805
  2216   4   1740   1773   1806
  2217   4   1741   1774   1807
  2218   4   1742   1775   1808
  2219   4   1743   1776   1809
  2220   4   1744   1777   1810
  2221   5   1745   1778   1815
  2222   6   1849   1778   1745
  2223   7   1849   1778   1815
  2224   5   1746   1779   1848
  2225   8   1712   1779   1746
  2226   9   1712   1779   1848
  2227   5   1816   1780   1747
  2228   9   1713   1780   1747
  2229   8   1713   1780   1816
  2230   5   1748   1781   1817
  2231   8   1714   1781   1748
  2232   9   1714   1781   1817
  2233   5   1749   1782   1819
  2234   8   1715   1782   1749
  2235   9   1715   1782   1819
  2236   5   1750   1783   1818
  2237   8   1716   1783   1750
  2238   9   1716   1783   1818
  2239   5   1751   1784   1846
  2240   8   1717   1784   1751
  2241   9   1717   1784   1846
  2242   5   1752   1785   1845
  2243   8   1718   1785   1752
  2244   9   1718   1785   1845
  2245   5   1753   1786   1820
  2246   8   1719   1786   1753
  2247   9   1719   1786   1820
  2248   5   1754   1787   1822
  2249   8   1720   1787   1754
  2250   9   1720   1787   1822
  2251   5   1755   1788   1821
  2252   8   1721   1788   1755
  2253   9   1721   1788   1821
  2254   5   1756   1789   1844
  2255   8   1722   1789   1756
  2256   9   1722   1789   1844
  2257   5   1757   1790   1843
  2258   8   1723   1790   1757
  2259   9   1723   1790   1843
  2260   5   1758   1791   1823
  2261   8   1724   1791   1758
  2262   9   1724   1791   1823
  2263   5   1759   1792   1824
  2264   8   1725   1792   1759
  2265   9   1725   1792   1824
  2266   5   1760   1793   1825
  2267   8   1726   1793   1760
  2268   9   1726   1793   1825
  2269   5   1761   1794   1842
  2270   8   1727   1794   1761
  2271   9   1727   1794   1842
  2272   5   1762   1795   1841
  2273   8   1728   1795   1762
  2274   9   1728   1795   1841
  2275   5   1763   1796   1826
  2276   8   1729   1796   1763
  2277   9   1729   1796   1826
  2278   5   1764   1797   1827
  2279   8   1730   1797   1764
  2280   9   1730   1797   1827
  2281   5   1765   1798   1840
  2282   8   1731   1798   1765
  2283   9   1731   1798   1840
  2284   5   1766   1799   1828
  2285   8   1732   1799   1766
  2286   9   1732   1799   1828
  2287   5   1767   1800   1829
  2288   8   1733   1800   1767
  2289   9   1733   1800   1829
  2290   5   1768   1801   1830
  2291   8   1734   1801   1768
  2292   9   1734   1801   1830
  2293   5   1769   1802   1832
  2294   8   1735   1802   1769
  2295   9   1735   1802   1832
  2296   5   1770   1803   1831
  2297   8   1736   1803   1770
  2298   9   1736   1803   1831
  2299   5   1771   1804   1834
  2300   8   1737   1804   1771
  2301   9   1737   1804   1834
  2302   5   1772   1805   1833
  2303   8   1738   1805   1772
  2304   9   1738   1805   1833
  2305   5   1773   1806   1835
  2306   8   1739   1806   1773
  2307   9   1739   1806   1835
  2308   5   1774   1807   1836
  2309   8   1740   1807   1774
  2310   9   1740   1807   1836
  2311   5   1775   1808   1837
  2312   8   1741   1808   1775
  2313   9   1741   1808   1837
  2314   5   1776   1809   1839
  2315   8   1742   1809   1776
  2316   9   1742   1809   1839
  2317   5   1777   1810   1838
  2318   8   1743   1810   1777
  2319   9   1743   1810   1838
  2320   7   1711   1811   1847
  2321   5   1856   1811   1847
  2322   6   1711   1811   1856
  2323  10   1711   1812   1852
  2324  10   2270   1813   1850
  2325  10   2409   1814   1855
  2326   4   1714   1816   1780
  2327   1   1778   1849    688
  2328  11   1851   1850   1854
  2329  12   1813   1850   1851
  2330  12   1813   1850   1854
  2331  13   1850   1851   1852
  2332  11   1851   1852   1853
  2333  12   1812   1852   1851
  2334  12   1812   1852   1853
  2335  13   1852   1853   1855
  2336  13   1850   1854   1855
  2337  11   1853   1855   1854
  2338  12   1814   1855   1853
  2339  12   1814   1855   1854
  2340   4   1744   1856   1811
  2341  14   1957   1857   1994
  2342  14   1957   1857   1995
  2343  15   1994   1857   1995
  2344   2   1891   1858   1925
  2345   2   1892   1859   1926
  2346   2   1959   1860   1927
  2347   2   1894   1861   1928
  2348   2   1895   1862   1929
  2349   2   1896   1863   1930
  2350   2   1897   1864   1931
  2351   2   1898   1865   1932
  2352   2   1899   1866   1933
  2353   2   1900   1867   1934
  2354   2   1901   1868   1935
  2355   2   1902   1869   1936
  2356   2   1903   1870   1937
  2357   2   1904   1871   1938
  2358   2   1905   1872   1939
  2359   2   1906   1873   1940
  2360   2   1907   1874   1941
  2361   2   1908   1875   1942
  2362   2   1909   1876   1943
  2363   2   1910   1877   1944
  2364   2   1911   1878   1945
  2365   2   1912   1879   1946
  2366   2   1913   1880   1947
  2367   2   1914   1881   1948
  2368   2   1915   1882   1949
  2369   2   1916   1883   1950
  2370   2   1917   1884   1951
  2371   2   1918   1885   1952
  2372   2   1919   1886   1953
  2373   2   1920   1887   1954
  2374   2   1921   1888   1955
  2375   2   1922   1889   1956
  2376   3   1923   1890   1993
  2377   4   1858   1891   1924
  2378   4   1859   1892   1925
  2379   4   1861   1894   1927
  2380   4   1862   1895   1928
  2381   4   1863   1896   1929
  2382   4   1864   1897   1930
  2383   4   1865   1898   1931
  2384   4   1866   1899   1932
  2385   4   1867   1900   1933
  2386   4   1868   1901   1934
  2387   4   1869   1902   1935
  2388   4   1870   1903   1936
  2389   4   1871   1904   1937
  2390   4   1872   1905   1938
  2391   4   1873   1906   1939
  2392   4   1874   1907   1940
  2393   4   1875   1908   1941
  2394   4   1876   1909   1942
  2395   4   1877   1910   1943
  2396   4   1878   1911   1944
  2397   4   1879   1912   1945
  2398   4   1880   1913   1946
  2399   4   1881   1914   1947
  2400   4   1882   1915   1948
  2401   4   1883   1916   1949
  2402   4   1884   1917   1950
  2403   4   1885   1918   1951
  2404   4   1886   1919   1952
  2405   4   1887   1920   1953
  2406   4   1888   1921   1954
  2407   4   1889   1922   1955
  2408   4   1890   1923   1956
  2409   5   1891   1924   1958
  2410   6   1992   1924   1891
  2411   7   1992   1924   1958
  2412   5   1892   1925   1991
  2413   8   1858   1925   1892
  2414   9   1858   1925   1991
  2415   5   1959   1926   1893
  2416   9   1859   1926   1893
  2417   8   1859   1926   1959
  2418   5   1894   1927   1960
  2419   8   1860   1927   1894
  2420   9   1860   1927   1960
  2421   5   1895   1928   1962
  2422   8   1861   1928   1895
  2423   9   1861   1928   1962
  2424   5   1896   1929   1961
  2425   8   1862   1929   1896
  2426   9   1862   1929   1961
  2427   5   1897   1930   1989
  2428   8   1863   1930   1897
  2429   9   1863   1930   1989
  2430   5   1898   1931   1988
  2431   8   1864   1931   1898
  2432   9   1864   1931   1988
  2433   5   1899   1932   1963
  2434   8   1865   1932   1899
  2435   9   1865   1932   1963
  2436   5   1900   1933   1965
  2437   8   1866   1933   1900
  2438   9   1866   1933   1965
  2439   5   1901   1934   1964
  2440   8   1867   1934   1901
  2441   9   1867   1934   1964
  2442   5   1902   1935   1987
  2443   8   1868   1935   1902
  2444   9   1868   1935   1987
  2445   5   1903   1936   1986
  2446   8   1869   1936   1903
  2447   9   1869   1936   1986
  2448   5   1904   1937   1966
  2449   8   1870   1937   1904
  2450   9   1870   1937   1966
  2451   5   1905   1938   1967
  2452   8   1871   1938   1905
  2453   9   1871   1938   1967
  2454   5   1906   1939   1968
  2455   8   1872   1939   1906
  2456   9   1872   1939   1968
  2457   5   1907   1940   1985
  2458   8   1873   1940   1907
  2459   9   1873   1940   1985
  2460   5   1908   1941   1984
  2461   8   1874   1941   1908
  2462   9   1874   1941   1984
  2463   5   1909   1942   1969
  2464   8   1875   1942   1909
  2465   9   1875   1942   1969
  2466   5   1910   1943   1970
  2467   8   1876   1943   1910
  2468   9   1876   1943   1970
  2469   5   1911   1944   1983
  2470   8   1877   1944   1911
  2471   9   1877   1944   1983
  2472   5   1912   1945   1971
  2473   8   1878   1945   1912
  2474   9   1878   1945   1971
  2475   5   1913   1946   1972
  2476   8   1879   1946   1913
  2477   9   1879   1946   1972
  2478   5   1914   1947   1973
  2479   8   1880   1947   1914
  2480   9   1880   1947   1973
  2481   5   1915   1948   1975
  2482   8   1881   1948   1915
  2483   9   1881   1948   1975
  2484   5   1916   1949   1974
  2485   8   1882   1949   1916
  2486   9   1882   1949   1974
  2487   5   1917   1950   1977
  2488   8   1883   1950   1917
  2489   9   1883   1950   1977
  2490   5   1918   1951   1976
  2491   8   1884   1951   1918
  2492   9   1884   1951   1976
  2493   5   1919   1952   1978
  2494   8   1885   1952   1919
  2495   9   1885   1952   1978
  2496   5   1920   1953   1979
  2497   8   1886   1953   1920
  2498   9   1886   1953   1979
  2499   5   1921   1954   1980
  2500   8   1887   1954   1921
  2501   9   1887   1954   1980
  2502   5   1922   1955   1982
  2503   8   1888   1955   1922
  2504   9   1888   1955   1982
  2505   5   1923   1956   1981
  2506   8   1889   1956   1923
  2507   9   1889   1956   1981
  2508  16   1990   1957   1857
  2509   5   1993   1957   1990
  2510  17   1993   1957   1857
  2511   4   1860   1959   1926
  2512   1   1924   1992   1528
  2513   4   1890   1993   1957
  2514  14   2096   1996   2133
  2515  14   2096   1996   2134
  2516  15   2133   1996   2134
  2517   2   2030   1997   2064
  2518   2   2031   1998   2065
  2519   2   2098   1999   2066
  2520   2   2033   2000   2067
  2521   2   2034   2001   2068
  2522   2   2035   2002   2069
  2523   2   2036   2003   2070
  2524   2   2037   2004   2071
  2525   2   2038   2005   2072
  2526   2   2039   2006   2073
  2527   2   2040   2007   2074
  2528   2   2041   2008   2075
  2529   2   2042   2009   2076
  2530   2   2043   2010   2077
  2531   2   2044   2011   2078
  2532   2   2045   2012   2079
  2533   2   2046   2013   2080
  2534   2   2047   2014   2081
  2535   2   2048   2015   2082
  2536   2   2049   2016   2083
  2537   2   2050   2017   2084
  2538   2   2051   2018   2085
  2539   2   2052   2019   2086
  2540   2   2053   2020   2087
  2541   2   2054   2021   2088
  2542   2   2055   2022   2089
  2543   2   2056   2023   2090
  2544   2   2057   2024   2091
  2545   2   2058   2025   2092
  2546   2   2059   2026   2093
  2547   2   2060   2027   2094
  2548   2   2061   2028   2095
  2549   3   2062   2029   2132
  2550   4   1997   2030   2063
  2551   4   1998   2031   2064
  2552   4   2000   2033   2066
  2553   4   2001   2034   2067
  2554   4   2002   2035   2068
  2555   4   2003   2036   2069
  2556   4   2004   2037   2070
  2557   4   2005   2038   2071
  2558   4   2006   2039   2072
  2559   4   2007   2040   2073
  2560   4   2008   2041   2074
  2561   4   2009   2042   2075
  2562   4   2010   2043   2076
  2563   4   2011   2044   2077
  2564   4   2012   2045   2078
  2565   4   2013   2046   2079
  2566   4   2014   2047   2080
  2567   4   2015   2048   2081
  2568   4   2016   2049   2082
  2569   4   2017   2050   2083
  2570   4   2018   2051   2084
  2571   4   2019   2052   2085
  2572   4   2020   2053   2086
  2573   4   2021   2054   2087
  2574   4   2022   2055   2088
  2575   4   2023   2056   2089
  2576   4   2024   2057   2090
  2577   4   2025   2058   2091
  2578   4   2026   2059   2092
  2579   4   2027   2060   2093
  2580   4   2028   2061   2094
  2581   4   2029   2062   2095
  2582   7   2131   2063   2097
  2583   5   2030   2063   2097
  2584   6   2131   2063   2030
  2585   9   1997   2064   2130
  2586   5   2031   2064   2130
  2587   8   1997   2064   2031
  2588   5   2098   2065   2032
  2589   9   1998   2065   2032
  2590   8   1998   2065   2098
  2591   5   2033   2066   2099
  2592   8   1999   2066   2033
  2593   9   1999   2066   2099
  2594   5   2034   2067   2101
  2595   8   2000   2067   2034
  2596   9   2000   2067   2101
  2597   5   2035   2068   2100
  2598   8   2001   2068   2035
  2599   9   2001   2068   2100
  2600   5   2036   2069   2128
  2601   8   2002   2069   2036
  2602   9   2002   2069   2128
  2603   5   2037   2070   2127
  2604   8   2003   2070   2037
  2605   9   2003   2070   2127
  2606   5   2038   2071   2102
  2607   8   2004   2071   2038
  2608   9   2004   2071   2102
  2609   5   2039   2072   2104
  2610   8   2005   2072   2039
  2611   9   2005   2072   2104
  2612   5   2040   2073   2103
  2613   8   2006   2073   2040
  2614   9   2006   2073   2103
  2615   5   2041   2074   2126
  2616   8   2007   2074   2041
  2617   9   2007   2074   2126
  2618   5   2042   2075   2125
  2619   8   2008   2075   2042
  2620   9   2008   2075   2125
  2621   5   2043   2076   2105
  2622   8   2009   2076   2043
  2623   9   2009   2076   2105
  2624   5   2044   2077   2106
  2625   8   2010   2077   2044
  2626   9   2010   2077   2106
  2627   5   2045   2078   2107
  2628   8   2011   2078   2045
  2629   9   2011   2078   2107
  2630   5   2046   2079   2124
  2631   8   2012   2079   2046
  2632   9   2012   2079   2124
  2633   5   2047   2080   2123
  2634   8   2013   2080   2047
  2635   9   2013   2080   2123
  2636   5   2048   2081   2108
  2637   8   2014   2081   2048
  2638   9   2014   2081   2108
  2639   5   2049   2082   2109
  2640   8   2015   2082   2049
  2641   9   2015   2082   2109
  2642   5   2050   2083   2122
  2643   8   2016   2083   2050
  2644   9   2016   2083   2122
  2645   5   2051   2084   2110
  2646   8   2017   2084   2051
  2647   9   2017   2084   2110
  2648   5   2052   2085   2111
  2649   8   2018   2085   2052
  2650   9   2018   2085   2111
  2651   5   2053   2086   2112
  2652   8   2019   2086   2053
  2653   9   2019   2086   2112
  2654   5   2054   2087   2114
  2655   8   2020   2087   2054
  2656   9   2020   2087   2114
  2657   5   2055   2088   2113
  2658   8   2021   2088   2055
  2659   9   2021   2088   2113
  2660   5   2056   2089   2116
  2661   8   2022   2089   2056
  2662   9   2022   2089   2116
  2663   5   2057   2090   2115
  2664   8   2023   2090   2057
  2665   9   2023   2090   2115
  2666   5   2058   2091   2117
  2667   8   2024   2091   2058
  2668   9   2024   2091   2117
  2669   5   2059   2092   2118
  2670   8   2025   2092   2059
  2671   9   2025   2092   2118
  2672   5   2060   2093   2119
  2673   8   2026   2093   2060
  2674   9   2026   2093   2119
  2675   5   2061   2094   2121
  2676   8   2027   2094   2061
  2677   9   2027   2094   2121
  2678   5   2062   2095   2120
  2679   8   2028   2095   2062
  2680   9   2028   2095   2120
  2681  16   2129   2096   1996
  2682   5   2132   2096   2129
  2683  17   2132   2096   1996
  2684   4   1999   2098   2065
  2685   1   2063   2131   1529
  2686   4   2029   2132   2096
  2687  14   2235   2135   2272
  2688  14   2235   2135   2273
  2689  15   2272   2135   2273
  2690   2   2169   2136   2203
  2691   2   2170   2137   2204
  2692   2   2237   2138   2205
  2693   2   2172   2139   2206
  2694   2   2173   2140   2207
  2695   2   2174   2141   2208
  2696   2   2175   2142   2209
  2697   2   2176   2143   2210
  2698   2   2177   2144   2211
  2699   2   2178   2145   2212
  2700   2   2179   2146   2213
  2701   2   2180   2147   2214
  2702   2   2181   2148   2215
  2703   2   2182   2149   2216
  2704   2   2183   2150   2217
  2705   2   2184   2151   2218
  2706   2   2185   2152   2219
  2707   2   2186   2153   2220
  2708   2   2187   2154   2221
  2709   2   2188   2155   2222
  2710   2   2189   2156   2223
  2711   2   2190   2157   2224
  2712   2   2191   2158   2225
  2713   2   2192   2159   2226
  2714   2   2193   2160   2227
  2715   2   2194   2161   2228
  2716   2   2195   2162   2229
  2717   2   2196   2163   2230
  2718   2   2197   2164   2231
  2719   2   2198   2165   2232
  2720   2   2199   2166   2233
  2721   2   2200   2167   2234
  2722   3   2201   2168   2271
  2723   4   2136   2169   2202
  2724   4   2137   2170   2203
  2725   4   2139   2172   2205
  2726   4   2140   2173   2206
  2727   4   2141   2174   2207
  2728   4   2142   2175   2208
  2729   4   2143   2176   2209
  2730   4   2144   2177   2210
  2731   4   2145   2178   2211
  2732   4   2146   2179   2212
  2733   4   2147   2180   2213
  2734   4   2148   2181   2214
  2735   4   2149   2182   2215
  2736   4   2150   2183   2216
  2737   4   2151   2184   2217
  2738   4   2152   2185   2218
  2739   4   2153   2186   2219
  2740   4   2154   2187   2220
  2741   4   2155   2188   2221
  2742   4   2156   2189   2222
  2743   4   2157   2190   2223
  2744   4   2158   2191   2224
  2745   4   2159   2192   2225
  2746   4   2160   2193   2226
  2747   4   2161   2194   2227
  2748   4   2162   2195   2228
  2749   4   2163   2196   2229
  2750   4   2164   2197   2230
  2751   4   2165   2198   2231
  2752   4   2166   2199   2232
  2753   4   2167   2200   2233
  2754   4   2168   2201   2234
  2755   5   2169   2202   2236
  2756   6   2270   2202   2169
  2757   7   2270   2202   2236
  2758   5   2170   2203   2269
  2759   8   2136   2203   2170
  2760   9   2136   2203   2269
  2761   5   2237   2204   2171
  2762   9   2137   2204   2171
  2763   8   2137   2204   2237
  2764   5   2172   2205   2238
  2765   8   2138   2205   2172
  2766   9   2138   2205   2238
  2767   5   2173   2206   2240
  2768   8   2139   2206   2173
  2769   9   2139   2206   2240
  2770   5   2174   2207   2239
  2771   8   2140   2207   2174
  2772   9   2140   2207   2239
  2773   5   2175   2208   2267
  2774   8   2141   2208   2175
  2775   9   2141   2208   2267
  2776   5   2176   2209   2266
  2777   8   2142   2209   2176
  2778   9   2142   2209   2266
  2779   5   2177   2210   2241
  2780   8   2143   2210   2177
  2781   9   2143   2210   2241
  2782   5   2178   2211   2243
  2783   8   2144   2211   2178
  2784   9   2144   2211   2243
  2785   5   2179   2212   2242
  2786   8   2145   2212   2179
  2787   9   2145   2212   2242
  2788   5   2180   2213   2265
  2789   8   2146   2213   2180
  2790   9   2146   2213   2265
  2791   5   2181   2214   2264
  2792   8   2147   2214   2181
  2793   9   2147   2214   2264
  2794   5   2182   2215   2244
  2795   8   2148   2215   2182
  2796   9   2148   2215   2244
  2797   5   2183   2216   2245
  2798   8   2149   2216   2183
  2799   9   2149   2216   2245
  2800   5   2184   2217   2246
  2801   8   2150   2217   2184
  2802   9   2150   2217   2246
  2803   5   2185   2218   2263
  2804   8   2151   2218   2185
  2805   9   2151   2218   2263
  2806   5   2186   2219   2262
  2807   8   2152   2219   2186
  2808   9   2152   2219   2262
  2809   5   2187   2220   2247
  2810   8   2153   2220   2187
  2811   9   2153   2220   2247
  2812   5   2188   2221   2248
  2813   8   2154   2221   2188
  2814   9   2154   2221   2248
  2815   5   2189   2222   2261
  2816   8   2155   2222   2189
  2817   9   2155   2222   2261
  2818   5   2190   2223   2249
  2819   8   2156   2223   2190
  2820   9   2156   2223   2249
  2821   5   2191   2224   2250
  2822   8   2157   2224   2191
  2823   9   2157   2224   2250
  2824   5   2192   2225   2251
  2825   8   2158   2225   2192
  2826   9   2158   2225   2251
  2827   5   2193   2226   2253
  2828   8   2159   2226   2193
  2829   9   2159   2226   2253
  2830   5   2194   2227   2252
  2831   8   2160   2227   2194
  2832   9   2160   2227   2252
  2833   5   2195   2228   2255
  2834   8   2161   2228   2195
  2835   9   2161   2228   2255
  2836   5   2196   2229   2254
  2837   8   2162   2229   2196
  2838   9   2162   2229   2254
  2839   5   2197   2230   2256
  2840   8   2163   2230   2197
  2841   9   2163   2230   2256
  2842   5   2198   2231   2257
  2843   8   2164   2231   2198
  2844   9   2164   2231   2257
  2845   5   2199   2232   2258
  2846   8   2165   2232   2199
  2847   9   2165   2232   2258
  2848   5   2200   2233   2260
  2849   8   2166   2233   2200
  2850   9   2166   2233   2260
  2851   5   2201   2234   2259
  2852   8   2167   2234   2201
  2853   9   2167   2234   2259
  2854  16   2268   2235   2135
  2855   5   2271   2235   2268
  2856  17   2271   2235   2135
  2857   4   2138   2237   2204
  2858   1   2202   2270   1813
  2859   4   2168   2271   2235
  2860  14   2374   2274   2411
  2861  14   2374   2274   2412
  2862  15   2411   2274   2412
  2863   2   2308   2275   2342
  2864   2   2309   2276   2343
  2865   2   2376   2277   2344
  2866   2   2311   2278   2345
  2867   2   2312   2279   2346
  2868   2   2313   2280   2347
  2869   2   2314   2281   2348
  2870   2   2315   2282   2349
  2871   2   2316   2283   2350
  2872   2   2317   2284   2351
  2873   2   2318   2285   2352
  2874   2   2319   2286   2353
  2875   2   2320   2287   2354
  2876   2   2321   2288   2355
  2877   2   2322   2289   2356
  2878   2   2323   2290   2357
  2879   2   2324   2291   2358
  2880   2   2325   2292   2359
  2881   2   2326   2293   2360
  2882   2   2327   2294   2361
  2883   2   2328   2295   2362
  2884   2   2329   2296   2363
  2885   2   2330   2297   2364
  2886   2   2331   2298   2365
  2887   2   2332   2299   2366
  2888   2   2333   2300   2367
  2889   2   2334   2301   2368
  2890   2   2335   2302   2369
  2891   2   2336   2303   2370
  2892   2   2337   2304   2371
  2893   2   2338   2305   2372
  2894   2   2339   2306   2373
  2895   3   2340   2307   2410
  2896   4   2275   2308   2341
  2897   4   2276   2309   2342
  2898   4   2278   2311   2344
  2899   4   2279   2312   2345
  2900   4   2280   2313   2346
  2901   4   2281   2314   2347
  2902   4   2282   2315   2348
  2903   4   2283   2316   2349
  2904   4   2284   2317   2350
  2905   4   2285   2318   2351
  2906   4   2286   2319   2352
  2907   4   2287   2320   2353
  2908   4   2288   2321   2354
  2909   4   2289   2322   2355
  2910   4   2290   2323   2356
  2911   4   2291   2324   2357
  2912   4   2292   2325   2358
  2913   4   2293   2326   2359
  2914   4   2294   2327   2360
  2915   4   2295   2328   2361
  2916   4   2296   2329   2362
  2917   4   2297   2330   2363
  2918   4   2298   2331   2364
  2919   4   2299   2332   2365
  2920   4   2300   2333   2366
  2921   4   2301   2334   2367
  2922   4   2302   2335   2368
  2923   4   2303   2336   2369
  2924   4   2304   2337   2370
  2925   4   2305   2338   2371
  2926   4   2306   2339   2372
  2927   4   2307   2340   2373
  2928   5   2308   2341   2375
  2929   6   2409   2341   2308
  2930   7   2409   2341   2375
  2931   5   2309   2342   2408
  2932   8   2275   2342   2309
  2933   9   2275   2342   2408
  2934   5   2376   2343   2310
  2935   9   2276   2343   2310
  2936   8   2276   2343   2376
  2937   5   2311   2344   2377
  2938   8   2277   2344   2311
  2939   9   2277   2344   2377
  2940   5   2312   2345   2379
  2941   8   2278   2345   2312
  2942   9   2278   2345   2379
  2943   5   2313   2346   2378
  2944   8   2279   2346   2313
  2945   9   2279   2346   2378
  2946   5   2314   2347   2406
  2947   8   2280   2347   2314
  2948   9   2280   2347   2406
  2949   5   2315   2348   2405
  2950   8   2281   2348   2315
  2951   9   2281   2348   2405
  2952   5   2316   2349   2380
  2953   8   2282   2349   2316
  2954   9   2282   2349   2380
  2955   5   2317   2350   2382
  2956   8   2283   2350   2317
  2957   9   2283   2350   2382
  2958   5   2318   2351   2381
  2959   8   2284   2351   2318
  2960   9   2284   2351   2381
  2961   5   2319   2352   2404
  2962   8   2285   2352   2319
  2963   9   2285   2352   2404
  2964   5   2320   2353   2403
  2965   8   2286   2353   2320
  2966   9   2286   2353   2403
  2967   5   2321   2354   2383
  2968   8   2287   2354   2321
  2969   9   2287   2354   2383
  2970   5   2322   2355   2384
  2971   8   2288   2355   2322
  2972   9   2288   2355   2384
  2973   5   2323   2356   2385
  2974   8   2289   2356   2323
  2975   9   2289   2356   2385
  2976   5   2324   2357   2402
  2977   8   2290   2357   2324
  2978   9   2290   2357   2402
  2979   5   2325   2358   2401
  2980   8   2291   2358   2325
  2981   9   2291   2358   2401
  2982   5   2326   2359   2386
  2983   8   2292   2359   2326
  2984   9   2292   2359   2386
  2985   5   2327   2360   2387
  2986   8   2293   2360   2327
  2987   9   2293   2360   2387
  2988   5   2328   2361   2400
  2989   8   2294   2361   2328
  2990   9   2294   2361   2400
  2991   5   2329   2362   2388
  2992   8   2295   2362   2329
  2993   9   2295   2362   2388
  2994   5   2330   2363   2389
  2995   8   2296   2363   2330
  2996   9   2296   2363   2389
  2997   5   2331   2364   2390
  2998   8   2297   2364   2331
  2999   9   2297   2364   2390
  3000   5   2332   2365   2392
  3001   8   2298   2365   2332
  3002   9   2298   2365   2392
  3003   5   2333   2366   2391
  3004   8   2299   2366   2333
  3005   9   2299   2366   2391
  3006   5   2334   2367   2394
  3007   8   2300   2367   2334
  3008   9   2300   2367   2394
  3009   5   2335   2368   2393
  3010   8   2301   2368   2335
  3011   9   2301   2368   2393
  3012   5   2336   2369   2395
  3013   8   2302   2369   2336
  3014   9   2302   2369   2395
  3015   5   2337   2370   2396
  3016   8   2303   2370   2337
  3017   9   2303   2370   2396
  3018   5   2338   2371   2397
  3019   8   2304   2371   2338
  3020   9   2304   2371   2397
  3021   5   2339   2372   2399
  3022   8   2305   2372   2339
  3023   9   2305   2372   2399
  3024   5   2340   2373   2398
  3025   8   2306   2373   2340
  3026   9   2306   2373   2398
  3027  16   2407   2374   2274
  3028   5   2410   2374   2407
  3029  17   2410   2374   2274
  3030   4   2277   2376   2343
  3031   1   2341   2409   1814
  3032   4   2307   2410   2374
  3033  10    285   2413   2418
  3034  10    431   2414   2416
  3035  10    139   2415   2421
  3036  11   2417   2416   2420
  3037  12   2414   2416   2417
  3038  12   2414   2416   2420
  3039  13   2416   2417   2418
  3040  11   2417   2418   2419
  3041  12   2413   2418   2417
  3042  12   2413   2418   2419
  3043  13   2418   2419   2421
  3044  13   2416   2420   2421
  3045  11   2419   2421   2420
  3046  12   2415   2421   2419
  3047  12   2415   2421   2420

Dihedrals

     1   1    101      1    102    142
     2   2    102      1    101    137
     3   3    102      1    101    146
     4   4     35      2     69     36
     5   5     35      2     69    138
     6   6     69      2     35     68
     7   5     36      3     70     37
     8   4     36      3     70    106
     9   6     70      3     36     69
    10   4    106      4     71     38
    11   5    106      4     71    107
    12   6     71      4    106     70
    13   5     38      5     72    109
    14   4     38      5     72     39
    15   6     72      5     38     71
    16   5     39      6     73    108
    17   4     39      6     73     40
    18   6     73      6     39     72
    19   5     40      7     74    136
    20   4     40      7     74     41
    21   6     74      7     40     73
    22   5     41      8     75    135
    23   4     41      8     75     42
    24   6     75      8     41     74
    25   5     42      9     76    110
    26   4     42      9     76     43
    27   6     76      9     42     75
    28   5     43     10     77    112
    29   4     43     10     77     44
    30   6     77     10     43     76
    31   5     44     11     78    111
    32   4     44     11     78     45
    33   6     78     11     44     77
    34   5     45     12     79    134
    35   4     45     12     79     46
    36   6     79     12     45     78
    37   5     46     13     80    133
    38   4     46     13     80     47
    39   6     80     13     46     79
    40   5     47     14     81    113
    41   4     47     14     81     48
    42   6     81     14     47     80
    43   5     48     15     82    114
    44   4     48     15     82     49
    45   6     82     15     48     81
    46   5     49     16     83    115
    47   4     49     16     83     50
    48   6     83     16     49     82
    49   5     50     17     84    132
    50   4     50     17     84     51
    51   6     84     17     50     83
    52   5     51     18     85    131
    53   4     51     18     85     52
    54   6     85     18     51     84
    55   5     52     19     86    116
    56   4     52     19     86     53
    57   6     86     19     52     85
    58   5     53     20     87    117
    59   4     53     20     87     54
    60   6     87     20     53     86
    61   5     54     21     88    130
    62   4     54     21     88     55
    63   6     88     21     54     87
    64   4     55     22     89     56
    65   5     55     22     89    118
    66   6     89     22     55     88
    67   6     90     23     56     89
    68   4     56     23     90     57
    69   5     56     23     90    119
    70   4     57     24     91     58
    71   5     57     24     91    120
    72   6     91     24     57     90
    73   4     58     25     92     59
    74   5     58     25     92    122
    75   6     92     25     58     91
    76   4     59     26     93     60
    77   5     59     26     93    121
    78   6     93     26     59     92
    79   4     60     27     94     61
    80   5     60     27     94    124
    81   6     94     27     60     93
    82   6     95     28     61     94
    83   4     61     28     95     62
    84   5     61     28     95    123
    85   4     62     29     96     63
    86   5     62     29     96    125
    87   6     96     29     62     95
    88   4     63     30     97     64
    89   5     63     30     97    126
    90   6     97     30     63     96
    91   4     64     31     98     65
    92   5     64     31     98    127
    93   6     98     31     64     97
    94   4     65     32     99     66
    95   5     65     32     99    129
    96   6     99     32     65     98
    97   6    100     33     66     99
    98   4     66     33    100     67
    99   5     66     33    100    128
   100   7    146     34     67    100
   101   7     67     34    146    101
   102   8      2     35     68    105
   103   9      2     35     68    139
   104   8      3     36     69    138
   105  10      3     36     69      2
   106   8      5     38     71    107
   107  10      5     38     71      4
   108   8      6     39     72    109
   109  10      6     39     72      5
   110   8      7     40     73    108
   111  10      7     40     73      6
   112   8      8     41     74    136
   113  10      8     41     74      7
   114   8      9     42     75    135
   115  10      9     42     75      8
   116   8     10     43     76    110
   117  10     10     43     76      9
   118   8     11     44     77    112
   119  10     11     44     77     10
   120   8     12     45     78    111
   121  10     12     45     78     11
   122   8     13     46     79    134
   123  10     13     46     79     12
   124   8     14     47     80    133
   125  10     14     47     80     13
   126   8     15     48     81    113
   127  10     15     48     81     14
   128   8     16     49     82    114
   129  10     16     49     82     15
   130   8     17     50     83    115
   131  10     17     50     83     16
   132   8     18     51     84    132
   133  10     18     51     84     17
   134   8     19     52     85    131
   135  10     19     52     85     18
   136   8     20     53     86    116
   137  10     20     53     86     19
   138   8     21     54     87    117
   139  10     21     54     87     20
   140   8     22     55     88    130
   141  10     22     55     88     21
   142   8     23     56     89    118
   143  10     23     56     89     22
   144   8     24     57     90    119
   145  10     24     57     90     23
   146   8     25     58     91    120
   147  10     25     58     91     24
   148   8     26     59     92    122
   149  10     26     59     92     25
   150   8     27     60     93    121
   151  10     27     60     93     26
   152   8     28     61     94    124
   153  10     28     61     94     27
   154   8     29     62     95    123
   155  10     29     62     95     28
   156   8     30     63     96    125
   157  10     30     63     96     29
   158   8     31     64     97    126
   159  10     31     64     97     30
   160   8     32     65     98    127
   161  10     32     65     98     31
   162   8     33     66     99    129
   163  10     33     66     99     32
   164   8     34     67    100    128
   165  10     34     67    100     33
   166   3   2415    139     68     35
   167   2   2415    139     68    105
   168   8      4    106     70     37
   169  10      4    106     70      3
   170   8     34    146    101    137
   171   9     34    146    101      1
   172  11      1    102    142    141
   173  11      1    102    142    143
   174  11    577    103    140    141
   175  11    577    103    140    144
   176   1    506    577    103    140
   177  11    723    104    145    143
   178  11    723    104    145    144
   179   1    652    723    104    145
   180   1     68    139   2415   2421
   181  12    144    140    141    142
   182  13    103    140    141    142
   183  12    141    140    144    145
   184  13    103    140    144    145
   185  12    143    142    141    140
   186  13    102    142    141    140
   187  12    141    142    143    145
   188  13    102    142    143    145
   189  12    144    145    143    142
   190  13    104    145    143    142
   191  12    143    145    144    140
   192  13    104    145    144    140
   193   1    247    147    248    288
   194   2    248    147    247    283
   195   3    248    147    247    292
   196   4    181    148    215    182
   197   5    181    148    215    284
   198   6    215    148    181    214
   199   5    182    149    216    183
   200   4    182    149    216    252
   201   6    216    149    182    215
   202   4    252    150    217    184
   203   5    252    150    217    253
   204   6    217    150    252    216
   205   4    184    151    218    185
   206   5    184    151    218    255
   207   6    218    151    184    217
   208   4    185    152    219    186
   209   5    185    152    219    254
   210   6    219    152    185    218
   211   4    186    153    220    187
   212   5    186    153    220    282
   213   6    220    153    186    219
   214   6    221    154    187    220
   215   4    187    154    221    188
   216   5    187    154    221    281
   217   4    188    155    222    189
   218   5    188    155    222    256
   219   6    222    155    188    221
   220   4    189    156    223    190
   221   5    189    156    223    258
   222   6    223    156    189    222
   223   4    190    157    224    191
   224   5    190    157    224    257
   225   6    224    157    190    223
   226   4    191    158    225    192
   227   5    191    158    225    280
   228   6    225    158    191    224
   229   6    226    159    192    225
   230   4    192    159    226    193
   231   5    192    159    226    279
   232   4    193    160    227    194
   233   5    193    160    227    259
   234   6    227    160    193    226
   235   4    194    161    228    195
   236   5    194    161    228    260
   237   6    228    161    194    227
   238   4    195    162    229    196
   239   5    195    162    229    261
   240   6    229    162    195    228
   241   4    196    163    230    197
   242   5    196    163    230    278
   243   6    230    163    196    229
   244   6    231    164    197    230
[truncated: 135,020 more chars]
